# Supplementary material for: Multi-omics analyses reveal that the gut microbiome and its metabolites promote milk fat synthesis in Zhongdian yak cows
Source: PeerJ. 2022 Dec 2;10:e14444. doi: 10.7717/peerj.14444 (PMC9744170; doi:10.7717/peerj.14444)
Supplement: Supplemental Information 3 [file peerj-10-14444-s003.xls]

	H1	H2	H3	H4	H5	L1	L2	L3	L4	L5
Bacteria	0.754043107	0.754491938	0.768170401	0.786423277	0.763378124	0.80750541	0.744700042	0.757327109	0.771339	0.773206467	0.768058487
Archaea	0.012809699	0.008355506	0.008472202	0.012905685	0.018247242	0.005444111	0.010367971	0.01910937	0.013754308	0.010095402	0.01195615
Viruses	0.004462363	0.004724416	0.004302791	0.002995991	0.00424331	0.004387657	0.004701236	0.004243717	0.004578403	0.004492493	0.004313237
Fungi	0.000824495	0.000747004	0.001095813	0.000881014	0.002567333	0.002117157	0.000835708	0.00467107	0.00066762	0.00080682	0.001521404
Eukaryota	7.76E-07	6.25E-07	9.46E-07	1.05E-06	2.94E-06	3.27E-06	8.02E-07	4.24E-06	1.08E-06	1.16E-06	1.68958E-06
Metazoa	1.55E-06	5.83E-07	1.27E-06	1.57E-06	3.42E-06	3.22E-06	1.40E-06	0	0	1.03E-06	1.40501E-06
Viridiplantae	2.42E-07	8.33E-08	1.89E-06	4.81E-07	3.32E-07	0	1.48E-06	1.37E-06	1.13E-06	4.29E-07	7.4447E-07
Unclassified	0.000543682	0.00051011	0.000519619	0.000477083	0.000485206	0.000552721	0.000498162	0.000454661	0.000533917	0.000496752	0.000507191
Unassigned	0.227314084	0.231169733	0.217435062	0.196313846	0.21107209	0.179986454	0.238893193	0.214188457	0.209124541	0.210899453	0.213639691
	0.754043107	0.012809699	0.004462363	0.000824495	7.76E-07	1.55E-06	2.42E-07	0.000543682	0.227314084
	0.754491938	0.008355506	0.004724416	0.000747004	6.25E-07	5.83E-07	8.33E-08	0.00051011	0.231169733
	0.768170401	0.008472202	0.004302791	0.001095813	9.46E-07	1.27E-06	1.89E-06	0.000519619	0.217435062
	0.786423277	0.012905685	0.002995991	0.000881014	1.05E-06	1.57E-06	4.81E-07	0.000477083	0.196313846
	0.763378124	0.018247242	0.00424331	0.002567333	2.94E-06	3.42E-06	3.32E-07	0.000485206	0.21107209
	0.80750541	0.005444111	0.004387657	0.002117157	3.27E-06	3.22E-06	0	0.000552721	0.179986454
	0.744700042	0.010367971	0.004701236	0.000835708	8.02E-07	1.40E-06	1.48E-06	0.000498162	0.238893193
	0.757327109	0.01910937	0.004243717	0.00467107	4.24E-06	0	1.37E-06	0.000454661	0.214188457
	0.771339	0.013754308	0.004578403	0.00066762	1.08E-06	0	1.13E-06	0.000533917	0.209124541
	0.773206467	0.010095402	0.004492493	0.00080682	1.16E-06	1.03E-06	4.29E-07	0.000496752	0.210899453
