# Supplementary material for: Multi-omics analyses reveal that the gut microbiome and its metabolites promote milk fat synthesis in Zhongdian yak cows
Source: PeerJ. 2022 Dec 2;10:e14444. doi: 10.7717/peerj.14444 (PMC9744170; doi:10.7717/peerj.14444)
Supplement: Supplemental Information 4 [file peerj-10-14444-s004.xls]

	H1	H2	H3	H4	H5	L1	L2	L3	L4	L5
Bacteroides	0.050068108	0.045143028	0.049202774	0.053560325	0.052667102	0.06986711	0.046887935	0.047656257	0.056287408	0.040513478	0.051185352	0.007545693
Clostridium	0.035731105	0.038934935	0.034829124	0.036280132	0.032510658	0.036149496	0.038850881	0.036709331	0.031435394	0.034558244	0.03559893	0.002286259
Alistipes	0.024422861	0.022466189	0.025316408	0.027314503	0.026047669	0.03396411	0.021449154	0.023268457	0.023288416	0.017925358	0.024546313	0.004002396
Prevotella	0.015101553	0.018021196	0.033305954	0.014289012	0.017558439	0.019404461	0.019550141	0.013135478	0.022949408	0.013543306	0.018685895	0.005695027
Ruminococcus	0.018445415	0.020301073	0.016852676	0.018107076	0.016738161	0.015815333	0.019146457	0.015742658	0.017928591	0.015734396	0.017481183	0.001484671
Eubacterium	0.011353058	0.012760052	0.010202307	0.013740701	0.014053598	0.010793172	0.01238002	0.015480647	0.011488229	0.013130082	0.012538187	0.001543811
Methanobrevibacter	0.01016981	0.006225381	0.005318552	0.010095219	0.013700056	0.003595159	0.007630083	0.015337644	0.010071789	0.007699071	0.008984277	0.003464151
Staphylococcus	0.00799935	0.006394085	0.00675213	0.008759728	0.005403407	0.01587443	0.007465298	0.006519647	0.003217617	0.021376262	0.008976195	0.005178857
Anaerotruncus	0.009267327	0.011137162	0.008021699	0.009243239	0.007617911	0.00750263	0.009561965	0.006618174	0.008789428	0.007280233	0.008503977	0.001278198
Faecalibacterium	0.00438132	0.004476734	0.004250738	0.005252199	0.004815263	0.004389093	0.004243638	0.005549246	0.00522664	0.005584738	0.004816961	0.000511948
Others	0.144827063	0.141687415	0.143990231	0.146352916	0.154757942	0.148625832	0.144071816	0.16563415	0.149498657	0.148012139	0.148745816	0.006616996
Unclassified	0.440918946	0.441283017	0.444522345	0.460691105	0.443057705	0.454032721	0.429869418	0.434159853	0.450693881	0.463743239	0.446297223	0.010371196
Unassigned	0.227314084	0.231169733	0.217435062	0.196313846	0.21107209	0.179986454	0.238893193	0.214188457	0.209124541	0.210899453	0.213639691	0.016167715
0.050068108	0.035731105	0.024422861	0.015101553	0.018445415	0.011353058	0.01016981	0.00799935	0.009267327	0.00438132	0.144827063	0.440918946	0.227314084
0.045143028	0.038934935	0.022466189	0.018021196	0.020301073	0.012760052	0.006225381	0.006394085	0.011137162	0.004476734	0.141687415	0.441283017	0.231169733
0.049202774	0.034829124	0.025316408	0.033305954	0.016852676	0.010202307	0.005318552	0.00675213	0.008021699	0.004250738	0.143990231	0.444522345	0.217435062
0.053560325	0.036280132	0.027314503	0.014289012	0.018107076	0.013740701	0.010095219	0.008759728	0.009243239	0.005252199	0.146352916	0.460691105	0.196313846
0.052667102	0.032510658	0.026047669	0.017558439	0.016738161	0.014053598	0.013700056	0.005403407	0.007617911	0.004815263	0.154757942	0.443057705	0.21107209
0.06986711	0.036149496	0.03396411	0.019404461	0.015815333	0.010793172	0.003595159	0.01587443	0.00750263	0.004389093	0.148625832	0.454032721	0.179986454
0.046887935	0.038850881	0.021449154	0.019550141	0.019146457	0.01238002	0.007630083	0.007465298	0.009561965	0.004243638	0.144071816	0.429869418	0.238893193
0.047656257	0.036709331	0.023268457	0.013135478	0.015742658	0.015480647	0.015337644	0.006519647	0.006618174	0.005549246	0.16563415	0.434159853	0.214188457
0.056287408	0.031435394	0.023288416	0.022949408	0.017928591	0.011488229	0.010071789	0.003217617	0.008789428	0.00522664	0.149498657	0.450693881	0.209124541
0.040513478	0.034558244	0.017925358	0.013543306	0.015734396	0.013130082	0.007699071	0.021376262	0.007280233	0.005584738	0.148012139	0.463743239	0.210899453
0.051185352	0.03559893	0.024546313	0.018685895	0.017481183	0.012538187	0.008984277	0.008976195	0.008503977	0.004816961	0.148745816	0.446297223	0.213639691
0.007545693	0.002286259	0.004002396	0.005695027	0.001484671	0.001543811	0.003464151	0.005178857	0.001278198	0.000511948	0.006616996	0.010371196	0.016167715
