# Supplementary material for: Multi-omics analyses reveal that the gut microbiome and its metabolites promote milk fat synthesis in Zhongdian yak cows
Source: PeerJ. 2022 Dec 2;10:e14444. doi: 10.7717/peerj.14444 (PMC9744170; doi:10.7717/peerj.14444)
Supplement: Supplemental Information 5 [file peerj-10-14444-s005.xls]

Taxon	p value	adjust p value	H mean	H Standard Error of Mean	H Standard Deviation	L mean	L Standard Error of Mean	L Standard Deviation	H/L
Mailhella	0.016293604	0.88919765	0.001584438	0.000179418	0.000401191	0.002226132	0.000148801	0.000332728	0.71
Butyricicoccus	0.047201768	0.88919765	0.001113666	1.65E-05	3.69E-05	0.001189332	2.84E-05	6.35E-05	0.94
Anaerotignum	0.009023439	0.88919765	0.000625974	2.44E-05	5.46E-05	0.000818445	3.65E-05	8.15E-05	0.76
Hungateiclostridium	0.047201768	0.88919765	0.000508274	2.27E-05	5.09E-05	0.000443397	1.97E-05	4.41E-05	1.15
Acetivibrio	0.028280123	0.88919765	0.000379853	1.52E-05	3.39E-05	0.000443921	1.56E-05	3.50E-05	0.86
Holdemania	0.028280123	0.88919765	0.000268717	7.78E-06	1.74E-05	0.000322437	2.12E-05	4.74E-05	0.83
Turicibacter	0.028280123	0.88919765	0.000245968	6.87E-06	1.54E-05	0.000220947	5.60E-06	1.25E-05	1.11
Caloramator	0.009023439	0.88919765	0.000139896	3.46E-06	7.74E-06	0.000116258	3.49E-06	7.80E-06	1.20
Caldicellulosiruptor	0.028280123	0.88919765	0.000137802	5.69E-06	1.27E-05	0.000116492	6.08E-06	1.36E-05	1.18
Anaerorhabdus	0.047201768	0.88919765	8.97E-05	5.05E-06	1.13E-05	0.000110958	7.47E-06	1.67E-05	0.81
Anaerobacterium	0.028280123	0.88919765	8.18E-05	5.31E-06	1.19E-05	6.39E-05	2.78E-06	6.22E-06	1.28
Thermoanaerobacter	0.028280123	0.88919765	8.02E-05	4.88E-06	1.09E-05	6.34E-05	2.66E-06	5.95E-06	1.26
Anoxybacillus	0.047201768	0.88919765	6.63E-05	3.72E-06	8.32E-06	5.40E-05	2.55E-06	5.69E-06	1.23
Dethiosulfovibrio	0.028280123	0.88919765	6.39E-05	6.13E-06	1.37E-05	8.66E-05	4.04E-06	9.04E-06	0.74
Parapedobacter	0.009023439	0.88919765	5.06E-05	2.00E-06	4.47E-06	4.13E-05	7.80E-07	1.74E-06	1.23
Flexilinea	0.047201768	0.88919765	5.05E-05	3.74E-06	8.37E-06	6.42E-05	3.73E-06	8.34E-06	0.79
Gottschalkia	0.047201768	0.88919765	4.86E-05	1.16E-06	2.60E-06	4.28E-05	1.64E-06	3.66E-06	1.14
Succinimonas	0.016293604	0.88919765	4.24E-05	4.04E-06	9.03E-06	7.72E-05	1.20E-05	2.67E-05	0.55
Synergistes	0.028280123	0.88919765	4.08E-05	1.67E-06	3.74E-06	5.06E-05	2.95E-06	6.60E-06	0.81
Acidaminobacter	0.047201768	0.88919765	3.61E-05	1.45E-06	3.24E-06	2.92E-05	1.95E-06	4.36E-06	1.24
Jiangella	0.028280123	0.88919765	3.15E-05	1.44E-06	3.23E-06	2.36E-05	2.28E-06	5.10E-06	1.34
Caulimovirus	0.028280123	0.88919765	2.76E-05	1.69E-05	3.78E-05	5.62E-06	2.12E-06	4.74E-06	4.92
Larkinella	0.028280123	0.88919765	2.73E-05	1.62E-06	3.63E-06	2.11E-05	1.18E-06	2.64E-06	1.29
Alkalibacterium	0.028280123	0.88919765	2.61E-05	1.88E-06	4.20E-06	1.92E-05	9.11E-07	2.04E-06	1.36
Thermobrachium	0.047201768	0.88919765	2.55E-05	5.17E-06	1.16E-05	1.64E-05	1.51E-06	3.37E-06	1.56
Winogradskyella	0.047201768	0.88919765	2.50E-05	1.84E-06	4.12E-06	1.97E-05	1.42E-06	3.17E-06	1.27
Anaerosphaera	0.047201768	0.88919765	1.83E-05	1.22E-06	2.73E-06	1.48E-05	9.58E-07	2.14E-06	1.24
Thermoactinomyces	0.047201768	0.88919765	1.61E-05	1.55E-06	3.46E-06	1.29E-05	1.49E-06	3.34E-06	1.25
Haliscomenobacter	0.016293604	0.88919765	1.57E-05	4.23E-07	9.45E-07	1.32E-05	6.00E-07	1.34E-06	1.19
Candidatus_Moduliflexus	0.016293604	0.88919765	1.44E-05	5.49E-07	1.23E-06	1.07E-05	8.45E-07	1.89E-06	1.35
Lacinutrix	0.047201768	0.88919765	1.41E-05	9.92E-07	2.22E-06	1.07E-05	8.69E-07	1.94E-06	1.32
Ornithobacterium	0.016293604	0.88919765	1.41E-05	8.83E-07	1.97E-06	1.12E-05	4.86E-07	1.09E-06	1.26
Candidatus_Sulfopaludibacter	0.016293604	0.88919765	1.37E-05	4.74E-07	1.06E-06	1.07E-05	7.30E-07	1.63E-06	1.27
Emticicia	0.047201768	0.88919765	1.34E-05	6.12E-07	1.37E-06	1.06E-05	7.16E-07	1.60E-06	1.27
Beggiatoa	0.047201768	0.88919765	1.16E-05	6.55E-07	1.46E-06	9.43E-06	6.10E-07	1.36E-06	1.23
Salipaludibacillus	0.028280123	0.88919765	9.78E-06	1.86E-06	4.17E-06	6.98E-06	3.44E-07	7.70E-07	1.40
Rodentibacter	0.016293604	0.88919765	9.35E-06	3.90E-07	8.72E-07	7.44E-06	4.47E-07	9.99E-07	1.26
Thermosyntropha	0.047201768	0.88919765	9.27E-06	5.34E-07	1.19E-06	7.33E-06	4.30E-07	9.61E-07	1.26
Nafulsella	0.047201768	0.88919765	9.24E-06	8.62E-07	1.93E-06	7.33E-06	4.18E-07	9.34E-07	1.26
Variovorax	0.028280123	0.88919765	8.94E-06	5.02E-07	1.12E-06	6.99E-06	5.44E-07	1.22E-06	1.28
Erythrobacter	0.009023439	0.88919765	8.28E-06	7.07E-07	1.58E-06	4.59E-06	5.15E-07	1.15E-06	1.80
Mudcatvirus	0.028280123	0.88919765	7.46E-06	1.10E-06	2.46E-06	3.94E-06	8.22E-07	1.84E-06	1.89
Sulfobacillus	0.047201768	0.88919765	6.73E-06	9.26E-07	2.07E-06	3.93E-06	6.12E-07	1.37E-06	1.71
Microscilla	0.009023439	0.88919765	6.51E-06	8.56E-07	1.91E-06	3.43E-06	2.86E-07	6.39E-07	1.90
Candidatus_Electrothrix	0.016293604	0.88919765	6.28E-06	5.74E-07	1.28E-06	4.42E-06	3.21E-07	7.17E-07	1.42
Nocardiopsis	0.047201768	0.88919765	6.22E-06	4.69E-07	1.05E-06	8.13E-06	7.44E-07	1.66E-06	0.77
Kriegella	0.009023439	0.88919765	6.04E-06	4.67E-07	1.04E-06	3.72E-06	3.01E-07	6.72E-07	1.62
Flagellimonas	0.028280123	0.88919765	5.78E-06	9.82E-07	2.19E-06	3.43E-06	2.20E-07	4.92E-07	1.68
Harryflintia	0.028280123	0.88919765	5.75E-06	4.76E-07	1.06E-06	4.07E-06	3.51E-07	7.86E-07	1.41
Pseudozobellia	0.047201768	0.88919765	5.65E-06	8.05E-07	1.80E-06	3.77E-06	3.62E-07	8.09E-07	1.50
Salinimicrobium	0.047201768	0.88919765	5.62E-06	7.59E-07	1.70E-06	7.79E-06	7.78E-07	1.74E-06	0.72
Candidatus_Sulfotelmatomonas	0.016293604	0.88919765	5.44E-06	1.76E-07	3.93E-07	3.49E-06	6.23E-07	1.39E-06	1.56
Kordiimonas	0.047201768	0.88919765	5.12E-06	5.12E-07	1.14E-06	2.97E-06	5.07E-07	1.13E-06	1.72
Desulfocucumis	0.016293604	0.88919765	5.00E-06	4.29E-07	9.60E-07	6.34E-06	2.60E-07	5.80E-07	0.79
Paucisalibacillus	0.047201768	0.88919765	4.66E-06	4.23E-07	9.47E-07	6.35E-06	6.35E-07	1.42E-06	0.73
Leucobacter	0.009023439	0.88919765	4.58E-06	2.97E-07	6.64E-07	5.84E-06	5.29E-07	1.18E-06	0.78
Chloroflexus	0.009023439	0.88919765	4.17E-06	5.06E-07	1.13E-06	1.76E-06	3.74E-07	8.37E-07	2.37
Comamonas	0.009023439	0.88919765	3.74E-06	1.17E-07	2.61E-07	6.04E-06	6.87E-07	1.54E-06	0.62
Hydrogenivirga	0.047201768	0.88919765	3.73E-06	4.18E-07	9.35E-07	2.34E-06	4.95E-07	1.11E-06	1.60
Melghirimyces	0.028280123	0.88919765	3.71E-06	2.33E-07	5.21E-07	2.50E-06	3.32E-07	7.43E-07	1.48
Lihuaxuella	0.028280123	0.88919765	3.65E-06	2.79E-07	6.24E-07	2.28E-06	3.19E-07	7.12E-07	1.60
Thermopetrobacter	0.047201768	0.88919765	3.41E-06	1.92E-07	4.29E-07	1.86E-06	4.88E-07	1.09E-06	1.84
Natribacillus	0.047201768	0.88919765	3.39E-06	3.15E-07	7.03E-07	2.24E-06	3.14E-07	7.01E-07	1.51
Luteimonas	0.028280123	0.88919765	3.12E-06	6.39E-07	1.43E-06	1.76E-06	1.71E-07	3.83E-07	1.77
Catenovulum	0.009023439	0.88919765	3.05E-06	2.46E-07	5.50E-07	4.46E-06	1.92E-07	4.29E-07	0.69
Mongoliibacter	0.028280123	0.88919765	2.96E-06	1.82E-07	4.06E-07	1.98E-06	2.42E-07	5.41E-07	1.49
Fimbriimonas	0.028280123	0.88919765	2.73E-06	2.65E-07	5.92E-07	1.71E-06	2.64E-07	5.91E-07	1.60
Pseudoclavibacter	0.047201768	0.88919765	2.59E-06	1.95E-07	4.35E-07	2.05E-06	1.32E-07	2.95E-07	1.26
Haloferax	0.047201768	0.88919765	2.57E-06	7.52E-07	1.68E-06	1.32E-06	2.86E-07	6.38E-07	1.94
Marinimicrobium	0.047201768	0.88919765	2.57E-06	2.20E-07	4.92E-07	1.99E-06	2.58E-07	5.77E-07	1.29
Melissococcus	0.028280123	0.88919765	2.29E-06	2.22E-07	4.97E-07	3.12E-06	1.98E-07	4.44E-07	0.73
Enhydrobacter	0.047201768	0.88919765	2.11E-06	2.80E-07	6.25E-07	1.04E-06	4.03E-07	9.01E-07	2.04
Novimethylophilus	0.028280123	0.88919765	1.97E-06	3.27E-07	7.31E-07	8.08E-07	1.17E-07	2.62E-07	2.44
Negativicoccus	0.047201768	0.88919765	1.97E-06	2.07E-07	4.62E-07	2.77E-06	1.97E-07	4.41E-07	0.71
Candidatus_Kryptobacter	0.028280123	0.88919765	1.97E-06	3.08E-07	6.89E-07	3.08E-06	3.35E-07	7.49E-07	0.64
Rubrivivax	0.047201768	0.88919765	1.91E-06	2.00E-07	4.48E-07	2.63E-06	1.87E-07	4.18E-07	0.73
Promicromonospora	0.028280123	0.88919765	1.87E-06	2.34E-07	5.24E-07	1.10E-06	1.87E-07	4.18E-07	1.70
Methylomarinum	0.047201768	0.88919765	1.86E-06	2.14E-07	4.79E-07	2.57E-06	2.90E-07	6.49E-07	0.72
Candidatus_Kryptonium	0.016293604	0.88919765	1.85E-06	2.60E-07	5.81E-07	5.61E-07	2.23E-07	4.99E-07	3.30
Stappia	0.009023439	0.88919765	1.84E-06	1.33E-07	2.98E-07	6.00E-07	1.78E-07	3.98E-07	3.07
Halalkalicoccus	0.028280123	0.88919765	1.69E-06	2.32E-07	5.18E-07	9.77E-07	2.16E-07	4.84E-07	1.73
Cba41virus	0.009023439	0.88919765	1.65E-06	2.88E-07	6.43E-07	4.25E-06	1.04E-06	2.33E-06	0.39
Zhihengliuella	0.028280123	0.88919765	1.61E-06	1.63E-07	3.66E-07	2.48E-06	1.98E-07	4.44E-07	0.65
Natrarchaeobius	0.047201768	0.88919765	1.60E-06	4.04E-07	9.03E-07	7.37E-07	9.39E-08	2.10E-07	2.17
Blastococcus	0.047201768	0.88919765	1.57E-06	1.38E-07	3.09E-07	1.06E-06	2.31E-07	5.15E-07	1.48
Parafilimonas	0.028280123	0.88919765	1.55E-06	4.48E-07	1.00E-06	3.67E-06	6.84E-07	1.53E-06	0.42
Duddingtonia	0.028280123	0.88919765	1.55E-06	4.32E-07	9.66E-07	3.45E-06	7.09E-07	1.59E-06	0.45
Candidatus_Arcanobacter	0.047201768	0.88919765	1.52E-06	2.64E-07	5.90E-07	7.54E-07	1.58E-07	3.54E-07	2.02
Mycolicibacter	0.009023439	0.88919765	1.45E-06	2.09E-07	4.67E-07	2.89E-06	3.08E-07	6.89E-07	0.50
Algicola	0.047201768	0.88919765	1.43E-06	3.23E-07	7.21E-07	2.37E-06	2.75E-07	6.16E-07	0.60
Cp51virus	0.016293604	0.88919765	1.40E-06	4.33E-07	9.67E-07	4.64E-06	1.51E-06	3.39E-06	0.30
Methanosphaerula	0.028280123	0.88919765	1.39E-06	3.85E-07	8.62E-07	3.24E-06	5.35E-07	1.20E-06	0.43
Candidatus_Tokpelaia	0.016293604	0.88919765	1.36E-06	2.33E-07	5.20E-07	2.94E-07	1.15E-07	2.58E-07	4.63
Aphanocapsa	0.009023439	0.88919765	1.34E-06	4.45E-07	9.95E-07	1.68E-07	5.49E-08	1.23E-07	7.94
Cuspidothrix	0.009023439	0.88919765	1.31E-06	5.79E-07	1.29E-06	3.80E-07	7.42E-08	1.66E-07	3.45
Dolosicoccus	0.047201768	0.88919765	1.20E-06	1.47E-07	3.29E-07	1.76E-06	1.43E-07	3.19E-07	0.68
Pakpunavirus	0.009023439	0.88919765	1.13E-06	2.13E-07	4.77E-07	1.73E-07	8.05E-08	1.80E-07	6.52
Thermobifida	0.009023439	0.88919765	1.10E-06	9.85E-08	2.20E-07	1.98E-06	1.06E-07	2.37E-07	0.55
Brevinema	0.009023439	0.88919765	1.04E-06	1.32E-07	2.94E-07	4.23E-07	7.08E-08	1.58E-07	2.46
Thermoflavifilum	0.028280123	0.88919765	1.02E-06	2.24E-07	5.02E-07	5.29E-07	4.86E-08	1.09E-07	1.92
Halothiobacillus	0.047201768	0.88919765	9.66E-07	1.52E-07	3.41E-07	1.61E-06	1.62E-07	3.63E-07	0.60
Litorimonas	0.016293604	0.88919765	9.64E-07	1.19E-07	2.67E-07	3.93E-07	8.93E-08	2.00E-07	2.46
Ottowia	0.009023439	0.88919765	9.45E-07	7.35E-08	1.64E-07	3.09E-06	4.79E-07	1.07E-06	0.31
Cba181virus	0.047201768	0.88919765	8.97E-07	1.94E-07	4.34E-07	4.07E-07	2.08E-07	4.64E-07	2.20
Neomegalonema	0.047201768	0.88919765	8.93E-07	1.59E-07	3.55E-07	3.47E-07	2.02E-07	4.53E-07	2.57
Sideroxydans	0.016293604	0.88919765	8.65E-07	9.66E-08	2.16E-07	1.70E-06	2.51E-07	5.61E-07	0.51
Candidatus_Symbiobacter	0.028280123	0.88919765	8.64E-07	1.01E-07	2.27E-07	4.03E-07	1.44E-07	3.23E-07	2.15
Defluviimonas	0.016293604	0.88919765	8.34E-07	1.76E-07	3.93E-07	1.77E-06	1.82E-07	4.08E-07	0.47
Limnobacter	0.009023439	0.88919765	8.01E-07	1.76E-07	3.93E-07	1.77E-07	7.91E-08	1.77E-07	4.52
Metaprevotella	0.047201768	0.88919765	7.90E-07	2.12E-07	4.74E-07	2.08E-07	6.65E-08	1.49E-07	3.79
Trichormus	0.016293604	0.88919765	7.85E-07	6.04E-08	1.35E-07	1.25E-06	1.39E-07	3.10E-07	0.63
Flavimaricola	0.047201768	0.88919765	6.30E-07	2.12E-07	4.75E-07	1.62E-07	1.05E-07	2.35E-07	3.89
Thiodictyon	0.016293604	0.88919765	6.18E-07	8.89E-08	1.99E-07	1.23E-06	1.97E-07	4.40E-07	0.50
Cvm10virus	0.016293604	0.88919765	5.82E-07	1.71E-07	3.83E-07	5.61E-08	5.61E-08	1.25E-07	10.36
Marmoricola	0.028280123	0.88919765	5.42E-07	1.66E-07	3.71E-07	1.21E-06	1.59E-07	3.56E-07	0.45
Methanopyrus	0.047201768	0.88919765	5.38E-07	1.90E-07	4.25E-07	1.04E-07	7.83E-08	1.75E-07	5.19
Methylovirgula	0.047201768	0.88919765	5.38E-07	8.31E-08	1.86E-07	2.88E-07	6.88E-08	1.54E-07	1.86
Thermocrispum	0.028280123	0.88919765	5.37E-07	2.32E-07	5.19E-07	1.37E-07	3.84E-08	8.58E-08	3.93
Porticoccus	0.047201768	0.88919765	4.68E-07	6.87E-08	1.54E-07	2.29E-07	6.63E-08	1.48E-07	2.05
Propionicimonas	0.009023439	0.88919765	4.68E-07	8.68E-08	1.94E-07	1.14E-07	5.32E-08	1.19E-07	4.09
Izhakiella	0.028280123	0.88919765	4.56E-07	1.06E-07	2.36E-07	1.12E-07	5.40E-08	1.21E-07	4.09
Limestonevirus	0.047201768	0.88919765	4.51E-07	1.07E-07	2.40E-07	1.11E-07	8.54E-08	1.91E-07	4.05
P12002virus	0.047201768	0.88919765	4.25E-07	2.31E-07	5.16E-07	1.42E-06	4.72E-07	1.06E-06	0.30
Candidatus_Halobonum	0.016293604	0.88919765	4.17E-07	1.28E-07	2.86E-07	5.79E-08	2.52E-08	5.64E-08	7.20
Methanosalsum	0.047201768	0.88919765	4.14E-07	7.67E-08	1.71E-07	8.44E-07	1.37E-07	3.07E-07	0.49
Pelagimonas	0.036713856	0.88919765	3.97E-07	2.15E-07	4.80E-07	0	0	0	#DIV/0!
Dactylococcopsis	0.047201768	0.88919765	3.79E-07	1.28E-07	2.86E-07	8.13E-07	1.12E-07	2.50E-07	0.47
Hydrococcus	0.047201768	0.88919765	3.74E-07	9.47E-08	2.12E-07	1.12E-07	5.32E-08	1.19E-07	3.35
Lawsonella	0.009023439	0.88919765	3.71E-07	7.35E-08	1.64E-07	7.79E-08	3.62E-08	8.09E-08	4.76
Suttonella	0.016293604	0.88919765	3.61E-07	7.18E-08	1.61E-07	7.56E-07	1.06E-07	2.37E-07	0.48
Pacificibacter	0.028280123	0.88919765	3.54E-07	7.32E-08	1.64E-07	1.33E-07	5.22E-08	1.17E-07	2.66
Salana	0.028280123	0.88919765	3.52E-07	1.07E-07	2.39E-07	7.95E-08	3.66E-08	8.19E-08	4.43
Marivita	0.016293604	0.88919765	3.32E-07	9.09E-08	2.03E-07	7.08E-07	7.82E-08	1.75E-07	0.47
Sinirhodobacter	0.016293604	0.88919765	3.14E-07	1.30E-07	2.90E-07	9.22E-07	1.50E-07	3.35E-07	0.34
Amaricoccus	0.028280123	0.88919765	2.49E-07	1.00E-07	2.25E-07	9.62E-07	2.82E-07	6.30E-07	0.26
Eah2virus	0.036713856	0.88919765	2.44E-07	8.32E-08	1.86E-07	0	0	0	#DIV/0!
Halolamina	0.047201768	0.88919765	2.16E-07	8.25E-08	1.85E-07	2.30E-08	2.30E-08	5.14E-08	9.40
Aurantimicrobium	0.047201768	0.88919765	1.60E-07	7.72E-08	1.73E-07	5.57E-07	1.48E-07	3.31E-07	0.29
Aliihoeflea	0.047201768	0.88919765	1.43E-07	5.74E-08	1.28E-07	5.33E-07	2.94E-07	6.58E-07	0.27
Haloarcobacter	0.047201768	0.88919765	1.37E-07	8.89E-08	1.99E-07	7.21E-07	3.22E-07	7.21E-07	0.19
Epicoccum	0.028280123	0.88919765	9.05E-08	9.05E-08	2.02E-07	1.00E-06	4.27E-07	9.55E-07	0.09
Palleronia	0.009023439	0.88919765	7.14E-08	3.08E-08	6.88E-08	3.17E-07	6.18E-08	1.38E-07	0.23
Lmd1virus	0.028280123	0.88919765	7.00E-08	7.00E-08	1.56E-07	4.11E-07	9.60E-08	2.15E-07	0.17
Umbelopsis	0.028280123	0.88919765	2.85E-08	2.85E-08	6.37E-08	2.24E-07	8.76E-08	1.96E-07	0.13
