# Supplementary material for: Multi-omics analyses reveal that the gut microbiome and its metabolites promote milk fat synthesis in Zhongdian yak cows
Source: PeerJ. 2022 Dec 2;10:e14444. doi: 10.7717/peerj.14444 (PMC9744170; doi:10.7717/peerj.14444)
Supplement: Supplemental Information 6 — PERMANOVA analysis of species level between H and L group [file peerj-10-14444-s006.xls]

ID	H1	H2	H3	H4	H5	L1	L2	L3	L4	L5
[Clostridium]_cocleatum	8.98E-05	0.000103347	9.67E-05	9.30E-05	9.29E-05	0.000104698	9.49E-05	0.000103899	0.000110321	0.000106456
[Clostridium]_saccharolyticum	4.88E-05	5.47E-05	4.74E-05	5.81E-05	5.26E-05	6.06E-05	6.23E-05	5.76E-05	5.64E-05	5.84E-05
[Clostridium]_sphenoides	6.50E-06	3.54E-06	5.43E-06	7.96E-06	5.89E-06	2.58E-06	2.73E-06	4.97E-06	5.08E-06	3.77E-06
[Leptolyngbya]_sp._JSC-1	0	0	0	0	9.50E-08	0	2.41E-07	1.21E-07	4.70E-07	2.14E-07
[Mannheimia]_succiniciproducens	0	0	0	0	0	2.30E-07	8.02E-08	2.42E-07	1.41E-07	1.71E-07
Acetivibrio_ethanolgignens	0.000345755	0.00038252	0.000382129	0.000433183	0.000355678	0.00046129	0.000443929	0.000411962	0.0004928	0.000409624
Acetobacter_sp._46_36	0.000157964	7.80E-05	0.000388584	0.000151201	0.00021053	7.97E-05	8.81E-05	0.000103899	7.51E-05	4.95E-05
Acetobacter_sp._CAG:267	0.000301523	0.000143461	0.000766272	0.000240793	0.000387728	0.000157822	0.000155525	0.000200164	0.000133279	7.47E-05
Acetomicrobium_mobile	2.62E-06	2.25E-06	3.21E-06	2.06E-06	2.09E-06	9.76E-07	1.76E-06	2.02E-06	2.21E-06	9.86E-07
Achromatium_sp._WMS1	4.36E-07	0	2.88E-07	1.57E-06	0	2.53E-06	1.08E-06	4.20E-06	1.41E-06	1.93E-06
Achromobacter_sp._K91	0	8.33E-08	0	0	0	1.15E-07	2.81E-07	6.06E-07	4.70E-07	0
Acidaminobacter_hydrogenoformans	3.72E-05	4.12E-05	3.50E-05	3.42E-05	3.29E-05	2.48E-05	3.10E-05	2.52E-05	3.52E-05	2.97E-05
Acidaminococcus_sp._BV3L6	6.30E-07	4.58E-07	1.56E-06	6.12E-07	3.32E-07	7.47E-07	1.16E-06	2.63E-06	1.32E-06	1.80E-06
Acidiferrobacter_thiooxydans	2.42E-07	3.33E-07	0	1.31E-07	0	2.87E-07	4.01E-07	1.62E-07	4.70E-07	1.07E-06
Acidiphilium_multivorum	3.39E-07	1.25E-07	1.64E-07	8.74E-08	1.42E-07	0	0	0	0	0
Acidithiobacillus_caldus	1.60E-06	1.92E-06	4.11E-06	1.75E-07	7.60E-07	0	1.04E-06	0	0	6.86E-07
Acidobacteria_bacterium_13_1_20CM_2_60_10	9.21E-07	2.08E-07	4.93E-07	5.68E-07	1.90E-07	0	4.01E-07	2.02E-07	9.41E-08	1.71E-07
Acidobacteria_bacterium_21-70-11	1.55E-06	1.75E-06	8.63E-07	5.68E-07	3.80E-07	3.45E-07	6.41E-07	3.23E-07	0	3.00E-07
Acidobacteria_bacterium_RIFCSPLOWO2_02_FULL_60_20	9.70E-08	1.67E-07	1.23E-07	0	9.50E-08	0	0	8.08E-08	0	0
Acidobacteria_bacterium_RIFCSPLOWO2_02_FULL_68_18	3.39E-07	4.58E-07	4.11E-07	6.56E-07	3.32E-07	1.72E-07	2.00E-07	0	0	1.29E-07
Acinetobacter_junii	5.77E-06	3.71E-06	2.38E-06	3.10E-06	2.14E-06	1.21E-06	7.62E-07	3.31E-06	3.76E-07	8.57E-07
Acinetobacter_qingfengensis	2.91E-07	1.67E-07	1.64E-07	0	0	6.32E-07	9.62E-07	8.08E-07	2.82E-07	3.86E-07
Acinetobacter_sp._ANC_3832	5.82E-07	2.08E-07	1.23E-07	3.50E-07	1.42E-07	0	0	1.21E-07	0	0
Acinetobacter_sp._ANC_4470	0	1.25E-07	2.47E-07	1.31E-07	1.42E-07	0	0	0	9.41E-08	0
Acinetobacter_sp._ANC_4558	0	1.67E-07	0	2.19E-07	0	1.15E-07	3.21E-07	2.83E-07	2.35E-07	4.71E-07
Acinetobacter_sp._WCHAc060012	0	1.67E-07	0	0	0	0	2.81E-07	4.85E-07	6.59E-07	6.43E-07
Acinetobacter_virus_133	6.79E-07	5.83E-07	1.52E-06	6.12E-07	2.37E-07	2.30E-07	3.21E-07	0	0	3.43E-07
Acinetobacter_wuhouensis	1.45E-06	7.08E-07	1.56E-06	1.22E-06	4.27E-07	2.87E-07	7.62E-07	6.46E-07	1.88E-07	1.29E-07
Actinobacteria_bacterium_HGW-Actinobacteria-4	8.73E-07	5.42E-07	1.11E-06	7.00E-07	5.70E-07	1.72E-07	1.60E-07	4.44E-07	4.23E-07	3.00E-07
Actinocorallia_herbida	9.21E-07	8.75E-07	6.58E-07	4.81E-07	4.75E-07	3.45E-07	8.02E-08	5.66E-07	3.76E-07	3.43E-07
Actinomadura_kijaniata	3.39E-07	7.08E-07	7.40E-07	6.56E-07	2.37E-07	1.15E-07	0	4.04E-08	3.29E-07	4.29E-07
Actinomadura_oligospora	1.45E-07	1.67E-07	1.64E-07	4.37E-08	2.85E-07	0	0	0	0	0
Actinomyces_bovis	0	0	0	0	3.32E-07	8.04E-07	1.24E-06	3.23E-07	2.35E-07	1.71E-07
Actinomyces_dentalis	3.39E-07	2.08E-07	3.29E-07	2.62E-07	9.02E-07	0	1.20E-07	2.42E-07	0	0
Actinomyces_hominis	2.42E-07	2.08E-07	0	8.74E-07	2.37E-07	0	1.60E-07	0	0	0
Actinomyces_oris	3.88E-07	1.25E-07	1.23E-07	1.31E-07	2.85E-07	4.02E-07	7.22E-07	1.29E-06	1.13E-06	4.29E-07
Actinomyces_provencensis	2.13E-06	3.17E-06	1.15E-06	1.75E-06	1.90E-06	2.99E-06	2.53E-06	4.52E-06	4.70E-06	2.57E-06
Actinomyces_sp._HMSC065F12	4.51E-06	1.33E-06	2.63E-06	1.27E-06	2.61E-06	0	1.08E-06	7.68E-07	1.88E-06	1.71E-07
Actinoplanes_philippinensis	1.45E-07	1.08E-06	3.29E-07	1.31E-07	4.27E-07	0	0	0	0	8.57E-08
Actinoplanes_rectilineatus	6.79E-07	2.50E-07	6.58E-07	0	3.80E-07	0	0	0	0	0
Actinoplanes_sp._TFC3	0	4.17E-07	8.22E-08	1.31E-07	2.85E-07	0	0	0	0	0
Actinoplanes_utahensis	7.27E-07	6.25E-07	1.23E-07	4.37E-07	4.75E-07	0	1.20E-07	1.62E-07	1.41E-07	0
Aequorivita_soesokkakensis	2.91E-07	1.25E-07	4.11E-07	5.68E-07	2.85E-07	2.18E-06	3.13E-06	5.66E-07	6.12E-07	3.00E-07
Aequorivita_vladivostokensis	9.21E-07	1.33E-06	1.15E-06	1.44E-06	7.60E-07	5.74E-07	6.01E-07	8.48E-07	1.88E-07	3.43E-07
Aerococcaceae_bacterium_ZY16052	3.30E-06	2.87E-06	5.06E-06	4.37E-06	2.80E-06	2.70E-06	2.04E-06	1.98E-06	1.74E-06	3.94E-06
Aeromonas_phage_PX29	1.12E-06	3.75E-07	2.88E-07	4.37E-07	2.85E-07	1.55E-06	2.65E-06	1.37E-06	3.25E-06	5.57E-07
Aeromonas_phage_Riv-10	0	0	0	0	0	1.72E-07	1.20E-07	1.62E-07	0	1.71E-07
Aeromonas_virus_44RR2	1.94E-07	2.92E-07	1.23E-07	0	1.90E-07	0	8.02E-08	0	0	0
Afipia_broomeae	1.45E-07	8.33E-08	4.52E-07	8.74E-08	0	0	0	0	0	0
Aggregatibacter_kilianii	9.70E-07	1.04E-06	1.64E-06	9.18E-07	6.17E-07	4.02E-07	2.41E-07	2.83E-07	6.12E-07	2.14E-07
Agrobacterium_sp._DSM_25559	2.91E-07	1.25E-07	0	0	9.50E-08	3.45E-07	1.88E-06	2.02E-07	2.35E-07	1.46E-06
Agromyces_atrinae	6.30E-07	5.00E-07	2.06E-07	1.75E-07	5.22E-07	0	3.61E-07	1.21E-07	0	1.71E-07
Akkermansia_sp._54_46	3.59E-06	3.25E-06	2.34E-06	3.63E-06	1.48E-05	2.99E-06	1.16E-06	3.51E-06	1.69E-06	1.37E-06
Alcanivorax_hongdengensis	2.42E-07	4.58E-07	6.99E-07	7.00E-07	1.42E-07	2.30E-07	0	3.23E-07	0	8.57E-08
Alcanivorax_indicus	3.39E-07	0	1.64E-07	2.19E-07	6.17E-07	1.09E-06	1.00E-06	4.44E-07	1.55E-06	4.29E-07
Alcanivorax_sp._MTEO17	1.60E-06	8.33E-07	1.89E-06	1.18E-06	6.65E-07	4.02E-07	1.08E-06	3.23E-07	6.12E-07	7.71E-07
Algibacter_alginicilyticus	8.29E-06	7.16E-06	5.18E-06	4.20E-06	2.94E-06	2.07E-06	2.69E-06	2.34E-06	3.62E-06	4.93E-06
Algicola_sagamiensis	2.52E-06	1.58E-06	5.35E-07	1.27E-06	1.23E-06	1.95E-06	3.37E-06	1.98E-06	1.98E-06	2.57E-06
Algoriphagus_halophilus	3.35E-06	4.92E-06	5.47E-06	1.84E-06	3.61E-06	1.95E-06	2.81E-06	1.66E-06	1.93E-06	1.07E-06
Algoriphagus_sp._A40	4.75E-06	3.50E-06	4.03E-06	1.79E-06	3.32E-06	1.78E-06	3.29E-06	1.17E-06	3.20E-06	2.74E-06
Aliidiomarina_maris	0	0	4.93E-07	2.19E-07	1.90E-07	8.04E-07	6.81E-07	1.45E-06	1.88E-07	1.11E-06
Aliidiomarina_soli	0	3.33E-07	1.64E-07	3.06E-07	6.17E-07	0	0	0	0	0
Aliihoeflea_sp._2WW	1.45E-07	0	1.23E-07	3.50E-07	9.50E-08	4.02E-07	1.60E-07	1.70E-06	2.35E-07	1.71E-07
Alkalibacterium_pelagium	1.12E-06	1.96E-06	2.55E-06	2.54E-06	1.19E-06	0	8.42E-07	1.54E-06	9.88E-07	9.43E-07
Alkaliphilus_sp.	8.10E-06	1.20E-05	1.28E-05	1.03E-05	1.23E-05	7.58E-06	7.62E-06	9.33E-06	9.27E-06	8.36E-06
Alkanindiges_sp._H1	0	0	0	3.94E-07	2.85E-07	5.74E-07	9.22E-07	8.08E-07	5.65E-07	2.57E-07
alpha_proteobacterium_U9-1i	9.70E-08	1.67E-07	1.23E-07	6.12E-07	0	0	0	0	0	0
Alphaproteobacteria_bacterium_CG1_02_46_17	2.52E-06	5.00E-06	3.49E-06	2.62E-06	1.80E-06	1.95E-06	9.62E-07	2.10E-06	8.00E-07	6.43E-07
Alphaproteobacteria_bacterium_HGW-Alphaproteobacteria-16	5.82E-07	8.33E-07	2.06E-07	3.06E-07	6.17E-07	2.87E-07	1.60E-07	3.23E-07	9.41E-08	0
Alphaproteobacteria_bacterium_MarineAlpha10_Bin2	8.73E-07	3.33E-07	9.05E-07	1.36E-06	3.80E-07	0	4.01E-07	3.23E-07	2.35E-07	2.57E-07
Alphaproteobacteria_bacterium_MarineAlpha3_Bin1	5.82E-07	2.50E-07	2.88E-07	4.81E-07	7.12E-07	1.72E-07	2.81E-07	4.44E-07	2.35E-07	0
Alphaproteobacteria_bacterium_MarineAlpha5_Bin7	2.42E-06	1.21E-06	1.52E-06	1.71E-06	1.80E-06	1.38E-06	3.61E-07	1.66E-06	4.70E-07	7.29E-07
Alphaproteobacteria_bacterium_MarineAlpha5_Bin9	6.79E-07	1.08E-06	1.11E-06	7.87E-07	1.23E-06	5.17E-07	4.01E-07	7.27E-07	8.00E-07	8.57E-08
Alphaproteobacteria_bacterium_TMED199	1.45E-07	1.25E-07	4.93E-07	8.74E-08	3.80E-07	0	1.60E-07	0	0	0
Altererythrobacter_sp._Ery1	0	0	8.22E-08	0	0	1.72E-07	5.61E-07	1.21E-07	1.88E-07	1.29E-07
Alteromonas_sp._KUL49	1.94E-07	6.25E-07	1.23E-07	5.25E-07	3.32E-07	8.04E-07	8.02E-07	1.66E-06	3.76E-07	6.00E-07
Amaricoccus_sp._HAR-UPW-R2A-40	5.82E-07	1.25E-07	0	3.50E-07	1.90E-07	6.32E-07	9.22E-07	1.09E-06	2.35E-07	1.93E-06
Amphibacillus_marinus	3.44E-06	2.37E-06	1.89E-06	3.10E-06	3.85E-06	1.90E-06	1.44E-06	1.98E-06	2.21E-06	1.89E-06
Amycolatopsis_sacchari	1.94E-07	2.50E-07	9.46E-07	8.31E-07	1.90E-07	0	4.81E-07	1.21E-07	0	0
Amycolatopsis_sp._CA-126428	3.39E-07	5.42E-07	8.22E-07	3.94E-07	6.17E-07	0	3.21E-07	1.62E-07	0	3.00E-07
Anaerobacterium_chartisolvens	6.84E-05	9.96E-05	7.44E-05	8.09E-05	8.56E-05	5.88E-05	6.91E-05	6.10E-05	5.88E-05	7.21E-05
Anaeromyxobacter_sp._K	9.70E-07	4.58E-07	7.81E-07	2.01E-06	8.55E-07	2.64E-06	1.08E-06	3.88E-06	9.88E-07	1.03E-06
Anaerorhabdus_furcosa	8.74E-05	9.44E-05	7.10E-05	9.88E-05	9.69E-05	0.00011963	0.000101532	0.000107131	0.000134785	9.17E-05
Anaerosphaera_sp._GS7-6-2	1.17E-05	8.08E-06	6.41E-06	1.04E-05	9.64E-06	6.03E-06	7.34E-06	7.35E-06	6.35E-06	5.06E-06
Anaerotignum_neopropionicum	7.17E-05	7.84E-05	6.83E-05	7.03E-05	6.99E-05	7.78E-05	7.81E-05	7.34E-05	8.17E-05	8.96E-05
Anaerotignum_sp._KCTC_15736	0.00026442	0.000274258	0.000220791	0.000279709	0.000324056	0.00048903	0.000335542	0.000410225	0.000366295	0.000429424
Anaerotruncus_massiliensis	9.80E-06	1.45E-05	1.22E-05	1.52E-05	1.19E-05	9.13E-06	1.40E-05	7.68E-06	8.89E-06	9.51E-06
Aneurinibacillus_thermoaerophilus	4.17E-06	3.83E-06	2.92E-06	1.92E-06	3.61E-06	1.03E-06	2.81E-06	1.05E-06	7.53E-07	1.29E-06
Anoxybacillus_flavithermus	4.30E-05	4.65E-05	5.66E-05	4.36E-05	3.47E-05	3.78E-05	4.12E-05	3.16E-05	3.90E-05	3.39E-05
Aphanocapsa_montana	1.31E-06	9.16E-07	4.93E-07	9.18E-07	3.04E-06	2.30E-07	1.20E-07	1.62E-07	3.29E-07	0
Aquimarina_latercula	8.24E-07	6.66E-07	7.40E-07	3.94E-07	1.61E-06	1.95E-06	2.16E-06	1.94E-06	5.60E-06	2.74E-06
Arc_I_group_archaeon_B15fssc0709_Meth_Bin003	9.70E-08	6.25E-07	3.29E-07	0	1.42E-07	8.61E-07	5.61E-07	8.89E-07	6.12E-07	7.71E-07
archaeon_GW2011_AR17	0	1.25E-07	1.64E-07	0	0	4.59E-07	4.01E-07	3.23E-07	5.17E-07	6.00E-07
Arcobacter_anaerophilus	3.20E-06	3.96E-06	3.37E-06	3.19E-06	1.66E-06	4.88E-06	6.97E-06	4.56E-06	5.50E-06	3.56E-06
Arcobacter_butzleri	3.78E-06	2.58E-06	2.43E-06	1.84E-06	2.28E-06	3.39E-06	3.85E-06	3.39E-06	4.33E-06	3.26E-06
Arenibacter_palladensis	3.01E-06	1.54E-06	1.77E-06	2.27E-06	1.23E-06	4.08E-06	4.05E-06	1.66E-06	4.89E-06	3.90E-06
Arthrobacter_sp._AFG20	0	0	0	0	0	0	2.00E-07	1.21E-07	1.88E-07	2.14E-07
Arthrobacter_sp._MDT2-14	0	4.17E-08	1.64E-07	8.74E-08	1.90E-07	0	0	0	0	0
Arthrobacter_virus_Mudcat	5.82E-07	5.83E-07	8.22E-08	8.74E-08	9.50E-08	0	0	0	0	3.00E-07
Arthrospira_sp._PCC_8005	0	2.92E-07	0	0	0	3.45E-07	2.41E-07	4.44E-07	1.88E-07	2.57E-07
Asticcacaulis_sp._32-58-5	0	0	4.11E-08	0	0	0	2.41E-07	1.62E-07	2.82E-07	2.57E-07
Asticcacaulis_sp._AC466	5.82E-07	7.08E-07	2.06E-07	4.37E-07	3.80E-07	2.30E-07	1.20E-07	2.02E-07	0	0
Aurantimicrobium_sp._MWH-Mo1	0	0	0	0	0	0	2.81E-07	3.64E-07	1.88E-07	2.57E-07
Avibacterium_gallinarum	2.42E-07	4.58E-07	3.29E-07	5.25E-07	3.80E-07	0	1.20E-07	2.42E-07	9.41E-08	2.14E-07
Bacillus_acidiceler	1.41E-06	1.08E-06	2.34E-06	1.79E-06	5.22E-07	2.93E-06	3.53E-06	2.99E-06	2.07E-06	2.23E-06
Bacillus_alcalophilus	1.55E-06	2.00E-06	2.84E-06	1.40E-06	2.04E-06	7.47E-07	1.24E-06	1.09E-06	1.41E-06	1.71E-06
Bacillus_anthracis	7.18E-06	1.19E-05	6.00E-06	6.30E-06	5.75E-06	5.63E-06	4.77E-06	4.65E-06	4.38E-06	4.54E-06
Bacillus_atrophaeus	1.89E-06	1.96E-06	1.32E-06	1.53E-06	1.38E-06	2.53E-06	3.17E-06	3.03E-06	2.49E-06	2.06E-06
Bacillus_fordii	6.30E-07	7.50E-07	4.52E-07	5.25E-07	4.75E-07	6.89E-07	8.02E-07	6.87E-07	1.69E-06	1.50E-06
Bacillus_gottheilii	8.24E-06	1.02E-05	9.09E-06	9.23E-06	9.45E-06	5.40E-06	8.22E-06	5.21E-06	7.20E-06	7.29E-06
Bacillus_horikoshii	1.07E-06	1.37E-06	1.81E-06	1.97E-06	2.80E-06	1.03E-06	1.64E-06	7.27E-07	7.06E-07	1.11E-06
Bacillus_licheniformis	2.60E-05	2.78E-05	3.33E-05	2.31E-05	3.30E-05	3.64E-05	3.28E-05	3.62E-05	3.68E-05	4.48E-05
Bacillus_massiliogorillae	1.09E-05	1.17E-05	1.06E-05	1.29E-05	2.11E-05	2.21E-05	1.25E-05	5.09E-05	1.30E-05	0.00010487
Bacillus_mojavensis	3.39E-07	2.08E-07	1.64E-07	5.68E-07	4.75E-07	1.72E-07	2.81E-07	1.21E-07	0	0
Bacillus_phage_SerPounce	1.31E-06	0	1.60E-06	3.06E-07	3.80E-07	0	0	1.62E-07	0	0
Bacillus_phage_vB_BanS-Tsamsa	4.85E-07	5.00E-07	1.64E-07	6.56E-07	1.42E-06	2.58E-06	1.32E-06	4.20E-06	1.27E-06	2.49E-06
Bacillus_phage_vB_BsuM-Goe2	0	0	0	4.81E-07	2.37E-07	5.17E-07	9.62E-07	5.25E-07	2.82E-07	1.54E-06
Bacillus_smithii	1.89E-06	1.29E-06	1.56E-06	1.31E-06	1.14E-06	1.90E-06	1.96E-06	2.50E-06	2.02E-06	1.89E-06
Bacillus_solani	2.47E-06	3.04E-06	1.48E-06	2.27E-06	2.04E-06	2.81E-06	3.21E-06	3.19E-06	3.76E-06	3.21E-06
Bacillus_sp._105MF	0	0	0	0	0	2.87E-07	1.20E-07	2.83E-07	1.88E-07	0
Bacillus_sp._C1-1	4.85E-07	3.33E-07	8.22E-07	3.50E-07	8.07E-07	1.32E-06	1.76E-06	1.54E-06	6.12E-07	1.16E-06
Bacillus_sp._CHD6a	6.30E-07	9.16E-07	1.40E-06	1.40E-06	1.52E-06	1.32E-06	6.01E-07	1.21E-07	6.12E-07	7.29E-07
Bacillus_sp._J37	6.21E-06	7.62E-06	6.91E-06	1.01E-05	3.80E-06	2.64E-06	3.13E-06	4.77E-06	4.47E-06	4.03E-06
Bacillus_sp._MKU004	1.26E-06	1.37E-06	1.19E-06	1.22E-06	3.37E-06	2.87E-07	5.21E-07	1.01E-06	1.13E-06	3.00E-07
Bacillus_sp._NFR08	3.83E-06	2.08E-06	1.56E-06	1.66E-06	3.80E-06	1.49E-06	1.16E-06	1.05E-06	2.49E-06	1.54E-06
Bacillus_sp._SJS	5.24E-06	1.12E-06	1.23E-06	1.88E-06	7.60E-07	6.32E-07	7.62E-07	7.27E-07	4.70E-07	8.57E-08
Bacillus_sp._UMB0893	1.21E-06	2.54E-06	1.40E-06	1.75E-06	1.38E-06	9.76E-07	1.44E-06	1.01E-06	5.65E-07	9.86E-07
Bacillus_sp._V3-13	8.24E-07	5.42E-07	4.11E-07	9.62E-07	4.75E-07	6.32E-07	1.12E-06	1.09E-06	1.41E-06	9.43E-07
Bacillus_sp._YR288	4.85E-07	5.83E-07	3.70E-07	1.75E-07	4.75E-07	0	4.81E-07	0	0	0
Bacillus_thermozeamaize	1.06E-05	1.32E-05	1.11E-05	1.18E-05	1.20E-05	6.89E-06	1.12E-05	1.10E-05	8.52E-06	1.02E-05
Bacillus_virus_BM15	0	0	0	0	0	8.61E-07	1.12E-06	3.64E-07	1.88E-07	3.43E-07
Bacillus_wakoensis	2.72E-06	3.46E-06	3.82E-06	4.42E-06	2.42E-06	1.67E-06	2.41E-06	2.18E-06	1.60E-06	3.39E-06
bacterium_1XD8-76	0.00013415	0.000119717	0.000131858	0.000142718	0.00014852	0.000159717	0.000155205	0.000160818	0.000193356	0.000145327
bacterium_BMS3Bbin14	2.38E-06	1.37E-06	1.97E-06	1.62E-06	1.57E-06	1.38E-06	1.40E-06	1.21E-06	9.41E-08	1.11E-06
bacterium_I07	1.65E-06	2.08E-07	6.99E-07	1.31E-07	3.32E-07	2.35E-06	2.65E-06	7.68E-07	2.78E-06	8.14E-07
bacterium_JKG1	1.41E-06	2.87E-06	1.56E-06	2.14E-06	2.14E-06	2.64E-06	2.16E-06	3.88E-06	2.21E-06	3.60E-06
Bacteroidales_bacterium_KA00251	4.41E-06	4.00E-06	4.44E-06	3.41E-06	5.60E-06	2.64E-06	2.81E-06	3.92E-06	3.67E-06	2.53E-06
Bacteroides_eggerthii_CAG:109	5.33E-07	5.00E-07	2.06E-06	2.01E-06	9.97E-07	3.33E-06	2.12E-06	1.62E-06	3.58E-06	2.53E-06
Bacteroides_intestinalis_CAG:315	2.38E-06	1.54E-06	3.37E-06	2.01E-06	2.33E-06	3.56E-06	2.41E-06	2.50E-06	3.76E-06	5.14E-06
Bacteroides_sp._3_1_13	4.27E-06	1.96E-06	3.70E-06	3.76E-06	3.28E-06	1.95E-06	2.77E-06	1.45E-06	2.21E-06	1.84E-06
Bacteroides_sp._AF17-1	5.53E-06	3.83E-06	4.69E-06	3.06E-06	1.99E-06	1.15E-05	6.17E-06	1.13E-05	8.61E-06	2.07E-05
Bacteroides_sp._AF20-13LB	3.10E-06	5.08E-06	2.47E-06	1.97E-06	1.95E-06	1.90E-06	7.62E-07	1.33E-06	1.08E-06	9.86E-07
Bacteroides_sp._OF03-11BH	1.75E-06	2.00E-06	8.22E-07	1.53E-06	9.50E-07	4.54E-06	2.97E-06	2.10E-06	2.07E-06	2.06E-06
Bacteroidetes_bacterium_4572_128	6.79E-06	9.66E-06	5.06E-06	6.17E-06	6.69E-06	6.09E-06	4.89E-06	4.65E-06	5.08E-06	3.51E-06
Bacteroidetes_bacterium_GWF2_33_16	1.50E-06	1.25E-07	4.93E-07	3.50E-07	4.27E-07	2.70E-06	2.73E-06	1.45E-06	2.73E-06	7.29E-07
Bacteroidetes_bacterium_HGW-Bacteroidetes-21	1.72E-05	1.91E-05	1.22E-05	1.06E-05	1.28E-05	2.87E-05	2.12E-05	1.82E-05	2.20E-05	1.86E-05
Bacteroidetes_bacterium_RIFOXYA12_FULL_33_9	1.75E-06	1.79E-06	1.93E-06	1.18E-06	1.28E-06	9.76E-07	1.52E-06	5.25E-07	3.76E-07	0
Bathymodiolus_azoricus_thioautotrophic_gill_symbiont	6.79E-07	4.21E-06	2.80E-06	9.18E-07	1.28E-06	4.59E-07	3.21E-07	7.68E-07	0	1.24E-06
Bdellovibrio_sp._CG22_combo_CG10-13_8_21_14_all_39_27	1.21E-06	8.75E-07	9.46E-07	5.25E-07	3.80E-07	1.26E-06	1.28E-06	1.25E-06	1.22E-06	1.16E-06
Berkelbacteria_bacterium_GW2011_GWA1_36_9	1.45E-07	8.33E-08	0	8.74E-08	1.42E-07	2.87E-07	1.20E-07	4.85E-07	2.35E-07	3.00E-07
Betaproteobacteria_bacterium_RIFCSPLOWO2_02_67_12	3.88E-07	5.42E-07	6.17E-07	3.06E-07	1.42E-07	6.32E-07	7.62E-07	5.66E-07	6.12E-07	6.00E-07
Bifidobacterium_aquikefiri	5.33E-07	2.92E-07	8.63E-07	3.94E-07	7.12E-07	5.74E-07	1.04E-06	2.79E-06	1.08E-06	1.20E-06
Bifidobacterium_asteroides	2.33E-06	1.37E-06	2.10E-06	1.75E-06	2.99E-06	2.99E-06	3.41E-06	5.78E-06	3.06E-06	2.31E-06
Bifidobacterium_indicum	4.36E-07	1.67E-07	4.52E-07	1.75E-07	1.42E-07	7.47E-07	7.22E-07	7.68E-07	4.70E-07	7.71E-07
Bifidobacterium_saeculare	1.60E-06	1.46E-06	4.11E-07	1.53E-06	1.47E-06	1.55E-06	2.28E-06	2.59E-06	2.59E-06	1.80E-06
Bifidobacterium_sp._AGR2158	2.91E-07	1.25E-07	0	0	9.50E-08	1.72E-07	6.01E-07	9.29E-07	5.17E-07	8.57E-07
Bilophila_sp._4_1_30	1.12E-05	1.08E-05	1.23E-05	1.16E-05	1.35E-05	1.27E-05	1.63E-05	1.91E-05	1.84E-05	1.30E-05
Bodo_saltans_virus	2.91E-07	4.17E-07	3.29E-07	1.31E-07	0	1.32E-06	7.22E-07	3.19E-06	3.29E-07	5.14E-07
Bordetella_avium	4.85E-07	5.42E-07	0	3.50E-07	1.42E-07	5.74E-07	1.00E-06	1.33E-06	5.17E-07	9.43E-07
Bordetella_flabilis	5.33E-07	7.50E-07	4.93E-07	4.37E-07	2.37E-07	2.30E-07	1.60E-07	1.21E-07	5.17E-07	4.29E-08
Bordetella_genomosp._8	1.45E-07	0	0	0	0	5.17E-07	6.41E-07	6.46E-07	2.35E-07	2.14E-07
Brachybacterium_alimentarium	2.91E-07	5.83E-07	3.29E-07	6.56E-07	5.22E-07	2.30E-07	2.00E-07	2.42E-07	4.70E-07	0
Brachybacterium_sp._HMSC06H03	1.45E-07	0	1.23E-07	1.31E-07	1.90E-07	0	0	0	9.41E-08	0
Brachybacterium_squillarum	6.79E-07	1.67E-07	5.76E-07	4.15E-06	0	0	0	0	0	0
Bradyrhizobium_japonicum	3.88E-07	1.12E-06	9.05E-07	7.00E-07	9.02E-07	1.49E-06	1.16E-06	3.03E-06	8.47E-07	2.31E-06
Bradyrhizobium_liaoningense	1.94E-07	0	1.64E-07	0	0	2.30E-07	2.81E-07	3.64E-07	6.12E-07	2.14E-07
Bradyrhizobium_sp._NFR13	1.45E-07	0	0	0	0	2.30E-07	2.81E-07	0	1.88E-07	2.57E-07
Brenneria_roseae	6.79E-07	1.29E-06	2.06E-07	3.06E-07	2.85E-07	0	1.60E-07	0	1.41E-07	1.71E-07
Brevibacillus_formosus	2.52E-06	2.42E-06	1.93E-06	1.57E-06	2.61E-06	3.04E-06	3.49E-06	2.42E-06	2.68E-06	3.51E-06
Brevibacillus_sp.	1.36E-06	1.50E-06	2.06E-06	2.19E-06	1.71E-06	1.21E-06	1.08E-06	1.62E-06	3.76E-07	9.43E-07
Brevibacillus_thermoruber	1.79E-06	1.37E-06	1.81E-06	2.54E-06	1.42E-06	9.76E-07	8.82E-07	1.21E-06	9.41E-07	1.50E-06
Brevibacterium_casei	0	4.17E-08	1.64E-07	0	0	2.87E-07	6.01E-07	2.83E-07	6.59E-07	3.00E-07
Brevinema_andersonii	1.07E-06	9.58E-07	1.52E-06	7.43E-07	9.02E-07	5.74E-07	4.01E-07	5.66E-07	1.88E-07	3.86E-07
Brevundimonas_sp._LPMIX5	5.33E-07	5.42E-07	2.88E-07	3.50E-07	0	0	2.00E-07	0	0	0
Brevundimonas_sp._SH203	0	0	1.23E-07	2.62E-07	0	4.59E-07	3.21E-07	4.44E-07	4.70E-08	2.57E-07
Burkholderia_sp._KK1	0	0	0	0	0	0	2.81E-07	4.85E-07	5.17E-07	3.43E-07
Butyricimonas_sp._An62	1.22E-05	9.16E-06	8.31E-06	6.03E-06	9.16E-06	7.24E-06	7.70E-06	5.94E-06	6.12E-06	4.41E-06
Caballeronia_calidae	1.45E-07	2.92E-07	2.06E-07	3.94E-07	6.17E-07	0	2.41E-07	0	0	1.29E-07
Caldiserica_bacterium_CG17_big_fil_post_rev_8_21_14_2_50_35_7	1.45E-07	2.50E-07	4.11E-08	1.75E-07	2.37E-07	0	0	0	0	0
Caloramator_fervidus	1.53E-05	2.21E-05	1.62E-05	1.77E-05	1.69E-05	1.01E-05	1.25E-05	1.57E-05	1.53E-05	1.29E-05
Campylobacter_sp._RM16704	0	1.25E-07	8.22E-08	2.62E-07	7.60E-07	0	0	0	0	0
candidate_division_bacterium_WOR-3_4484_18	1.31E-06	3.25E-06	4.52E-07	1.09E-06	1.19E-06	2.87E-07	4.41E-07	2.02E-07	4.23E-07	6.86E-07
candidate_division_Kazan_bacterium_RBG_13_50_9	4.85E-07	1.42E-06	3.70E-07	3.94E-07	3.32E-07	3.45E-07	3.21E-07	1.21E-07	0	3.00E-07
candidate_division_WOR-1_bacterium_RIFOXYB2_FULL_37_13	1.45E-07	1.67E-07	0	0	0	5.74E-07	2.00E-07	1.62E-07	1.41E-07	2.14E-07
candidate_division_WOR-3_bacterium_JGI_Cruoil_03_51_56	4.36E-07	7.08E-07	7.81E-07	1.01E-06	6.65E-07	0	6.01E-07	4.85E-07	4.23E-07	1.71E-07
candidate_division_WPS-2_bacterium	3.39E-07	3.33E-07	5.35E-07	6.56E-07	5.70E-07	6.89E-07	4.01E-07	8.08E-07	9.41E-07	7.29E-07
candidate_division_WS6_bacterium_GW2011_GWE1_34_7	1.45E-07	7.08E-07	5.76E-07	8.31E-07	5.22E-07	0	2.00E-07	3.23E-07	1.41E-07	1.71E-07
candidate_division_WWE3_bacterium_RIFCSPHIGHO2_01_FULL_35_17	0	0	0	0	0	2.87E-07	3.21E-07	9.70E-07	1.88E-07	0
candidate_division_WWE3_bacterium_RIFCSPHIGHO2_01_FULL_38_45	0	0	0	1.75E-07	0	3.45E-07	3.61E-07	0	2.82E-07	2.14E-07
candidate_division_Zixibacteria_bacterium_RBG_16_43_9	8.73E-07	2.58E-06	2.47E-06	9.62E-07	2.23E-06	5.17E-07	9.22E-07	1.29E-06	5.17E-07	3.43E-07
Candidatus_Acetothermia_bacterium	3.20E-06	1.75E-06	2.26E-06	2.10E-06	1.47E-06	1.38E-06	1.44E-06	1.49E-06	7.53E-07	9.86E-07
Candidatus_Altiarchaeales_archaeon_WOR_SM1_79	6.30E-07	4.17E-07	1.23E-06	4.37E-07	7.12E-07	1.15E-06	1.32E-06	1.58E-06	1.41E-06	8.57E-07
Candidatus_Aminicenantes_bacterium_RBG_16_63_14	0	8.33E-08	0	0	0	1.72E-07	1.60E-07	1.21E-07	1.41E-07	2.57E-07
Candidatus_Arcanobacter_lacustris	2.23E-06	9.16E-07	1.44E-06	2.01E-06	9.97E-07	6.32E-07	2.00E-07	1.09E-06	9.88E-07	8.57E-07
Candidatus_Bathyarchaeota_archaeon_RBG_13_60_20	1.45E-07	8.33E-08	2.06E-07	2.19E-07	0	5.17E-07	2.41E-07	4.04E-07	1.41E-07	5.14E-07
Candidatus_Berkelbacteria_bacterium_CG2_30_43_20	1.45E-07	1.67E-07	4.52E-07	0	1.90E-07	0	0	0	1.41E-07	0
Candidatus_Berkiella_aquae	6.30E-07	2.50E-07	1.03E-06	2.19E-07	1.38E-06	1.72E-07	1.20E-07	8.08E-08	0	5.14E-07
Candidatus_Brocadia_sp._UTAMX1	3.88E-07	3.33E-07	5.76E-07	2.19E-07	4.75E-07	1.15E-07	1.60E-07	1.62E-07	9.41E-08	1.29E-07
Candidatus_Campbellbacteria_bacterium_RIFOXYC2_FULL_35_25	2.42E-07	6.25E-07	2.47E-07	2.19E-07	1.42E-07	1.03E-06	4.01E-07	1.45E-06	1.79E-06	4.71E-07
Candidatus_Cerribacteria_bacterium_'Amazon_FNV_2010_28_9'	5.82E-07	1.25E-07	3.29E-07	1.31E-07	1.90E-07	0	0	8.08E-08	0	1.29E-07
Candidatus_Cloacimonas_sp._4484_140	1.41E-06	5.83E-07	9.05E-07	9.18E-07	6.65E-07	1.67E-06	1.88E-06	1.17E-06	1.74E-06	1.16E-06
Candidatus_Cloacimonetes_bacterium_4572_55	1.26E-06	1.37E-06	3.00E-06	2.40E-06	8.55E-07	5.74E-07	5.61E-07	1.25E-06	9.88E-07	7.29E-07
Candidatus_Curtissbacteria_bacterium_GW2011_GWB1_40_28	1.94E-07	0	2.47E-07	3.06E-07	1.42E-07	0	0	1.21E-07	0	0
Candidatus_Daviesbacteria_bacterium_GW2011_GWA2_38_24	1.65E-06	1.54E-06	1.15E-06	1.36E-06	4.75E-07	3.45E-07	0	8.89E-07	9.88E-07	6.00E-07
Candidatus_Desantisbacteria_bacterium_CG1_02_49_89	2.78E-05	3.86E-05	3.14E-05	3.20E-05	2.92E-05	2.61E-05	2.83E-05	2.31E-05	2.67E-05	2.27E-05
Candidatus_Diapherotrites_archaeon_CG10_big_fil_rev_8_21_14_0_10_31_34	0	2.92E-07	2.47E-07	2.62E-07	5.22E-07	0	2.41E-07	0	0	0
Candidatus_Dojkabacteria_bacterium	9.70E-08	0	8.22E-08	0	2.37E-07	2.87E-07	2.81E-07	3.64E-07	3.29E-07	4.29E-07
Candidatus_Dorea_massiliensis	5.63E-06	3.00E-06	4.48E-06	3.89E-06	3.61E-06	5.92E-06	5.69E-06	8.16E-06	3.90E-06	7.41E-06
Candidatus_Electrothrix_marina	3.20E-06	4.67E-06	3.82E-06	3.41E-06	2.61E-06	2.24E-06	2.53E-06	2.30E-06	2.16E-06	2.49E-06
Candidatus_Falkowbacteria_bacterium_CG11_big_fil_rev_8_21_14_0_20_39_10	3.88E-07	1.67E-07	5.76E-07	1.14E-06	0	0	0	0	0	0
Candidatus_Firestonebacteria_bacterium_RIFOXYD2_FULL_39_29	8.44E-06	1.12E-05	6.99E-06	8.96E-06	9.59E-06	6.37E-06	7.50E-06	7.68E-06	7.06E-06	6.81E-06
Candidatus_Fluviicola_riflensis	6.55E-06	1.12E-05	7.32E-06	7.56E-06	7.74E-06	6.55E-06	4.93E-06	6.38E-06	5.93E-06	6.77E-06
Candidatus_Gastranaerophilales_bacterium_HUM_5	9.70E-07	7.91E-07	2.10E-06	3.94E-07	1.61E-06	6.89E-07	1.60E-07	8.08E-07	9.41E-08	2.57E-07
Candidatus_Giovannonibacteria_bacterium_RIFCSPHIGHO2_01_FULL_45_33	0	0	0	0	2.37E-07	1.15E-07	2.00E-07	2.83E-07	3.29E-07	4.29E-07
Candidatus_Giovannonibacteria_bacterium_RIFCSPHIGHO2_02_42_15	1.45E-07	2.92E-07	2.06E-07	2.19E-07	1.42E-07	0	0	1.62E-07	0	0
Candidatus_Gottesmanbacteria_bacterium_GW2011_GWA2_42_16	1.07E-06	4.17E-07	5.35E-07	2.62E-07	0	5.74E-07	5.61E-07	1.09E-06	1.08E-06	1.03E-06
Candidatus_Gottesmanbacteria_bacterium_RIFCSPHIGHO2_01_FULL_39_10	0	0	0	0	0	1.15E-07	2.00E-07	1.21E-07	0	2.14E-07
Candidatus_Halobonum_tyrrellensis	3.39E-07	8.33E-07	1.23E-07	2.19E-07	5.70E-07	0	8.02E-08	8.08E-08	0	1.29E-07
Candidatus_Heimdallarchaeota_archaeon_B3-JM-08	5.82E-07	0	8.63E-07	2.62E-07	5.70E-07	1.15E-06	6.41E-07	9.70E-07	7.06E-07	7.71E-07
Candidatus_Kaiserbacteria_bacterium_RIFCSPHIGHO2_01_FULL_54_36	5.33E-07	1.37E-06	8.63E-07	8.74E-07	8.07E-07	2.87E-07	2.41E-07	1.62E-07	9.41E-08	8.57E-07
Candidatus_Kentron_sp._LPFa	1.21E-06	3.58E-06	1.23E-06	1.75E-06	1.04E-06	7.47E-07	9.22E-07	1.49E-06	7.06E-07	1.03E-06
Candidatus_Kinetoplastibacterium_blastocrithidii	9.70E-08	1.67E-07	1.64E-07	0	2.37E-07	0	0	0	0	0
Candidatus_Kryptobacter_tengchongensis	2.18E-06	1.75E-06	3.00E-06	1.14E-06	1.76E-06	3.50E-06	3.65E-06	3.11E-06	1.79E-06	3.34E-06
Candidatus_Kryptonium_thompsoni	2.28E-06	1.50E-06	2.63E-06	1.62E-06	1.23E-06	0	6.01E-07	2.42E-07	1.32E-06	6.43E-07
Candidatus_Magasanikbacteria_bacterium_RIFCSPHIGHO2_02_FULL_33_17	0	0	0	0	1.42E-07	1.72E-07	1.60E-07	3.64E-07	0	2.57E-07
Candidatus_Magasanikbacteria_bacterium_RIFCSPHIGHO2_02_FULL_44_13	0	0	0	0	0	1.72E-07	3.21E-07	2.42E-07	9.41E-08	0
Candidatus_Margulisbacteria_bacterium	7.27E-07	8.33E-07	7.40E-07	2.62E-07	7.12E-07	1.72E-07	2.81E-07	6.87E-07	1.88E-07	4.71E-07
Candidatus_Methylomirabilis_oxyfera	0	1.25E-07	0	1.31E-07	2.37E-07	2.30E-07	4.41E-07	1.62E-07	8.00E-07	3.43E-07
Candidatus_Micrarchaeota_archaeon_RBG_16_36_9	0	1.25E-07	5.35E-07	4.37E-08	1.90E-07	2.87E-07	5.61E-07	6.87E-07	5.17E-07	2.14E-07
Candidatus_Moduliflexus_flocculans	1.50E-05	1.58E-05	1.48E-05	1.38E-05	1.26E-05	9.07E-06	1.28E-05	1.11E-05	8.37E-06	1.20E-05
Candidatus_Moranbacteria_bacterium	0	0	8.22E-08	0	0	5.17E-07	1.20E-07	8.08E-08	9.41E-08	3.60E-06
Candidatus_Nomurabacteria_bacterium_RIFOXYB1_FULL_39_16	3.39E-07	5.00E-07	2.06E-07	4.37E-07	2.37E-07	0	0	0	1.41E-07	0
Candidatus_Pacearchaeota_archaeon	2.04E-06	1.37E-06	2.22E-06	1.18E-06	1.52E-06	3.85E-06	2.41E-06	2.42E-06	5.32E-06	1.12E-05
Candidatus_Pelagibacter_sp._TMED64	2.96E-06	9.96E-06	3.08E-06	1.66E-06	3.18E-06	1.38E-06	2.41E-06	7.27E-07	2.87E-06	1.50E-06
Candidatus_Peregrinibacteria_bacterium_RIFOXYA2_FULL_41_18	1.45E-07	2.92E-07	1.23E-07	0	0	5.74E-07	2.41E-07	4.44E-07	4.70E-07	1.71E-07
Candidatus_Planktophila_lacus	3.39E-07	2.08E-07	5.76E-07	2.19E-07	1.90E-07	0	1.20E-07	8.08E-08	9.41E-08	0
Candidatus_Propionivibrio_aalborgensis	6.79E-07	1.25E-07	4.11E-07	2.19E-07	1.47E-06	0	1.20E-07	0	0	1.71E-07
Candidatus_Roizmanbacteria_bacterium_GW2011_GWC2_41_7	2.42E-07	2.08E-07	4.52E-07	1.31E-07	0	0	0	1.21E-07	0	0
Candidatus_Shapirobacteria_bacterium_GW2011_GWE1_38_10	4.85E-07	3.75E-07	0	4.37E-07	0	3.45E-06	2.81E-07	6.46E-07	7.01E-06	8.57E-07
Candidatus_Staskawiczbacteria_bacterium_RIFOXYB1_FULL_37_44	1.45E-07	1.67E-07	9.05E-07	3.50E-07	0	0	0	0	0	0
Candidatus_Stoquefichus_sp._KLE1796	5.19E-05	5.41E-05	5.72E-05	5.99E-05	5.27E-05	6.26E-05	5.48E-05	6.02E-05	7.64E-05	5.91E-05
Candidatus_Sulfopaludibacter_sp._SbA3	9.02E-06	8.08E-06	9.37E-06	1.05E-05	7.03E-06	6.15E-06	6.33E-06	8.40E-06	4.52E-06	7.24E-06
Candidatus_Sulfopaludibacter_sp._SbA4	2.28E-06	2.71E-06	1.60E-06	9.18E-07	1.76E-06	5.17E-07	1.08E-06	1.54E-06	1.60E-06	8.57E-07
Candidatus_Sulfotelmatomonas_gaucii	5.48E-06	5.04E-06	5.22E-06	5.38E-06	6.08E-06	2.41E-06	5.17E-06	2.22E-06	2.82E-06	4.80E-06
Candidatus_Symbiobacter_mobilis	8.73E-07	6.25E-07	1.23E-06	8.31E-07	7.60E-07	7.47E-07	6.81E-07	1.62E-07	4.23E-07	0
Candidatus_Thiodictyon_syntrophicum	3.39E-07	7.50E-07	5.35E-07	6.12E-07	8.55E-07	1.03E-06	1.00E-06	1.45E-06	1.88E-06	7.71E-07
Candidatus_Tokpelaia_sp._JSC161	1.94E-07	0	4.93E-07	1.31E-07	9.02E-07	0	0	0	0	0
Candidatus_Tokpelaia_sp._JSC189	1.94E-07	1.08E-06	9.46E-07	0	2.85E-07	0	0	1.62E-07	0	0
Candidatus_Uhrbacteria_bacterium_CG10_big_fil_rev_8_21_14_0_10_48_11	9.70E-08	1.25E-07	8.22E-08	1.75E-07	5.22E-07	0	0	1.21E-07	0	0
Candidatus_Uhrbacteria_bacterium_GW2011_GWE1_39_46	0	2.08E-07	1.23E-07	3.50E-07	1.42E-07	0	0	0	0	0
Candidatus_Uhrbacteria_bacterium_RIFCSPHIGHO2_01_FULL_63_20	1.36E-06	0	0	4.37E-07	0	1.78E-06	2.04E-06	6.06E-07	2.49E-06	2.14E-07
Candidatus_Uhrbacteria_bacterium_RIFCSPLOWO2_02_FULL_49_11	4.85E-08	0	1.64E-07	2.19E-07	2.37E-07	0	0	0	0	0
Candidatus_Wolfebacteria_bacterium_CG02_land_8_20_14_3_00_37_12	0	0	0	0	2.37E-07	4.59E-07	1.60E-07	5.25E-07	5.65E-07	2.57E-07
Candidatus_Wolfebacteria_bacterium_GW2011_GWC1_37_10	1.94E-07	8.33E-08	3.29E-07	0	0	3.45E-07	2.41E-07	4.04E-07	3.29E-07	8.14E-07
Candidatus_Wolfebacteria_bacterium_GW2011_GWC2_39_22	9.21E-07	7.91E-07	6.17E-07	1.18E-06	9.02E-07	2.41E-06	1.00E-06	2.46E-06	2.78E-06	1.33E-06
Candidatus_Yanofskybacteria_bacterium_RIFCSPHIGHO2_01_FULL_39_44	0	8.33E-08	0	0	0	1.72E-07	0	2.83E-07	3.29E-07	1.33E-06
Capnocytophaga_gingivalis	1.01E-05	6.96E-06	8.84E-06	7.91E-06	8.26E-06	7.81E-06	5.49E-06	4.97E-06	6.26E-06	5.27E-06
Capnocytophaga_sp.	6.79E-06	7.58E-06	5.02E-06	5.68E-06	7.74E-06	1.23E-05	1.25E-05	6.79E-06	1.30E-05	1.00E-05
Carnobacterium_pleistocenium	1.26E-06	8.75E-07	6.99E-07	1.09E-06	6.17E-07	8.04E-07	2.53E-06	1.90E-06	1.55E-06	1.80E-06
Carnobacterium_sp._WN1374	8.73E-07	6.25E-07	9.05E-07	2.62E-07	4.75E-07	0	3.61E-07	3.64E-07	0	0
Catenovulum_agarivorans	7.27E-07	5.42E-07	4.93E-07	6.56E-07	4.27E-07	9.19E-07	6.41E-07	1.82E-06	8.94E-07	1.71E-06
Caulobacter_segnis	4.36E-07	1.25E-07	4.52E-07	3.50E-07	2.37E-07	0	0	2.83E-07	0	0
Cellulophaga_virus_Cba172	2.42E-06	2.04E-06	4.11E-07	1.09E-06	9.50E-07	4.77E-06	2.97E-06	7.68E-06	2.16E-06	1.80E-06
Chitinophaga_niastensis	3.69E-06	3.79E-06	4.19E-06	1.62E-06	2.47E-06	1.15E-06	1.60E-06	2.50E-06	1.55E-06	1.24E-06
Chlorobi_bacterium_OLB4	5.82E-07	6.66E-07	5.35E-07	7.00E-07	4.75E-07	1.03E-06	8.02E-07	8.48E-07	1.08E-06	6.00E-07
Chlorobium_ferrooxidans	2.42E-07	6.66E-07	9.87E-07	4.81E-07	5.70E-07	5.17E-07	3.61E-07	2.02E-07	1.41E-07	1.29E-07
Chloroflexi_bacterium_HGW-Chloroflexi-1	2.19E-05	2.53E-05	2.11E-05	2.14E-05	2.13E-05	1.18E-05	2.03E-05	1.41E-05	1.61E-05	1.57E-05
Chloroflexi_bacterium_HGW-Chloroflexi-8	1.16E-06	1.21E-06	1.15E-06	2.19E-06	1.09E-06	1.32E-06	3.37E-06	2.34E-06	1.46E-06	1.59E-06
Chloroflexi_bacterium_OLB14	4.85E-07	0	2.47E-07	4.81E-07	0	5.17E-07	1.36E-06	4.85E-07	3.76E-07	6.43E-07
Chloroflexi_bacterium_OLB15	2.13E-06	2.33E-06	1.56E-06	1.44E-06	1.76E-06	1.49E-06	1.32E-06	1.41E-06	1.22E-06	1.54E-06
Chloroflexi_bacterium_RBG_13_68_17	7.76E-07	2.37E-06	7.40E-07	5.68E-07	1.52E-06	3.45E-07	5.61E-07	4.85E-07	8.94E-07	4.71E-07
Chloroflexi_bacterium_RBG_16_70_13	7.27E-07	1.67E-07	6.58E-07	6.12E-07	2.85E-07	0	0	0	0	1.71E-07
Chloroflexi_bacterium_RBG_16_72_14	0	2.50E-07	4.11E-08	0	0	2.87E-07	4.01E-07	6.06E-07	3.76E-07	2.14E-07
Chloroflexi_bacterium_RBG_19FT_COMBO_50_10	9.70E-08	1.25E-07	0	2.19E-07	2.37E-07	0	0	0	0	0
Chromatiales_bacterium_USCg_Taylor	6.30E-07	1.42E-06	7.81E-07	8.31E-07	8.55E-07	3.45E-07	4.81E-07	3.64E-07	2.82E-07	7.71E-07
Chromobacterium_haemolyticum	1.94E-07	1.08E-06	8.22E-08	1.75E-07	1.90E-07	1.32E-06	1.16E-06	1.45E-06	7.06E-07	1.07E-06
Chryseobacterium_frigidisoli	3.15E-06	1.92E-06	2.88E-06	4.42E-06	2.75E-06	1.32E-06	1.56E-06	2.34E-06	2.07E-06	2.53E-06
Chryseobacterium_gregarium	7.27E-07	3.75E-07	5.76E-07	1.01E-06	5.70E-07	1.32E-06	1.08E-06	8.89E-07	1.27E-06	1.03E-06
Chryseobacterium_haifense	2.18E-06	5.50E-06	2.10E-06	3.15E-06	3.18E-06	1.95E-06	1.68E-06	2.42E-06	8.00E-07	2.14E-06
Chryseobacterium_joostei	0	0	0	2.19E-07	1.42E-07	8.61E-07	4.01E-07	6.87E-07	9.41E-08	1.33E-06
Chryseobacterium_lathyri	3.93E-06	2.21E-06	1.15E-06	7.00E-07	1.38E-06	8.04E-07	5.61E-07	1.09E-06	8.00E-07	0
Chryseobacterium_piperi	6.30E-07	6.66E-07	5.76E-07	2.62E-07	3.80E-07	0	1.20E-07	1.62E-07	3.29E-07	8.57E-08
Chryseobacterium_scophthalmum	8.83E-06	5.50E-06	3.21E-06	3.59E-06	3.32E-06	2.93E-06	3.01E-06	2.22E-06	2.54E-06	1.11E-06
Chryseobacterium_soldanellicola	0	2.50E-07	1.64E-07	3.06E-07	0	5.17E-07	6.01E-07	2.42E-07	5.65E-07	6.86E-07
Chryseobacterium_sp._17S1E7	3.39E-07	5.42E-07	2.06E-07	3.06E-07	2.37E-07	0	2.00E-07	0	0	0
Chryseobacterium_sp._CCH4-E10	3.88E-07	5.83E-07	0	2.62E-07	1.90E-07	0	0	0	0	1.71E-07
Chryseobacterium_sp._H6466	1.79E-06	4.58E-07	9.46E-07	1.27E-06	9.50E-07	3.45E-07	5.61E-07	2.42E-07	3.76E-07	0
Chryseobacterium_sp._OV279	1.94E-07	5.83E-07	2.88E-07	3.06E-07	6.65E-07	0	8.02E-08	0	0	0
Chryseobacterium_sp._PMSZPI	1.94E-06	5.83E-07	0	1.31E-07	0	2.47E-06	2.20E-06	1.41E-06	2.92E-06	5.14E-07
Chryseobacterium_sp._T16E-39	1.16E-06	7.50E-07	9.87E-07	1.36E-06	1.85E-06	1.72E-07	2.81E-07	5.25E-07	7.06E-07	1.71E-07
Chthoniobacterales_bacterium	1.12E-06	8.33E-07	4.15E-06	7.43E-07	1.61E-06	6.32E-07	7.22E-07	1.17E-06	9.41E-08	6.86E-07
Citrobacter_virus_Moon	0	0	0	0	0	0	1.20E-07	8.08E-08	2.35E-07	2.14E-07
Cladophialophora_yegresii	2.42E-07	2.92E-07	2.06E-07	3.06E-07	1.42E-07	0	0	2.02E-07	0	0
Clostridia_bacterium_UC5.1-1D1	0.000192447	0.000194655	0.000217337	0.000120856	0.000172118	0.00024931	0.000322515	0.000258133	0.000197684	0.000229926
Clostridiales_bacterium_GWD2_32_19	1.96E-05	2.25E-05	2.52E-05	1.85E-05	1.56E-05	1.81E-05	1.79E-05	1.76E-05	1.44E-05	1.41E-05
Clostridiales_bacterium_Marseille-P2986	4.17E-06	6.37E-06	9.50E-06	4.50E-06	5.60E-06	1.09E-06	4.33E-06	2.63E-06	2.16E-06	8.14E-07
Clostridiales_bacterium_Nov_37_41	2.90E-05	3.05E-05	2.56E-05	2.69E-05	3.29E-05	4.12E-05	3.23E-05	3.70E-05	3.50E-05	3.03E-05
Clostridiales_bacterium_SYSU_GA17129	7.65E-05	0.000102097	8.01E-05	9.51E-05	8.94E-05	6.66E-05	7.40E-05	6.99E-05	6.92E-05	7.55E-05
Clostridium_acidisoli	1.90E-05	1.98E-05	1.94E-05	2.19E-05	2.13E-05	1.53E-05	1.86E-05	1.35E-05	1.94E-05	1.15E-05
Clostridium_cellulovorans	4.21E-05	5.75E-05	5.28E-05	4.67E-05	7.14E-05	4.11E-05	4.22E-05	4.12E-05	4.94E-05	3.71E-05
Clostridium_drakei	1.42E-05	1.59E-05	1.80E-05	1.29E-05	1.49E-05	9.53E-06	1.02E-05	1.05E-05	1.17E-05	1.07E-05
Clostridium_gasigenes	1.26E-05	8.37E-06	9.87E-06	1.91E-05	1.32E-05	7.12E-06	9.06E-06	1.19E-05	6.59E-06	8.14E-06
Clostridium_lundense	9.60E-06	1.15E-05	1.03E-05	8.79E-06	9.50E-06	6.20E-06	7.46E-06	7.68E-06	6.96E-06	6.90E-06
Clostridium_neonatale	3.73E-06	4.37E-06	4.36E-06	8.05E-06	5.70E-06	3.04E-06	2.57E-06	4.08E-06	3.67E-06	3.94E-06
Clostridium_nigeriense	0.000478983	0.000149168	9.74E-05	0.000324658	8.45E-05	8.13E-05	0.000158652	8.37E-05	1.74E-05	7.64E-05
Clostridium_phage_CPS1	1.89E-06	2.37E-06	5.76E-07	5.25E-07	1.42E-07	2.30E-07	2.81E-07	3.23E-07	0	0
Clostridium_ragsdalei	2.96E-06	2.12E-06	2.75E-06	2.97E-06	3.56E-06	4.71E-06	3.25E-06	3.15E-06	5.97E-06	3.51E-06
Clostridium_saccharobutylicum	2.38E-05	2.37E-05	2.59E-05	2.49E-05	2.65E-05	2.02E-05	2.29E-05	2.26E-05	2.19E-05	2.25E-05
Clostridium_sp.	4.20E-05	6.03E-05	6.92E-05	4.77E-05	4.83E-05	6.36E-05	7.15E-05	8.04E-05	5.57E-05	6.93E-05
Clostridium_sp._AF12-41	0	3.75E-07	3.29E-07	1.31E-07	0	9.76E-07	6.01E-07	4.44E-07	4.70E-07	3.86E-07
Clostridium_sp._AF27-2AA	2.54E-05	2.58E-05	2.80E-05	2.89E-05	2.59E-05	2.84E-05	3.17E-05	3.31E-05	3.04E-05	2.81E-05
Clostridium_sp._AM34-11AC	1.08E-05	7.12E-06	5.84E-06	4.94E-06	7.31E-06	1.23E-05	8.22E-06	1.63E-05	1.15E-05	8.27E-06
Clostridium_sp._ATCC_29733	1.25E-05	2.88E-05	1.18E-05	2.01E-05	1.32E-05	8.33E-06	1.23E-05	9.78E-06	8.66E-06	9.90E-06
Clostridium_sp._CAG:217_53_7	9.36E-06	1.04E-05	7.32E-06	9.75E-06	1.00E-05	5.46E-06	8.26E-06	7.72E-06	5.97E-06	8.53E-06
Clostridium_sp._CAG:221	5.16E-05	4.45E-05	9.37E-05	8.80E-05	8.38E-05	0.000121238	7.14E-05	9.79E-05	0.000109569	0.000141384
Clostridium_sp._CAG:349_48_7	3.71E-05	4.03E-05	4.03E-05	4.22E-05	4.13E-05	3.36E-05	2.96E-05	2.67E-05	3.26E-05	3.39E-05
Clostridium_sp._CAG:505	2.13E-06	1.83E-06	2.14E-06	2.75E-06	3.18E-06	3.73E-06	2.73E-06	4.20E-06	3.58E-06	3.43E-06
Clostridium_sp._CAG_433_25_7	1.29E-05	1.09E-05	1.09E-05	8.13E-06	1.15E-05	1.76E-05	1.09E-05	2.20E-05	1.24E-05	1.41E-05
Clostridium_sp._enrichment_culture_clone_7-14	0	0	2.88E-07	3.06E-07	1.42E-07	8.04E-07	4.81E-07	5.25E-07	1.41E-07	4.71E-07
Clostridium_sp._OF13-4	2.91E-07	7.91E-07	1.64E-07	5.68E-07	3.80E-07	2.87E-07	1.60E-07	2.02E-07	1.88E-07	0
Clostridium_sulfidigenes	2.93E-05	3.97E-05	2.43E-05	2.30E-05	3.37E-05	2.26E-05	1.99E-05	2.43E-05	2.52E-05	1.85E-05
Clostridium_tepidum	2.42E-06	2.04E-06	3.82E-06	1.79E-06	1.80E-06	4.77E-06	6.41E-06	3.84E-06	6.49E-06	2.61E-06
Clostridium_tetanomorphum	9.89E-06	8.71E-06	1.27E-05	1.01E-05	1.09E-05	7.01E-06	7.78E-06	8.69E-06	9.83E-06	8.40E-06
Colletotrichum_incanum	0	2.92E-07	3.29E-07	3.94E-07	9.50E-08	0	0	0	0	0
Collinsella_sp._AM17-1	9.31E-06	9.96E-06	1.23E-05	8.35E-06	1.09E-05	8.50E-06	9.26E-06	7.31E-06	7.20E-06	7.76E-06
Collinsella_sp._AM40-7AC	1.45E-07	6.66E-07	1.64E-07	8.74E-08	6.17E-07	0	1.60E-07	0	0	0
Collinsella_sp._TF09-1AT	0	1.67E-07	8.22E-08	2.62E-07	1.09E-06	0	8.02E-08	0	0	0
Colwellia_piezophila	5.33E-07	2.08E-07	2.88E-07	7.00E-07	4.75E-07	9.76E-07	1.84E-06	1.05E-06	8.00E-07	1.11E-06
Comamonas_thiooxydans	4.85E-07	5.83E-07	2.47E-07	1.01E-06	5.22E-07	7.47E-07	1.20E-06	2.46E-06	9.88E-07	1.29E-06
Coprobacillus_sp.	5.18E-05	6.57E-05	6.36E-05	6.56E-05	5.77E-05	4.72E-05	5.86E-05	3.93E-05	5.29E-05	3.93E-05
Coprobacillus_sp._AF29-3BH	2.91E-06	2.21E-06	2.51E-06	1.05E-06	1.57E-06	2.87E-07	1.20E-06	1.01E-06	1.41E-06	9.00E-07
Coprobacillus_sp._AM17-34	3.06E-06	2.71E-06	2.63E-06	1.62E-06	2.75E-06	5.74E-07	2.04E-06	2.30E-06	1.98E-06	1.16E-06
Coprobacillus_sp._AM28-15LB	4.85E-07	6.25E-07	2.88E-07	2.19E-07	0	6.89E-07	1.72E-06	1.13E-06	6.12E-07	3.00E-07
Coprobacillus_sp._AM42-12AC	1.41E-06	1.08E-06	1.48E-06	1.49E-06	2.14E-06	5.17E-07	8.82E-07	1.21E-06	1.27E-06	1.16E-06
Coprococcus_sp._ART55/1	5.33E-07	5.83E-07	4.93E-07	6.12E-07	0	6.32E-07	1.16E-06	5.66E-07	1.03E-06	9.00E-07
Corynebacterium_mustelae	7.27E-07	7.08E-07	3.29E-07	2.62E-07	1.42E-07	0	1.60E-07	0	0	0
Corynebacterium_sp._Marseille-P2417	0	0	2.06E-07	0	0	6.32E-07	0	1.33E-06	6.12E-07	3.00E-07
Corynebacterium_ulcerans	0	2.08E-07	2.47E-07	0	1.42E-07	2.87E-07	1.40E-06	1.62E-07	4.23E-07	2.14E-07
Crenobacter_sp._K1W11S-77	0	0	0	0	0	0	8.02E-08	1.62E-07	2.35E-07	3.43E-07
Croceibacter_phage_P2559Y	8.34E-06	2.58E-06	1.27E-05	2.40E-06	4.80E-06	2.19E-05	3.37E-05	3.19E-05	1.24E-05	1.65E-05
Crocinitomicaceae_bacterium_TMED16	3.88E-07	6.66E-07	8.22E-07	5.25E-07	7.12E-07	2.41E-06	1.12E-06	1.82E-06	8.94E-07	6.00E-07
Crocinitomix_catalasitica	2.96E-06	3.33E-06	1.89E-06	2.93E-06	2.99E-06	2.01E-06	1.12E-06	1.54E-06	1.18E-06	2.27E-06
Cryobacterium_zongtaii	1.36E-06	9.16E-07	4.52E-07	5.25E-07	8.07E-07	1.15E-07	0	2.02E-07	0	3.43E-07
Cryomorphaceae_bacterium_BACL18_MAG-120924-bin36	1.45E-07	2.08E-07	0	3.06E-07	3.32E-07	1.15E-07	0	0	0	0
Curvibacter_lanceolatus	4.85E-07	9.16E-07	4.93E-07	6.12E-07	1.33E-06	2.99E-06	2.32E-06	2.63E-06	1.65E-06	8.14E-07
Cuspidothrix_issatschenkoi	7.27E-07	3.62E-06	7.40E-07	7.00E-07	7.60E-07	4.02E-07	6.41E-07	3.23E-07	1.88E-07	3.43E-07
Cyanophage_S-TIM5	0	0	0	0	0	1.72E-07	4.01E-07	8.89E-07	1.88E-07	1.20E-06
Cycloclasticus_sp._46_83_sub15_T18	8.24E-07	3.75E-07	1.73E-06	3.50E-07	4.75E-07	0	0	0	2.35E-07	0
Dactylococcopsis_salina	4.36E-07	8.33E-08	5.35E-07	7.43E-07	9.50E-08	6.89E-07	1.24E-06	6.06E-07	8.00E-07	7.29E-07
Dechloromonas_sp._HYN0024	0	0	3.70E-07	0	6.17E-07	8.04E-07	8.02E-07	1.01E-06	3.29E-07	6.86E-07
Defluviimonas_sp._XJ4	4.85E-07	0	3.70E-07	3.06E-07	0	6.32E-07	8.02E-07	5.25E-07	2.12E-06	2.57E-07
Dehalococcoidia_bacterium_CG2_30_46_9	4.36E-07	2.08E-07	2.88E-07	1.75E-07	5.22E-07	5.74E-08	8.02E-08	0	0	0
Dehalogenimonas_sp._WBC-2	9.70E-08	6.25E-07	3.70E-07	0	3.80E-07	1.38E-06	8.42E-07	1.17E-06	4.23E-07	1.63E-06
Deinococcus_aquatilis	1.45E-07	1.67E-07	1.23E-07	2.19E-07	0	3.45E-07	2.41E-07	1.62E-07	4.23E-07	2.14E-07
Deinococcus_frigens	0	0	8.22E-08	0	0	3.45E-07	1.20E-07	3.64E-07	1.88E-07	3.00E-07
Deinococcus_misasensis	9.70E-08	2.50E-07	3.70E-07	5.25E-07	5.22E-07	6.32E-07	1.32E-06	7.27E-07	3.29E-07	1.07E-06
Delftia_sp._K82	2.42E-07	1.25E-07	1.03E-06	2.62E-07	0	0	0	8.08E-08	0	0
Deltaproteobacteria_bacterium_CG07_land_8_20_14_0_80_38_7	6.79E-07	4.17E-07	6.58E-07	0	3.32E-07	1.32E-06	2.65E-06	2.95E-06	4.23E-07	9.86E-07
Deltaproteobacteria_bacterium_GWC2_65_14	4.36E-07	4.17E-08	1.07E-06	8.31E-07	1.90E-07	0	0	2.83E-07	0	8.57E-08
Deltaproteobacteria_bacterium_HGW-Deltaproteobacteria-21	1.16E-06	1.33E-06	1.93E-06	1.71E-06	1.71E-06	1.90E-06	2.28E-06	2.75E-06	1.74E-06	2.14E-06
Deltaproteobacteria_bacterium_HGW-Deltaproteobacteria-23	6.79E-07	4.58E-07	1.64E-07	4.37E-07	9.50E-08	1.15E-06	8.02E-07	7.27E-07	1.27E-06	6.86E-07
Deltaproteobacteria_bacterium_RBG_19FT_COMBO_60_16	1.94E-07	2.92E-07	1.64E-07	3.06E-07	0	0	0	0	0	0
Deltaproteobacteria_bacterium_RIFCSPHIGHO2_02_FULL_43_33	0	0	0	8.74E-08	0	3.45E-07	3.21E-07	3.23E-07	0	2.57E-07
Desulfobacteraceae_bacterium_A6	2.91E-06	3.33E-06	1.77E-06	1.62E-06	2.37E-06	1.09E-06	1.24E-06	1.86E-06	4.70E-07	1.29E-06
Desulfobacula_sp._RIFOXYA12_FULL_46_16	7.27E-07	6.66E-07	1.81E-06	1.22E-06	5.70E-07	1.72E-07	4.81E-07	2.02E-07	3.29E-07	1.29E-07
Desulfocucumis_palustris	3.54E-06	6.21E-06	5.06E-06	5.29E-06	4.89E-06	7.18E-06	5.57E-06	6.22E-06	6.49E-06	6.21E-06
Desulfosporosinus_hippei	1.14E-05	1.02E-05	1.23E-05	1.11E-05	1.11E-05	1.27E-05	1.15E-05	1.18E-05	1.35E-05	2.34E-05
Desulfotomaculum_profundi	7.18E-06	2.79E-06	3.41E-06	3.72E-06	6.65E-06	3.04E-06	1.68E-06	2.91E-06	1.22E-06	2.66E-06
Desulfovibrio_bizertensis	4.07E-06	1.21E-06	5.14E-06	4.46E-06	1.85E-06	5.28E-06	5.69E-06	6.50E-06	3.20E-06	5.79E-06
Desulfurobacterium_thermolithotrophum	3.25E-06	1.54E-06	4.89E-06	1.36E-06	2.28E-06	5.17E-07	1.28E-06	1.13E-06	8.94E-07	8.14E-07
Desulfuromonadales_bacterium_C00003093	2.96E-06	6.25E-07	9.87E-07	6.56E-07	5.22E-07	4.59E-07	4.41E-07	7.27E-07	9.41E-08	2.57E-07
Dethiosulfovibrio_salsuginis	6.11E-05	7.55E-05	6.55E-05	3.90E-05	4.20E-05	8.10E-05	7.92E-05	8.51E-05	7.07E-05	6.51E-05
Devosia_crocina	9.70E-08	1.04E-06	7.81E-07	3.06E-07	5.70E-07	2.87E-07	0	2.02E-07	2.35E-07	0
Dickeya_zeae	1.89E-06	1.87E-06	2.14E-06	8.74E-07	1.14E-06	8.04E-07	6.01E-07	6.46E-07	1.08E-06	1.16E-06
Dokdonia_pacifica	1.70E-06	1.17E-06	9.46E-07	2.10E-06	1.19E-06	1.72E-07	5.21E-07	1.13E-06	8.94E-07	4.71E-07
Dolosicoccus_paucivorans	7.27E-07	1.37E-06	9.87E-07	1.49E-06	1.42E-06	1.67E-06	2.12E-06	1.29E-06	1.98E-06	1.76E-06
Domibacillus_epiphyticus	9.21E-07	8.33E-07	6.17E-07	2.19E-07	9.97E-07	0	6.41E-07	2.42E-07	1.88E-07	0
Dorea_formicigenerans_CAG:28	9.70E-08	4.58E-07	2.88E-07	4.37E-07	8.07E-07	1.09E-06	5.21E-07	1.62E-06	1.55E-06	1.33E-06
Dorea_sp._AGR2135	1.08E-05	1.18E-05	1.17E-05	8.66E-06	1.17E-05	6.26E-06	6.57E-06	8.44E-06	9.08E-06	9.04E-06
Duddingtonia_flagrans	6.30E-07	1.25E-06	2.38E-06	7.43E-07	2.75E-06	2.81E-06	2.93E-06	5.86E-06	1.65E-06	4.03E-06
Dyadobacter_psychrophilus	1.45E-06	1.46E-06	1.60E-06	1.97E-06	1.09E-06	1.21E-06	1.24E-06	1.01E-06	1.36E-06	7.71E-07
Dyella_sp._AD56	1.94E-07	3.33E-07	5.76E-07	1.31E-07	0	0	0	0	0	1.29E-07
Dyella_sp._AtDHG13	3.39E-07	8.33E-08	0	2.19E-07	8.55E-07	0	0	0	0	0
Edwardsiella_ictaluri	3.39E-07	1.67E-07	9.46E-07	2.62E-07	2.85E-07	0	1.20E-07	0	1.88E-07	0
Edwardsiella_phage_GF-2	9.21E-07	0	0	1.75E-07	0	1.32E-06	1.04E-06	2.46E-06	5.17E-07	3.86E-07
Edwardsiella_phage_PEi20	1.31E-06	0	3.29E-07	1.31E-07	2.85E-07	0	0	0	0	0
Ehrlichia_chaffeensis	2.42E-07	9.58E-07	1.23E-07	8.74E-08	1.90E-07	0	1.20E-07	0	0	0
Ehrlichia_muris	2.91E-07	3.33E-07	1.23E-07	3.06E-07	9.50E-08	0	0	1.62E-07	0	0
Elizabethkingia_miricola	3.69E-06	4.62E-06	3.66E-06	3.24E-06	4.61E-06	2.99E-06	2.32E-06	4.20E-06	3.15E-06	2.14E-06
Elusimicrobia_bacterium_CG08_land_8_20_14_0_20_44_26	0	0	0	0	0	4.02E-07	7.22E-07	3.64E-07	0	1.71E-07
Elusimicrobia_bacterium_HGW-Elusimicrobia-1	1.21E-06	1.00E-06	7.40E-07	1.27E-06	9.97E-07	1.72E-07	4.41E-07	4.04E-07	1.18E-06	5.57E-07
Elusimicrobia_bacterium_RIFCSPLOWO2_01_FULL_64_13	9.70E-08	0	1.23E-07	2.62E-07	9.50E-08	1.72E-07	1.20E-07	2.83E-07	2.82E-07	4.71E-07
Elusimicrobia_bacterium_RIFOXYB2_FULL_48_7	1.73E-05	1.27E-05	1.11E-05	1.39E-05	1.34E-05	7.58E-06	1.02E-05	1.03E-05	8.23E-06	9.26E-06
Empedobacter_brevis	1.26E-06	5.12E-06	3.21E-06	2.89E-06	2.14E-06	1.61E-06	1.12E-06	1.62E-06	1.08E-06	1.54E-06
Emticicia_sp._C21	4.12E-06	4.25E-06	3.66E-06	2.97E-06	4.04E-06	2.12E-06	1.60E-06	1.41E-06	1.22E-06	1.84E-06
Endozoicomonas_ascidiicola	1.12E-06	7.50E-07	9.05E-07	1.09E-06	1.42E-06	1.21E-06	1.32E-06	2.34E-06	1.22E-06	2.36E-06
Enterococcus_moraviensis	4.36E-07	8.75E-07	1.77E-06	1.44E-06	1.66E-06	1.78E-06	1.12E-06	1.82E-06	4.23E-06	2.06E-06
Enterococcus_mundtii	6.30E-06	5.08E-06	7.44E-06	6.34E-06	5.22E-06	7.75E-06	7.74E-06	5.53E-06	1.02E-05	8.06E-06
Enterococcus_phage_EFDG1	1.02E-06	1.17E-06	6.99E-07	4.37E-07	3.80E-07	0	8.42E-07	1.62E-07	2.35E-07	2.57E-07
Enterococcus_phage_LY0322	0	0	1.27E-06	5.25E-07	0	1.21E-06	7.22E-07	6.06E-07	1.65E-06	1.54E-06
Enterococcus_phage_vB_EfaS_IME198	5.33E-07	5.42E-07	7.40E-07	3.06E-07	9.50E-08	0	0	0	0	8.57E-08
Enterococcus_phoeniculicola	2.42E-06	2.92E-06	2.51E-06	2.14E-06	3.23E-06	1.61E-06	2.45E-06	2.26E-06	1.32E-06	1.89E-06
Enterococcus_sp._H57	3.88E-07	2.92E-07	9.46E-07	1.75E-07	2.85E-07	0	8.02E-08	1.62E-07	0	2.57E-07
Enterococcus_sulfureus	2.04E-06	1.75E-06	2.34E-06	1.22E-06	7.60E-07	1.72E-07	5.21E-07	1.17E-06	5.17E-07	9.00E-07
Epicoccum_nigrum	0	0	4.52E-07	0	0	1.38E-06	2.49E-06	6.87E-07	2.35E-07	2.14E-07
Erwinia_phage_Cronus	3.39E-07	5.00E-07	9.05E-07	3.06E-07	3.80E-07	1.15E-07	4.41E-07	2.42E-07	0	0
Erwinia_tracheiphila	0	0	0	8.74E-08	3.32E-07	6.32E-07	3.61E-07	1.94E-06	4.23E-07	1.71E-07
Erysipelothrix_sp._15TAL0474	2.18E-06	2.04E-06	1.81E-06	1.97E-06	3.18E-06	2.64E-06	2.41E-06	3.03E-06	4.14E-06	5.06E-06
Erysipelotrichaceae_bacterium_5_2_54FAA	3.88E-06	3.67E-06	3.45E-06	3.72E-06	3.18E-06	4.59E-06	5.57E-06	7.35E-06	5.88E-06	5.19E-06
Erysipelotrichaceae_bacterium_OH741_COT-311	3.09E-05	3.07E-05	3.55E-05	3.58E-05	3.66E-05	4.19E-05	3.66E-05	3.97E-05	4.31E-05	3.71E-05
Erythrobacter_sp._AP23	1.45E-07	1.67E-07	0	3.94E-07	3.32E-07	0	1.20E-07	0	0	0
Erythrobacter_sp._SG61-1L	1.84E-06	9.58E-07	1.23E-07	1.36E-06	6.65E-07	5.74E-08	4.81E-07	2.42E-07	0	3.00E-07
Eubacterium_aggregans	2.27E-05	3.17E-05	2.58E-05	2.43E-05	3.09E-05	3.16E-05	3.58E-05	3.66E-05	8.12E-05	3.52E-05
Eubacterium_sp._3_1_31	1.02E-06	8.33E-07	2.47E-07	1.49E-06	1.09E-06	2.35E-06	1.24E-06	4.48E-06	1.13E-06	1.93E-06
Eubacterium_sp._CAG:202	7.11E-05	7.23E-05	5.90E-05	6.64E-05	6.68E-05	5.27E-05	6.60E-05	5.04E-05	5.11E-05	6.48E-05
Eubacterium_uniforme	0.000108833	0.000130423	0.000115535	0.000122605	0.000118797	8.09E-05	0.000102334	0.000117271	0.000113709	8.20E-05
Euryarchaeota_archaeon_CG01_land_8_20_14_3_00_38_12	1.45E-07	0	0	4.37E-08	0	6.89E-07	5.61E-07	1.33E-06	1.41E-07	7.29E-07
Exiguobacterium_sp._S17	2.91E-07	3.33E-07	1.48E-06	1.40E-06	1.52E-06	2.35E-06	2.97E-06	1.41E-06	1.88E-06	1.97E-06
Exiguobacterium_sp._ZOR0005	2.42E-07	0	0	0	0	1.15E-07	3.61E-07	3.23E-07	4.23E-07	2.14E-07
Faecalicatena_fissicatena	2.27E-05	2.05E-05	2.57E-05	2.81E-05	2.93E-05	2.99E-05	2.35E-05	3.48E-05	3.89E-05	3.17E-05
Falsibacillus_pallidus	1.99E-06	1.83E-06	1.64E-06	1.84E-06	1.80E-06	2.93E-06	1.96E-06	2.99E-06	2.07E-06	2.70E-06
Ferrimonas_senticii	9.70E-08	2.08E-07	1.64E-07	2.19E-07	0	3.45E-07	4.01E-07	2.42E-07	6.12E-07	3.00E-07
Ferrovum_sp._21-44-67	3.88E-07	5.83E-07	1.07E-06	1.09E-06	6.17E-07	3.45E-07	4.01E-07	3.23E-07	2.82E-07	0
Fimbriimonas_ginsengisoli	3.30E-06	2.87E-06	1.73E-06	2.80E-06	2.94E-06	8.61E-07	1.72E-06	1.78E-06	1.65E-06	2.53E-06
Firmicutes_bacterium_CAG:102	6.14E-05	7.96E-05	5.26E-05	5.32E-05	6.23E-05	9.19E-05	8.17E-05	7.76E-05	9.74E-05	8.20E-05
Firmicutes_bacterium_CAG:536	6.30E-07	1.29E-06	7.40E-07	1.27E-06	9.50E-07	1.21E-06	1.28E-06	2.59E-06	2.31E-06	1.41E-06
Firmicutes_bacterium_CAG:65_45_313	8.34E-06	5.75E-06	6.04E-06	6.95E-06	9.40E-06	4.25E-06	5.53E-06	4.61E-06	8.09E-06	3.86E-06
Firmicutes_bacterium_HGW-Firmicutes-6	9.21E-07	1.25E-06	8.22E-07	2.01E-06	1.14E-06	1.72E-07	3.21E-07	5.25E-07	0	9.00E-07
Firmicutes_bacterium_HGW-Firmicutes-7	2.06E-05	2.27E-05	2.14E-05	2.17E-05	2.15E-05	1.98E-05	1.88E-05	1.77E-05	2.07E-05	2.07E-05
Flagellimonas_eckloniae	2.67E-06	1.37E-06	1.69E-06	5.25E-07	8.55E-07	2.30E-07	4.81E-07	8.48E-07	7.53E-07	6.86E-07
Flavimaricola_marinus	1.45E-07	1.29E-06	7.81E-07	7.43E-07	1.90E-07	0	1.60E-07	0	5.65E-07	8.57E-08
Flaviramulus_basaltis	1.26E-06	2.54E-06	2.10E-06	2.19E-06	2.33E-06	3.62E-06	3.01E-06	2.83E-06	3.29E-06	2.57E-06
Flavobacteriaceae_bacterium_CG2_30_31_66	1.99E-06	1.62E-06	2.14E-06	1.18E-06	1.23E-06	1.21E-06	5.21E-07	1.54E-06	7.06E-07	6.43E-07
Flavobacteriaceae_bacterium_MAR_2010_188	9.70E-07	3.54E-06	1.03E-06	7.43E-07	9.02E-07	6.32E-07	3.61E-07	6.87E-07	4.70E-07	1.29E-07
Flavobacteriaceae_bacterium_TMED220	0	3.33E-07	1.23E-07	3.06E-07	3.32E-07	5.74E-07	3.61E-07	4.85E-07	3.76E-07	2.57E-07
Flavobacteriia_bacterium_40-80	5.38E-06	3.04E-06	3.12E-06	4.29E-06	4.75E-06	8.21E-06	8.94E-06	5.21E-06	5.17E-06	6.17E-06
Flavobacterium_aquaticum	2.09E-06	1.71E-06	1.27E-06	6.12E-07	3.09E-06	6.55E-06	1.43E-05	3.23E-06	1.36E-06	6.56E-06
Flavobacterium_columnare	2.46E-05	1.80E-05	1.97E-05	1.10E-05	1.45E-05	1.38E-05	9.34E-06	1.06E-05	1.23E-05	8.96E-06
Flavobacterium_endophyticum	1.02E-06	0	0	3.94E-07	1.42E-07	9.19E-07	7.22E-07	1.17E-06	1.03E-06	1.16E-05
Flavobacterium_frigidimaris	1.60E-06	1.17E-06	1.15E-06	1.49E-06	2.37E-07	2.30E-07	2.41E-07	1.09E-06	5.17E-07	0
Flavobacterium_glaciei	2.42E-07	3.33E-07	1.64E-07	5.68E-07	4.27E-07	4.59E-07	6.01E-07	4.04E-07	6.12E-07	7.29E-07
Flavobacterium_lacus	4.36E-06	3.79E-06	1.85E-06	1.57E-06	2.66E-06	1.26E-06	9.62E-07	1.41E-06	9.88E-07	3.00E-07
Flavobacterium_phage_FCV-3	2.76E-06	6.54E-06	1.11E-06	1.44E-06	2.99E-06	5.74E-07	1.80E-06	8.89E-07	1.36E-06	4.71E-07
Flavobacterium_phage_Fpv3	7.76E-07	9.58E-07	1.36E-06	3.06E-07	8.07E-07	2.24E-06	1.52E-06	2.02E-06	2.92E-06	8.14E-07
Flavobacterium_psychrolimnae	6.30E-07	4.17E-07	0	1.31E-07	1.42E-07	5.74E-07	9.62E-07	1.01E-06	6.59E-07	5.57E-07
Flavobacterium_saccharophilum	9.70E-08	2.08E-07	0	5.25E-07	3.32E-07	8.04E-07	8.82E-07	6.06E-07	3.29E-07	6.00E-07
Flavobacterium_sp._40-81	1.45E-06	2.29E-06	1.69E-06	1.44E-06	3.28E-06	9.76E-07	2.00E-07	6.06E-07	1.03E-06	3.86E-07
Flavobacterium_sp._ALD4	5.82E-07	9.16E-07	1.11E-06	1.31E-07	1.90E-07	0	2.41E-07	4.04E-08	0	0
Flavobacterium_sp._LM5	1.16E-06	1.00E-06	2.18E-06	1.22E-06	2.18E-06	9.19E-07	7.22E-07	5.25E-07	4.70E-07	7.29E-07
Flavobacterium_sp._Root420	1.70E-06	1.00E-06	1.85E-06	1.22E-06	1.99E-06	4.02E-07	1.20E-07	1.62E-07	1.74E-06	1.71E-07
Flavobacterium_terrigena	1.41E-06	2.08E-06	2.88E-06	2.32E-06	9.97E-07	6.32E-07	8.42E-07	1.05E-06	1.13E-06	1.24E-06
Flavonifractor_sp._An100	0.000216939	0.000240101	0.000265442	0.000284562	0.000274154	0.000340282	0.000251967	0.000294691	0.00029982	0.00029374
Flavonifractor_sp._An9	4.65E-05	5.09E-05	5.58E-05	5.77E-05	5.32E-05	5.88E-05	6.29E-05	5.74E-05	5.74E-05	5.88E-05
Flectobacillus_major	3.35E-06	2.04E-06	4.44E-06	3.19E-06	4.08E-06	2.30E-06	1.40E-06	2.71E-06	2.31E-06	1.97E-06
Flectobacillus_sp._BAB-3569	3.01E-06	2.00E-06	1.11E-06	1.36E-06	1.47E-06	4.77E-06	5.25E-06	3.15E-06	4.94E-06	2.36E-06
Flexilinea_flocculi	4.26E-05	4.64E-05	4.48E-05	5.65E-05	6.20E-05	5.95E-05	6.24E-05	7.64E-05	5.47E-05	6.78E-05
Frankia_casuarinae	1.45E-07	0	1.64E-07	2.19E-07	1.90E-07	0	0	0	0	1.29E-07
Fusarium_graminearum	1.45E-07	1.25E-07	6.58E-07	1.53E-06	0	0	0	0	9.41E-08	0
Fusarium_pseudograminearum	1.45E-07	1.25E-07	8.22E-07	6.12E-07	1.90E-07	0	0	1.21E-07	0	8.57E-08
Fusobacterium_massiliense	1.89E-06	2.17E-06	4.93E-07	1.05E-06	1.33E-06	2.87E-07	1.00E-06	2.42E-07	1.88E-07	4.71E-07
Fusobacterium_necrogenes	2.86E-06	9.58E-07	1.73E-06	2.67E-06	2.37E-06	4.19E-06	3.45E-06	4.24E-06	4.66E-06	3.04E-06
Fusobacterium_necrophorum	8.00E-06	9.75E-06	9.91E-06	1.39E-05	1.35E-05	1.41E-05	1.54E-05	1.25E-05	1.49E-05	1.53E-05
Fusobacterium_sp._oral_taxon_203	7.76E-07	1.25E-06	4.52E-07	3.94E-07	1.42E-07	0	0	1.21E-07	0	0
gamma_proteobacterium_IMCC2047	1.12E-06	4.58E-07	1.11E-06	1.62E-06	7.60E-07	6.32E-07	3.21E-07	1.62E-07	1.88E-07	1.71E-07
Gammaproteobacteria_bacterium_TMED182	0	7.50E-07	1.23E-07	1.75E-07	1.42E-07	0	0	0	0	0
Geitlerinema_sp._PCC_7105	5.33E-07	9.16E-07	1.32E-06	1.18E-06	1.09E-06	7.47E-07	0	8.08E-07	7.06E-07	5.14E-07
Gemmatimonadetes_bacterium_21-71-4	0	4.17E-07	1.64E-07	3.50E-07	2.85E-07	0	1.60E-07	0	0	0
Geobacter_lovleyi	4.27E-06	6.41E-06	4.03E-06	5.33E-06	3.99E-06	3.85E-06	3.09E-06	3.51E-06	2.82E-06	2.44E-06
Geobacter_sp._DSM_2909	8.49E-06	9.54E-06	7.32E-06	9.44E-06	6.50E-06	4.31E-06	4.97E-06	7.68E-06	6.26E-06	4.37E-06
Geobacter_thiogenes	2.04E-06	6.50E-06	3.78E-06	2.23E-06	1.85E-06	9.19E-07	1.04E-06	3.15E-06	1.03E-06	1.54E-06
Geodermatophilus_telluris	0	0	0	0	0	2.30E-07	0	7.27E-07	9.41E-08	1.71E-07
Gluconacetobacter_diazotrophicus	3.39E-07	4.58E-07	1.40E-06	9.62E-07	3.32E-07	0	8.02E-08	2.83E-07	4.70E-07	0
Glycomyces_sp._NRRL_B-16210	5.82E-07	4.58E-07	1.64E-07	5.25E-07	3.80E-07	0	0	1.21E-07	2.82E-07	3.43E-07
Gordonia_phage_Gravy	2.13E-06	2.58E-06	1.60E-06	1.31E-06	5.98E-06	0	1.16E-06	4.04E-07	4.23E-07	1.37E-06
Gordonia_rhizosphera	1.07E-06	7.08E-07	9.05E-07	1.31E-07	1.90E-07	0	0	0	0	0
Gottschalkia_acidurici	2.46E-05	2.34E-05	2.10E-05	2.06E-05	1.80E-05	1.80E-05	1.83E-05	1.52E-05	1.70E-05	1.60E-05
Gracilibacillus_dipsosauri	5.38E-06	5.29E-06	5.22E-06	3.89E-06	5.94E-06	3.33E-06	3.49E-06	4.48E-06	4.23E-06	2.83E-06
Gracilibacillus_massiliensis	3.06E-06	6.04E-06	3.95E-06	5.90E-06	5.13E-06	1.95E-06	3.77E-06	2.22E-06	3.95E-06	2.61E-06
Gracilibacillus_orientalis	3.88E-07	7.91E-07	1.44E-06	2.32E-06	1.09E-06	2.47E-06	2.45E-06	2.46E-06	1.79E-06	1.93E-06
Gramella_forsetii	1.26E-06	1.46E-06	2.88E-07	1.53E-06	7.12E-07	2.24E-06	1.60E-06	1.74E-06	3.29E-06	1.46E-06
Gramella_gaetbulicola	1.89E-06	8.33E-08	4.52E-07	3.94E-07	6.65E-07	2.99E-06	2.85E-06	1.45E-06	2.31E-06	5.14E-07
Granulicella_pectinivorans	2.91E-07	0	5.35E-07	3.94E-07	4.27E-07	7.47E-07	8.02E-07	6.87E-07	5.65E-07	4.29E-07
Grimontia_indica	0	0	0	0	0	4.59E-07	2.00E-07	2.42E-07	1.88E-07	8.57E-08
Hadesarchaea_archaeon	3.39E-07	5.42E-07	4.11E-07	3.06E-07	2.37E-07	0	3.61E-07	8.08E-08	0	1.29E-07
Hahella_chejuensis	1.94E-07	2.50E-07	0	1.09E-06	4.27E-07	1.26E-06	2.61E-06	1.45E-06	1.03E-06	9.86E-07
Haliscomenobacter_hydrossis	1.53E-05	1.46E-05	1.61E-05	1.71E-05	1.55E-05	1.42E-05	1.19E-05	1.50E-05	1.28E-05	1.22E-05
Haloarcobacter_mediterraneus	4.36E-07	0	2.47E-07	0	0	5.17E-07	2.00E-06	3.23E-07	3.76E-07	3.86E-07
Halobacillus_hunanensis	1.31E-06	2.17E-06	1.07E-06	7.87E-07	2.33E-06	6.89E-07	1.04E-06	4.04E-07	9.88E-07	3.86E-07
Halobacillus_kuroshimensis	1.70E-06	1.83E-06	3.45E-06	2.19E-06	1.33E-06	8.61E-07	1.04E-06	1.49E-06	3.76E-07	1.11E-06
Halogeometricum_pallidum	1.31E-06	1.37E-06	2.88E-07	4.37E-07	6.17E-07	0	6.81E-07	2.83E-07	1.41E-07	1.71E-07
Halomonas_sinaiensis	3.39E-07	2.08E-07	8.22E-08	2.19E-07	1.42E-07	0	0	0	0	0
Halomonas_sp._DSM_19434	0	1.25E-07	8.22E-08	4.37E-08	0	1.15E-07	2.41E-07	2.83E-07	1.41E-07	2.14E-07
Halomonas_sp._Marseille-P2426	0	4.17E-07	1.23E-07	1.31E-07	0	6.32E-07	3.21E-07	4.85E-07	1.13E-06	4.71E-07
Halomonas_utahensis	0	1.67E-07	8.22E-08	0	0	1.72E-07	2.81E-07	8.08E-08	1.41E-07	3.86E-07
Halorubrum_sodomense	0	0	2.06E-07	2.62E-07	0	8.61E-07	5.21E-07	5.66E-07	1.98E-06	3.43E-07
Harryflintia_acetispora	6.26E-06	4.12E-06	5.26E-06	6.38E-06	6.74E-06	3.85E-06	5.37E-06	4.08E-06	3.81E-06	3.26E-06
Helicobacter_cholecystus	3.88E-07	2.50E-07	1.23E-07	1.75E-07	0	0	0	0	0	0
Helicobacter_equorum	0	1.67E-07	1.64E-07	0	3.32E-07	4.02E-07	6.81E-07	7.27E-07	5.65E-07	3.86E-07
Helicobacter_jaachi	2.18E-06	1.08E-06	2.51E-06	2.32E-06	1.90E-06	4.59E-07	1.00E-06	2.06E-06	1.41E-07	7.71E-07
Helicobacter_sp._13S00482-2	9.21E-07	5.42E-07	1.64E-07	6.12E-07	5.70E-07	0	1.20E-07	4.85E-07	0	0
Helicobacter_sp._MIT_03-1616	3.88E-07	1.08E-06	6.17E-07	2.62E-07	5.70E-07	0	2.00E-07	3.64E-07	2.35E-07	0
Henriciella_litoralis	4.85E-07	1.04E-06	9.05E-07	7.87E-07	6.17E-07	0	7.62E-07	5.25E-07	0	4.71E-07
Hungateiclostridium_cellulolyticum	8.94E-05	0.000105513	7.93E-05	9.50E-05	8.67E-05	8.19E-05	8.02E-05	6.20E-05	8.42E-05	7.61E-05
Hungateiclostridium_clariflavum	0.000103256	0.000141836	0.000111917	0.000124004	0.00011196	0.00010039	0.000104178	8.24E-05	0.000108251	0.000110313
Hungateiclostridium_saccincola	7.17E-05	8.16E-05	6.62E-05	6.79E-05	8.50E-05	6.11E-05	6.41E-05	5.23E-05	5.12E-05	6.18E-05
Hydrococcus_rivularis	5.33E-07	1.25E-07	4.11E-07	6.12E-07	1.90E-07	1.15E-07	0	1.62E-07	2.82E-07	0
Hydrogenophaga_taeniospiralis	0	0	0	0	0	0	2.00E-07	1.62E-07	4.23E-07	1.29E-07
Hydrogenovibrio_halophilus	0	0	0	0	0	0	2.00E-07	8.08E-08	1.88E-07	1.71E-07
Hyphomicrobiaceae_bacterium_TMED74	6.30E-07	1.29E-06	6.17E-07	5.68E-07	5.70E-07	0	3.21E-07	4.85E-07	0	0
Hyphomonas_oceanitis	9.70E-08	1.67E-07	8.22E-08	0	1.90E-07	0	0	0	0	0
Idiomarina_aquatica	0	0	0	0	0	3.45E-07	1.60E-07	6.06E-07	3.29E-07	7.29E-07
Idiomarina_sp.	0	8.33E-08	0	0	1.90E-07	2.30E-07	4.41E-07	1.62E-07	9.41E-08	1.71E-07
Idiomarina_sp._A28L	2.91E-07	1.67E-07	2.88E-07	1.75E-07	0	0	0	0	0	0
Ignatzschineria_sp._F8392	3.39E-07	4.17E-07	1.52E-06	4.37E-07	1.09E-06	2.30E-07	4.81E-07	0	0	3.00E-07
Ignatzschineria_ureiclastica	5.82E-07	8.33E-07	7.40E-07	9.18E-07	9.50E-07	4.59E-07	5.21E-07	7.68E-07	4.23E-07	2.57E-07
Ignavibacteria_bacterium_GWF2_33_9	9.70E-07	3.04E-06	2.59E-06	2.45E-06	3.56E-06	4.02E-07	1.92E-06	2.14E-06	7.53E-07	4.71E-07
Ignavibacteria_bacterium_RBG_16_35_7	4.85E-07	4.17E-07	2.88E-07	5.68E-07	3.32E-07	0	4.41E-07	2.02E-07	1.41E-07	0
Izhakiella_australiensis	3.39E-07	8.33E-08	6.17E-07	1.75E-07	2.85E-07	0	0	2.42E-07	0	0
Janibacter_corallicola	2.42E-07	1.25E-07	2.06E-07	0	2.37E-07	0	0	0	0	0
Janthinobacterium_agaricidamnosum	0	0	0	0	9.50E-08	1.15E-07	8.02E-08	1.21E-07	1.88E-07	4.29E-07
Jeotgalibacillus_campisalis	1.99E-06	1.50E-06	2.18E-06	2.01E-06	1.47E-06	5.74E-07	6.01E-07	1.13E-06	9.88E-07	1.37E-06
Jiangella_sp._GTF31	1.40E-05	1.44E-05	1.25E-05	1.25E-05	1.25E-05	7.29E-06	1.21E-05	7.63E-06	1.25E-05	6.69E-06
Jiangella_sp._KE2-3	2.86E-06	2.62E-06	2.43E-06	2.93E-06	2.71E-06	1.49E-06	1.56E-06	1.37E-06	2.26E-06	2.19E-06
Kineosporia_sp._A_224	0	0	0	0	0	2.30E-07	1.60E-07	8.08E-08	0	8.57E-07
Klenkia_taihuensis	0	0	0	0	0	0	1.20E-07	1.62E-07	9.41E-08	2.57E-07
Komagataeibacter_xylinus	6.30E-07	0	0	3.06E-07	2.85E-07	4.59E-07	4.01E-07	6.46E-07	4.70E-07	6.43E-07
Kordia_algicida	5.82E-07	1.50E-06	2.92E-06	1.31E-06	2.09E-06	2.87E-07	2.81E-07	1.13E-06	6.59E-07	3.00E-07
Kriegella_aquimaris	6.79E-06	7.41E-06	5.72E-06	4.85E-06	5.41E-06	3.39E-06	3.85E-06	3.03E-06	4.80E-06	3.51E-06
Labedella_sp._11W25H-1	1.45E-07	5.83E-07	0	1.31E-07	4.75E-07	0	0	0	0	0
Lachnoclostridium_sp._An76	6.63E-05	6.21E-05	7.41E-05	7.20E-05	7.40E-05	7.64E-05	6.69E-05	8.48E-05	0.000119119	9.10E-05
Lachnoclostridium_sp._SNUG30386	2.38E-06	2.12E-06	2.43E-06	1.88E-06	3.80E-07	2.58E-06	3.05E-06	2.42E-06	2.87E-06	2.14E-06
Lachnospiraceae_bacterium_2_1_46FAA	5.62E-05	7.53E-05	5.21E-05	6.32E-05	7.69E-05	0.000127096	7.73E-05	7.73E-05	0.000117754	0.000117727
Lachnospiraceae_bacterium_3_1_57FAA_CT1	6.84E-06	8.87E-06	8.10E-06	5.77E-06	7.55E-06	8.90E-06	8.98E-06	9.13E-06	9.93E-06	7.16E-06
Lachnospiraceae_bacterium_8_1_57FAA	0	1.67E-07	2.06E-07	7.00E-07	0	3.45E-07	2.81E-07	8.89E-07	7.06E-07	3.43E-07
Lachnospiraceae_bacterium_AM26-1LB	4.46E-06	2.12E-06	4.28E-06	3.89E-06	3.75E-06	1.26E-06	1.24E-06	3.15E-06	3.34E-06	1.76E-06
Lachnospiraceae_bacterium_OM02-26	3.78E-06	3.62E-06	4.07E-06	2.97E-06	2.71E-06	2.35E-06	3.41E-06	1.94E-06	2.40E-06	2.40E-06
Lachnospiraceae_bacterium_oral_taxon_082	1.17E-05	1.06E-05	1.67E-05	1.17E-05	1.28E-05	5.00E-06	5.89E-06	1.14E-05	1.13E-05	8.44E-06
Lachnospiraceae_bacterium_TF09-5	3.78E-05	4.23E-05	3.55E-05	3.51E-05	3.91E-05	2.20E-05	3.90E-05	2.44E-05	2.71E-05	2.61E-05
Lacinutrix_venerupis	6.26E-06	5.83E-06	5.30E-06	7.56E-06	5.41E-06	5.23E-06	5.17E-06	5.37E-06	3.43E-06	3.30E-06
Lactobacillus_aviarius	4.75E-06	5.54E-06	8.59E-06	5.51E-06	3.56E-06	1.06E-05	2.65E-05	9.49E-06	1.23E-05	6.26E-06
Lactobacillus_kimbladii	0	0	0	0	0	2.30E-07	1.20E-07	2.02E-07	0	8.57E-08
Lactobacillus_namurensis	2.91E-07	2.92E-07	2.06E-07	2.19E-07	9.50E-08	0	1.20E-07	0	0	1.71E-07
Lactobacillus_nodensis	3.88E-07	1.21E-06	9.05E-07	1.31E-07	3.32E-07	1.49E-06	1.44E-06	1.13E-06	1.46E-06	1.41E-06
Lactobacillus_pasteurii	7.76E-07	5.00E-07	9.87E-07	2.27E-06	9.97E-07	0	6.01E-07	6.06E-07	6.12E-07	2.57E-07
Lactobacillus_phage_Nyseid	1.94E-07	0	0	1.31E-07	0	6.32E-07	7.22E-07	1.25E-06	1.41E-07	3.00E-07
Lactobacillus_selangorensis	1.07E-06	8.33E-07	8.22E-07	5.25E-07	1.66E-06	5.17E-07	6.41E-07	4.04E-07	2.35E-07	3.00E-07
Lactobacillus_sp._8-1(1)	1.31E-06	7.25E-06	6.17E-07	9.62E-07	1.14E-06	0	6.41E-07	6.87E-07	9.41E-08	4.29E-07
Lactobacillus_sp._HMSC072E07	0	2.92E-07	1.23E-07	1.75E-07	9.50E-08	0	0	0	0	0
Lactobacillus_suebicus	2.86E-06	1.04E-06	1.07E-06	1.22E-06	4.27E-07	4.59E-07	4.01E-07	9.70E-07	9.88E-07	3.43E-07
Lactobacillus_virus_Ld25A	3.06E-06	1.96E-06	9.46E-07	1.97E-06	1.38E-06	6.32E-06	1.32E-05	7.88E-06	3.34E-06	2.36E-06
Lactococcus_phage_LW31	5.82E-07	5.00E-07	3.29E-07	3.50E-07	6.17E-07	1.15E-07	0	0	0	1.29E-07
Lamium_leaf_distortion_virus	1.79E-06	2.37E-06	8.63E-07	3.32E-06	2.96E-05	6.32E-07	7.62E-07	2.83E-07	8.47E-07	4.29E-07
Larkinella_rosea	9.26E-06	9.41E-06	8.10E-06	7.43E-06	7.83E-06	6.15E-06	5.29E-06	5.66E-06	8.75E-06	6.26E-06
Lawsonella_clevelandensis	1.94E-07	2.08E-07	5.35E-07	3.94E-07	5.22E-07	0	8.02E-08	1.21E-07	1.88E-07	0
Lechevalieria_aerocolonigenes	1.41E-06	1.67E-06	7.81E-07	1.14E-06	6.17E-07	5.17E-07	5.21E-07	4.85E-07	5.65E-07	6.43E-07
Legionella_norrlandica	0	0	1.64E-07	0	0	2.30E-07	8.02E-08	1.62E-07	9.41E-08	2.14E-07
Legionella_rubrilucens	2.42E-07	2.92E-07	8.22E-08	2.19E-07	2.37E-07	0	0	2.02E-07	0	0
Leifsonia_aquatica	6.30E-07	1.58E-06	5.35E-07	4.81E-07	1.33E-06	1.72E-07	4.01E-07	3.23E-07	7.53E-07	3.00E-07
Leminorella_richardii	4.85E-07	1.12E-06	5.76E-07	1.14E-06	1.04E-06	1.55E-06	2.08E-06	1.37E-06	2.16E-06	1.67E-06
Lentibacter_virus_vB_LenP_ICBM2	0	0	0	0	0	1.72E-07	8.82E-07	1.62E-07	2.35E-07	0
Leptolyngbya_sp._Heron_Island_J	1.94E-07	2.08E-07	4.52E-07	7.00E-07	5.70E-07	1.03E-06	8.42E-07	1.33E-06	5.17E-07	6.00E-07
Leptolyngbya_sp._IPPAS_B-1204	4.36E-07	3.33E-07	5.76E-07	7.87E-07	1.19E-06	1.55E-06	9.62E-07	1.21E-06	8.94E-07	1.59E-06
Leptolyngbya_sp._PCC_7375	2.57E-06	4.17E-07	1.32E-06	1.01E-06	1.90E-07	1.90E-06	2.61E-06	1.86E-06	3.81E-06	1.54E-06
Leptospira_harrisiae	3.39E-06	1.67E-07	6.17E-07	5.25E-07	5.70E-07	0	4.01E-08	3.64E-07	2.35E-07	3.43E-07
Leptospira_sp.	6.79E-07	0	1.23E-07	4.81E-07	2.37E-07	9.19E-07	6.41E-07	9.70E-07	7.53E-07	3.43E-07
Leptospira_yanagawae	5.97E-06	3.08E-06	5.39E-06	4.55E-06	3.70E-06	2.30E-06	2.65E-06	1.62E-06	4.94E-06	2.96E-06
Leptotrichia_hofstadii	1.41E-06	8.33E-07	1.23E-06	4.37E-07	2.61E-06	2.24E-06	2.08E-06	3.11E-06	3.62E-06	1.93E-06
Leptotrichia_sp._oral_taxon_225	1.94E-07	1.67E-07	8.22E-08	3.06E-07	6.17E-07	3.45E-07	1.80E-06	1.13E-06	7.53E-07	6.86E-07
Leuconostoc_suionicum	2.91E-07	2.50E-07	1.23E-07	2.19E-07	0	0	8.02E-08	0	0	0
Lewinella_sp._IMCC34183	3.25E-06	1.04E-06	4.52E-07	3.50E-07	9.02E-07	3.33E-06	2.81E-06	1.05E-06	3.43E-06	1.07E-06
Liberibacter_crescens	2.42E-07	2.92E-07	1.64E-07	2.19E-07	3.32E-07	1.15E-07	0	2.42E-07	0	0
Lihuaxuella_thermophila	3.83E-06	3.12E-06	3.54E-06	4.63E-06	3.13E-06	1.55E-06	1.72E-06	3.23E-06	2.12E-06	2.79E-06
Limnohabitans_parvus	0	0	0	0	0	2.87E-07	1.20E-07	6.87E-07	9.41E-08	1.29E-07
Listeria_fleischmannii	2.09E-06	5.29E-06	3.04E-06	2.89E-06	7.60E-06	8.61E-07	1.88E-06	2.34E-06	1.36E-06	2.74E-06
Listeria_virus_LP110	0	0	0	0	0	1.72E-07	7.22E-07	5.25E-07	0	1.71E-07
Litorimonas_taeanensis	1.16E-06	1.00E-06	9.46E-07	5.25E-07	1.19E-06	5.17E-07	4.81E-07	6.06E-07	1.88E-07	1.71E-07
Luteibacter_sp._UNCMF331Sha3.1	2.91E-07	3.33E-07	1.64E-07	3.94E-07	3.32E-07	0	0	0	2.35E-07	0
Lyngbya_aestuarii	6.79E-07	7.91E-07	5.35E-07	6.56E-07	2.09E-06	4.02E-07	4.81E-07	7.68E-07	9.41E-08	3.00E-07
Lysinibacillus_odysseyi	4.80E-06	4.42E-06	4.52E-06	5.55E-06	7.41E-06	6.03E-06	6.17E-06	2.08E-05	5.88E-06	5.66E-05
Lysinibacillus_sp._AC-3	7.76E-07	7.50E-07	1.07E-06	1.40E-06	1.71E-06	1.72E-06	2.61E-06	2.18E-06	2.54E-06	2.19E-06
Lysinibacillus_sp._F5	2.96E-06	2.92E-07	2.14E-06	3.54E-06	4.70E-06	6.89E-06	4.25E-06	1.03E-05	4.47E-06	6.69E-06
Lysobacter_soli	0	0	1.23E-07	0	0	5.17E-07	4.01E-07	3.23E-07	6.12E-07	0
Mailhella_massiliensis	0.000987939	0.001726153	0.001734791	0.001421236	0.002052072	0.002284283	0.002341459	0.002657716	0.001755025	0.002092177
Mangrovibacter_phragmitis	1.94E-07	4.17E-08	6.17E-07	4.81E-07	3.32E-07	0	0	1.62E-07	2.82E-07	0
Maribacter_stanieri	9.70E-07	1.12E-06	1.23E-07	4.37E-07	5.22E-07	4.59E-07	4.01E-07	0	0	0
Marine_Group_II_euryarchaeote	3.69E-06	3.21E-06	4.81E-06	3.41E-06	4.46E-06	3.27E-06	3.21E-06	3.03E-06	2.35E-06	2.31E-06
Mariniphaga_sediminis	5.82E-05	6.17E-05	5.27E-05	6.72E-05	4.91E-05	4.87E-05	5.13E-05	4.52E-05	4.73E-05	5.18E-05
Marixanthomonas_sp._HN-E44	1.45E-07	4.17E-07	3.29E-07	2.19E-07	2.85E-07	3.45E-07	1.04E-06	3.23E-07	4.23E-07	7.29E-07
Marmoricola_solisilvae	0	0	0	0	1.42E-07	1.72E-07	2.81E-07	2.83E-07	2.35E-07	3.00E-07
Massilia_phosphatilytica	6.30E-07	8.33E-08	6.58E-07	5.25E-07	1.90E-07	0	1.60E-07	0	3.76E-07	0
Massilia_sp._BSC265	2.91E-07	0	0	0	0	7.47E-07	3.61E-07	2.83E-07	1.88E-07	3.00E-07
Massilia_sp._Root335	2.42E-07	1.25E-07	2.47E-07	3.94E-07	9.50E-08	5.74E-07	1.12E-06	6.87E-07	3.76E-07	1.24E-06
Megasphaera_sp._NM10	1.94E-07	1.25E-07	3.29E-07	3.50E-07	3.80E-07	0	2.81E-07	0	0	0
Megasphaera_stantonii	8.92E-06	4.04E-06	9.62E-06	1.47E-05	5.98E-06	3.33E-06	3.61E-06	4.04E-06	4.99E-06	4.84E-06
Melghirimyces_thermohalophilus	2.38E-06	7.08E-07	2.55E-06	1.97E-06	1.19E-06	2.87E-07	4.01E-07	1.17E-06	1.83E-06	4.71E-07
Melissococcus_plutonius	1.16E-06	1.12E-06	2.51E-06	1.88E-06	1.76E-06	2.93E-06	2.97E-06	2.95E-06	2.82E-06	1.50E-06
Mesonia_algae	1.99E-06	3.75E-07	1.97E-06	1.31E-06	1.66E-06	2.58E-06	3.37E-06	2.50E-06	2.35E-06	2.74E-06
Mesorhizobium_alhagi	0	0	8.22E-08	1.31E-07	1.90E-07	1.72E-07	3.61E-07	4.85E-07	5.17E-07	1.29E-07
Mesorhizobium_sp._DCY119	0	5.00E-07	8.22E-08	2.19E-07	1.90E-07	0	0	8.08E-08	0	0
Mesorhizobium_sp._LA-28	1.70E-06	7.50E-07	1.93E-06	5.25E-07	3.80E-07	2.30E-07	7.22E-07	2.02E-07	2.82E-07	1.29E-07
Mesorhizobium_sp._M1A.F.Ca.IN.022.07.1.1	0	0	0	0	0	0	1.60E-07	3.64E-07	1.41E-07	3.43E-07
Mesorhizobium_sp._M4B.F.Ca.ET.058.02.1.1	1.94E-07	1.67E-07	1.60E-06	0	4.27E-07	0	0	0	0	0
Mesorhizobium_sp._Z1-4	0	0	0	0	3.80E-07	8.04E-07	2.81E-07	3.23E-07	1.08E-06	5.14E-07
Mesotoga_sp._H07.pep.5.3	0	2.21E-06	8.63E-07	8.31E-07	6.65E-07	0	0	4.04E-07	0	0
Mesotoga_sp._TolDC	1.89E-06	1.58E-06	1.32E-06	1.18E-06	8.55E-07	3.50E-06	2.20E-06	5.25E-06	1.74E-06	2.01E-06
Metaprevotella_massiliensis	1.31E-06	5.00E-07	8.63E-07	1.14E-06	1.42E-07	0	4.01E-07	2.42E-07	1.41E-07	2.57E-07
Metarhizium_acridum	1.02E-06	2.92E-07	1.23E-07	3.50E-07	6.17E-07	0	8.02E-08	5.66E-07	0	0
Metarhizium_anisopliae	0	2.08E-07	8.22E-08	8.74E-08	1.42E-07	4.02E-07	2.81E-07	3.64E-07	1.41E-07	2.57E-07
Methanobacterium_sp._A39	9.21E-07	2.08E-07	5.76E-07	8.74E-07	1.04E-06	1.72E-06	1.08E-06	2.75E-06	1.79E-06	1.37E-06
Methanolobus_psychrotolerans	2.13E-06	4.58E-07	1.44E-06	1.40E-06	7.12E-07	2.81E-06	3.41E-06	1.41E-06	3.20E-06	1.54E-06
Methanomassiliicoccales_archaeon_PtaB.Bin215	1.70E-06	8.33E-07	2.30E-06	1.53E-06	2.71E-06	7.41E-06	2.36E-06	2.38E-06	2.61E-05	3.00E-06
Methanosaeta_sp._PtaU1.Bin060	2.91E-07	1.25E-07	2.06E-07	8.74E-08	4.27E-07	1.15E-07	0	1.21E-07	0	0
Methanosalsum_zhilinae	3.88E-07	2.08E-07	3.29E-07	4.81E-07	6.65E-07	1.09E-06	9.62E-07	7.27E-07	8.47E-07	3.86E-07
Methanosarcina_flavescens	4.85E-07	3.33E-07	6.17E-07	3.06E-07	3.80E-07	1.15E-07	0	2.83E-07	2.35E-07	3.00E-07
Methanosphaerula_palustris	1.50E-06	3.75E-07	1.73E-06	2.58E-06	7.60E-07	3.16E-06	3.53E-06	3.07E-06	4.89E-06	1.54E-06
Methylibium_petroleiphilum	0	1.25E-07	1.23E-07	1.75E-07	0	2.87E-07	2.81E-07	2.02E-07	1.88E-07	4.29E-07
Methylobacillus_glycogenes	0	0	0	0	9.50E-08	2.30E-07	1.60E-07	2.83E-07	2.35E-07	8.57E-08
Methylococcus_sp.	2.42E-07	1.25E-07	2.47E-07	4.81E-07	3.32E-07	0	1.60E-07	8.08E-08	1.88E-07	0
Methylocystis_sp._SC2	0	0	8.22E-08	0	1.90E-07	4.59E-07	2.41E-07	3.23E-07	5.17E-07	4.29E-07
Methylomarinum_vadi	1.60E-06	1.54E-06	2.43E-06	1.40E-06	2.33E-06	3.39E-06	2.53E-06	2.50E-06	1.60E-06	2.83E-06
Methylomonas_sp._Kb3	3.88E-07	4.17E-07	2.88E-07	1.31E-07	2.37E-07	0	0	2.02E-07	0	0
Methylophilaceae_phage_P19250A	1.99E-06	2.08E-07	2.06E-07	1.75E-07	1.42E-06	0	0	1.21E-07	2.82E-07	0
Methylophilus_sp._5	0	0	8.22E-08	0	1.42E-07	4.59E-07	2.00E-07	2.83E-07	5.65E-07	2.14E-07
Methylosinus_sp._PW1	9.21E-07	5.83E-07	6.17E-07	1.75E-07	5.22E-07	1.72E-07	1.60E-07	2.83E-07	0	5.57E-07
Microbacterium_mangrovi	8.24E-07	8.75E-07	1.07E-06	1.18E-06	1.04E-06	8.04E-07	8.02E-08	7.27E-07	2.82E-07	0
Microbacterium_phage_Count	1.60E-05	1.04E-05	1.17E-05	1.00E-05	1.65E-05	3.45E-06	1.55E-05	4.44E-06	5.50E-06	3.90E-06
Microbacterium_sp._SCN_70-200	0	0	0	0	0	2.87E-07	2.41E-07	2.42E-07	9.41E-08	1.71E-07
Microbacterium_sp._SCN_70-27	1.02E-06	2.08E-07	4.93E-07	3.94E-07	2.85E-07	0	0	1.21E-07	2.82E-07	8.57E-08
Microbispora_triticiradicis	0	0	0	0	0	0	1.20E-07	2.42E-07	1.88E-07	4.71E-07
Microbulbifer_agarilyticus	3.88E-07	5.00E-07	6.58E-07	3.50E-07	5.22E-07	0	3.21E-07	2.02E-07	3.76E-07	2.14E-07
Microbulbifer_pacificus	4.85E-07	2.25E-06	6.58E-07	3.06E-07	3.80E-07	0	0	2.02E-07	0	5.14E-07
Microgenomates_group_bacterium_GW2011_GWC1_44_23	1.45E-07	1.25E-07	1.23E-07	3.06E-07	9.50E-08	0	0	0	0	0
Micromonospora_sp._NRRL_B-16802	0	2.08E-07	2.06E-07	2.62E-07	2.85E-07	0	0	1.62E-07	0	0
Microscilla_marina	8.44E-06	8.62E-06	5.59E-06	5.60E-06	4.32E-06	2.53E-06	3.41E-06	3.68E-06	4.28E-06	3.26E-06
Microvirga_sp._CCBAU_65841	9.70E-07	2.50E-07	3.29E-07	0	0	1.03E-06	6.01E-07	1.33E-06	4.70E-06	2.57E-07
Microvirgula_aerodenitrificans	1.45E-07	2.08E-07	9.46E-07	2.19E-07	1.42E-07	1.15E-07	0	2.02E-07	1.41E-07	0
Microvirus_sp.	6.30E-07	8.21E-06	1.36E-06	3.10E-06	7.12E-07	2.87E-07	0	2.42E-07	1.88E-07	0
Mongoliibacter_ruber	3.10E-06	2.46E-06	3.49E-06	3.06E-06	2.66E-06	2.70E-06	2.28E-06	1.37E-06	2.02E-06	1.54E-06
Monosporascus_sp._MG133	9.70E-08	1.25E-07	3.29E-07	4.37E-07	4.27E-07	0	0	0	0	0
Moraxella_atlantae	3.88E-07	5.83E-07	5.76E-07	3.50E-07	4.27E-07	3.45E-07	0	5.66E-07	9.41E-08	0
Moraxella_canis	3.20E-06	8.75E-07	2.22E-06	5.68E-07	1.04E-06	5.17E-07	6.01E-07	1.21E-07	2.82E-07	6.43E-07
Moraxella_lacunata	1.36E-06	1.00E-06	1.77E-06	1.22E-06	1.57E-06	5.74E-07	6.41E-07	8.08E-07	6.59E-07	6.86E-07
Mucilaginibacter_pineti	9.75E-06	4.92E-06	6.00E-06	7.61E-06	3.94E-06	4.71E-06	4.77E-06	3.64E-06	4.05E-06	2.96E-06
Mucilaginibacter_sp.	1.94E-07	1.67E-07	2.34E-06	1.75E-07	4.27E-07	1.15E-07	0	0	0	2.57E-07
Mucilaginibacter_sp._MYSH2	1.12E-06	2.00E-06	9.05E-07	1.31E-06	1.85E-06	1.09E-06	1.00E-06	5.66E-07	9.41E-07	8.57E-07
Mucilaginibacter_sp._OK283	3.25E-06	2.96E-06	1.93E-06	2.71E-06	1.52E-06	4.25E-06	4.73E-06	3.03E-06	6.92E-06	3.04E-06
Mucilaginibacter_sp._PPCGB_2223	2.62E-06	1.00E-06	1.73E-06	1.44E-06	1.99E-06	4.14E-06	3.49E-06	2.87E-06	4.52E-06	3.86E-06
Mucilaginibacter_sp._YR332	5.19E-06	1.00E-06	9.87E-07	1.49E-06	9.02E-07	5.17E-07	1.20E-06	6.87E-07	1.88E-07	3.00E-07
Muribaculaceae_bacterium_Isolate-039_(Harlan)	1.89E-05	1.60E-05	1.37E-05	1.56E-05	2.16E-05	1.12E-05	1.34E-05	1.16E-05	1.20E-05	1.05E-05
Muribaculaceae_bacterium_Isolate-042_(Harlan)	1.85E-05	2.52E-05	2.27E-05	1.89E-05	2.06E-05	2.08E-05	1.77E-05	1.34E-05	1.83E-05	1.39E-05
Muricauda_sp._ES.050	0	9.16E-07	1.27E-06	0	4.75E-07	1.55E-06	4.81E-07	1.33E-06	1.93E-06	1.46E-06
Mycobacterium_gordonae	6.30E-07	1.37E-06	2.06E-07	1.18E-06	5.22E-07	0	2.41E-07	4.04E-07	0	3.43E-07
Mycolicibacter_kumamotonensis	8.24E-07	8.33E-07	1.40E-06	7.00E-07	1.85E-06	2.41E-06	2.08E-06	3.60E-06	3.15E-06	1.41E-06
Mycolicibacterium_houstonense	3.39E-07	5.00E-07	0	1.75E-07	9.50E-08	0	0	0	0	0
Mycolicibacterium_llatzerense	2.91E-07	0	1.64E-07	0	1.42E-07	8.04E-07	6.01E-07	4.85E-07	1.88E-07	4.29E-07
Mycolicibacterium_vanbaalenii	0	0	0	0	0	0	2.00E-07	1.62E-07	1.41E-07	2.57E-07
Mycoplasma_auris	0	0	0	1.75E-07	0	0	2.00E-07	3.23E-07	1.88E-07	3.43E-07
Mycoplasma_bovigenitalium	7.27E-07	5.42E-07	5.35E-07	1.09E-06	1.66E-06	5.80E-06	1.50E-05	3.68E-06	1.46E-06	1.80E-06
Mycoplasma_bovoculi	4.85E-07	4.17E-08	3.29E-07	1.75E-07	3.80E-07	5.17E-07	5.61E-07	1.62E-06	5.65E-07	4.29E-07
Mycoplasma_columborale	3.88E-07	1.67E-07	0	0	0	1.09E-06	2.41E-07	2.22E-06	1.88E-07	1.33E-06
Mycoplasma_leonicaptivi	1.26E-06	1.25E-06	9.05E-07	1.01E-06	8.07E-07	1.15E-07	1.20E-06	1.62E-07	4.70E-08	3.86E-07
Mycoplasma_phocicerebrale	1.94E-07	3.75E-07	0	5.68E-07	0	8.04E-07	4.81E-07	8.89E-07	6.12E-07	2.14E-07
Mycoplasma_phocidae	0	2.08E-07	0	1.31E-07	3.32E-07	4.59E-07	4.81E-07	3.64E-07	2.82E-07	1.71E-07
Mycoplasma_primatum	5.00E-06	1.03E-05	1.03E-05	5.82E-06	2.85E-06	3.56E-06	4.61E-06	2.75E-06	4.09E-06	2.01E-06
Mycoplasma_pullorum	2.91E-07	0	0	0	1.90E-07	2.87E-07	1.20E-07	6.46E-07	4.23E-07	3.43E-07
Mycoplasma_sp._237IA	1.45E-07	4.17E-08	0	0	0	1.72E-07	1.20E-07	4.04E-07	3.29E-07	1.71E-07
Mycoplasma_sturni	3.39E-07	2.08E-07	3.29E-07	3.50E-07	4.27E-07	0	2.00E-07	0	2.82E-07	0
Myroides_odoratus	5.97E-06	6.58E-06	5.39E-06	7.87E-06	7.88E-06	1.42E-05	8.82E-06	9.41E-06	8.00E-06	9.43E-06
Nafulsella_turpanensis	1.26E-05	8.25E-06	7.73E-06	9.14E-06	8.50E-06	8.61E-06	7.62E-06	6.26E-06	6.59E-06	7.59E-06
Natrarchaeobius_chitinivorans	7.27E-07	2.58E-06	9.46E-07	1.18E-06	2.56E-06	8.61E-07	7.22E-07	6.06E-07	9.88E-07	4.29E-07
Natribacillus_halophilus	2.62E-06	4.50E-06	3.49E-06	3.02E-06	3.32E-06	2.35E-06	2.65E-06	1.62E-06	1.46E-06	3.13E-06
Negativicoccus_massiliensis	1.94E-07	8.33E-08	1.64E-07	4.81E-07	0	5.17E-07	9.22E-07	8.08E-07	1.03E-06	5.57E-07
Neisseria_dentiae	0	0	0	0	0	6.89E-07	1.60E-07	8.08E-07	4.70E-07	0
Neisseria_elongata	5.77E-06	8.29E-06	5.59E-06	3.59E-06	4.23E-06	2.35E-06	3.33E-06	3.76E-06	2.02E-06	3.09E-06
Neomegalonema_perideroedes	7.27E-07	5.83E-07	1.36E-06	6.12E-07	1.19E-06	0	1.04E-06	5.66E-07	0	1.29E-07
Neurospora_crassa	0	0	0	0	2.85E-07	4.02E-07	8.02E-08	1.05E-06	9.41E-08	1.29E-07
Nioella_nitratireducens	0	2.50E-07	0	0	0	1.72E-07	1.60E-07	6.87E-07	1.41E-07	7.29E-07
Nitrosomonas_nitrosa	0	3.33E-07	5.76E-07	4.37E-07	3.80E-07	5.17E-07	4.41E-07	5.66E-07	6.59E-07	9.86E-07
Nitrosomonas_sp._APG5	3.39E-07	1.25E-07	2.47E-07	3.06E-07	5.22E-07	0	2.00E-07	0	0	1.71E-07
Nitrosomonas_sp._Nm51	1.45E-07	1.25E-07	2.88E-07	1.75E-07	0	0	0	0	0	0
Nitrospira_sp._SCGC_AG-212-E16	0	0	4.11E-07	4.37E-07	9.50E-08	4.02E-07	4.81E-07	8.48E-07	4.23E-07	7.29E-07
Nitrospiraceae_bacterium	9.80E-06	1.26E-05	1.20E-05	9.79E-06	9.64E-06	5.57E-06	5.89E-06	7.92E-06	5.97E-06	1.20E-05
Nitrospirae_bacterium_GWC2_42_7	8.24E-07	3.92E-06	1.40E-06	1.09E-06	2.14E-06	5.74E-07	4.81E-07	1.13E-06	4.70E-07	6.43E-07
Nocardia_fusca	1.94E-07	8.33E-08	1.64E-07	3.50E-07	1.28E-06	0	4.01E-08	1.62E-07	0	0
Nocardia_phage_NTR1	3.88E-07	8.33E-08	1.56E-06	4.81E-07	3.32E-07	0	0	2.83E-07	2.35E-07	0
Nocardiopsis_sp._NRRL_B-16309	0	0	8.22E-08	0	3.80E-07	6.32E-07	1.60E-07	5.25E-07	2.82E-07	1.71E-07
Nonlabens_sp._YIK11	4.85E-07	8.33E-07	2.06E-07	1.09E-06	4.27E-07	2.24E-06	3.17E-06	9.29E-07	2.21E-06	3.43E-06
Nonlabens_ulvanivorans	2.62E-06	1.58E-06	2.14E-06	1.97E-06	2.85E-06	9.19E-07	6.41E-07	1.62E-06	5.65E-07	6.86E-07
Nosocomiicoccus_ampullae	9.70E-08	0	0	1.75E-07	0	2.30E-07	2.00E-07	1.62E-07	4.70E-07	1.29E-07
Nostoc_sp._PCC_7120	1.94E-07	0	1.23E-07	4.37E-07	9.50E-08	0	0	0	0	0
Nostoc_sp._RF31Y	4.85E-08	0	0	0	0	2.30E-07	1.20E-07	0	3.29E-07	3.86E-07
Noviherbaspirillum_autotrophicum	0	0	0	3.50E-07	1.42E-07	5.17E-07	1.20E-07	5.66E-07	5.17E-07	1.71E-07
Novimethylophilus_kurashikiensis	2.52E-06	2.33E-06	1.97E-06	2.32E-06	7.12E-07	5.74E-07	6.01E-07	1.05E-06	1.13E-06	6.86E-07
Novosphingobium_sp._THN1	1.94E-07	1.25E-07	2.63E-06	3.06E-07	2.37E-07	2.30E-07	0	1.21E-07	0	0
Oceanobacillus_sp._YLB-02	3.88E-06	4.12E-06	1.97E-06	2.14E-06	1.33E-06	8.04E-07	1.88E-06	1.29E-06	8.47E-07	1.46E-06
Octadecabacter_ascidiaceicola	3.88E-07	5.42E-07	2.88E-07	3.94E-07	8.07E-07	2.30E-07	2.00E-07	1.62E-07	0	4.71E-07
Oleiphilus_messinensis	8.73E-07	1.50E-06	7.40E-07	9.18E-07	5.70E-07	1.15E-07	4.01E-07	4.44E-07	0	2.57E-07
Omnitrophica_bacterium_OLB16	2.13E-05	2.29E-05	2.14E-05	2.11E-05	1.93E-05	1.42E-05	2.08E-05	1.95E-05	1.40E-05	1.72E-05
Omnitrophica_WOR_2_bacterium_RIFCSPHIGHO2_01_FULL_52_10	6.79E-07	8.33E-08	9.05E-07	1.01E-06	1.42E-07	0	8.02E-08	0	0	0
Ornithinibacillus_contaminans	8.73E-07	1.08E-06	1.03E-06	1.18E-06	8.55E-07	3.45E-07	9.22E-07	5.66E-07	7.06E-07	7.29E-07
Ornithinibacillus_scapharcae	3.44E-06	2.33E-06	1.56E-06	1.05E-06	1.23E-06	9.76E-07	6.81E-07	1.98E-06	1.03E-06	6.00E-07
Ornithinimicrobium_sp._CNJ-824	0	1.25E-07	0	0	0	0	3.21E-07	2.83E-07	6.12E-07	5.14E-07
Oscillibacter_ruminantium	0.000168585	0.000170412	0.000201795	0.000242499	0.000239256	0.000275959	0.000199016	0.00027417	0.000244494	0.00025894
Oscillibacter_sp._KLE_1728	2.30E-05	2.77E-05	3.05E-05	3.51E-05	3.77E-05	5.27E-05	3.72E-05	4.24E-05	3.62E-05	4.10E-05
Paenibacillus_alvei	3.26E-05	3.44E-05	3.58E-05	1.74E-05	3.44E-05	4.52E-05	4.73E-05	5.16E-05	3.79E-05	4.80E-05
Paenibacillus_beijingensis	1.18E-05	1.18E-05	9.62E-06	1.15E-05	1.09E-05	7.18E-06	1.08E-05	7.76E-06	8.47E-06	9.30E-06
Paenibacillus_borealis	8.88E-06	1.13E-05	6.50E-06	9.62E-06	9.31E-06	1.02E-05	1.16E-05	1.11E-05	1.08E-05	1.33E-05
Paenibacillus_dendritiformis	5.14E-06	6.12E-06	4.56E-06	6.12E-06	5.98E-06	3.33E-06	3.33E-06	3.27E-06	4.52E-06	3.00E-06
Paenibacillus_humicus	1.79E-06	1.46E-06	1.11E-06	1.05E-06	1.33E-06	6.89E-07	1.00E-06	6.87E-07	1.32E-06	1.03E-06
Paenibacillus_oryzae	5.04E-06	4.37E-06	3.86E-06	5.25E-06	4.99E-06	4.88E-06	7.01E-06	6.10E-06	6.92E-06	7.54E-06
Paenibacillus_sp._598K	4.14E-05	4.80E-05	3.98E-05	3.68E-05	3.68E-05	2.28E-05	3.74E-05	2.25E-05	3.24E-05	2.74E-05
Paenibacillus_sp._Aloe-11	1.02E-06	7.50E-07	7.81E-07	2.19E-06	1.85E-06	6.89E-07	6.41E-07	7.68E-07	4.70E-07	8.57E-07
Paenibacillus_sp._DXL2	3.19E-05	4.15E-05	3.20E-05	3.40E-05	2.81E-05	2.12E-05	3.19E-05	2.44E-05	2.16E-05	2.46E-05
Paenibacillus_sp._FW100M-2	3.98E-06	3.96E-06	2.22E-06	2.58E-06	2.28E-06	5.23E-06	4.69E-06	4.12E-06	4.00E-06	2.53E-06
Paenibacillus_sp._KCOM_3021	2.62E-06	3.96E-06	4.89E-06	3.72E-06	3.70E-06	4.88E-06	5.65E-06	4.81E-06	4.38E-06	5.49E-06
Paenibacillus_sp._Mc5Re-14	2.91E-06	5.37E-06	5.51E-06	6.91E-06	5.27E-06	2.47E-06	3.69E-06	4.04E-06	2.82E-06	2.66E-06
Paenibacillus_sp._N2SHLJ1	4.78E-05	6.51E-05	4.28E-05	4.32E-05	4.52E-05	3.30E-05	4.17E-05	3.99E-05	4.24E-05	3.42E-05
Paenibacillus_sp._oral_taxon_786	3.10E-06	1.42E-06	4.60E-06	2.32E-06	3.80E-06	4.59E-07	1.64E-06	1.70E-06	1.08E-06	2.14E-06
Paenibacillus_sp._OV191	1.73E-05	2.83E-05	1.85E-05	2.14E-05	1.98E-05	1.32E-05	2.06E-05	1.29E-05	1.68E-05	1.69E-05
Paenibacillus_sp._Soil787	1.17E-05	1.04E-05	8.06E-06	1.01E-05	1.04E-05	7.06E-06	1.01E-05	6.46E-06	8.66E-06	8.70E-06
Paenibacillus_sp._SSG-1	1.70E-06	2.87E-06	1.07E-06	2.10E-06	1.47E-06	6.89E-07	4.01E-07	7.68E-07	9.41E-07	1.37E-06
Paenibacillus_sp._VKM_B-2647	1.41E-05	1.60E-05	1.11E-05	1.24E-05	1.39E-05	6.83E-06	1.10E-05	8.60E-06	9.93E-06	1.35E-05
Paenibacillus_sp._XY044	1.18E-05	1.75E-05	1.57E-05	1.35E-05	1.31E-05	8.50E-06	9.02E-06	8.16E-06	7.57E-06	1.01E-05
Paenibacillus_sp._yr247	2.86E-06	4.87E-06	4.11E-06	3.76E-06	5.13E-06	2.81E-06	2.49E-06	3.88E-06	3.67E-06	2.10E-06
Paenirhodobacter_sp._MME-103	9.70E-08	0	2.88E-07	1.31E-07	2.85E-07	0	0	0	0	0
Pandoravirus_inopinatum	1.45E-07	2.92E-07	6.17E-07	8.74E-08	3.32E-07	0	0	1.21E-07	0	0
Pannonibacter_phragmitetus	1.45E-07	2.08E-07	4.93E-07	1.75E-07	4.75E-08	6.32E-07	2.41E-07	6.87E-07	3.29E-07	6.86E-07
Parabacteroides_sp._AF48-14	2.72E-05	3.16E-05	2.54E-05	1.93E-05	2.30E-05	3.95E-05	3.32E-05	3.79E-05	3.47E-05	2.37E-05
Parabacteroides_sp._AT13	7.76E-07	7.50E-07	3.70E-07	1.75E-07	3.32E-07	0	0	3.23E-07	0	1.29E-07
Paraburkholderia_megapolitana	4.36E-07	0	0	0	1.42E-07	6.32E-07	3.21E-07	4.44E-07	2.82E-07	8.57E-07
Paraburkholderia_sp._7MK8-2	3.39E-07	4.58E-07	1.64E-07	3.50E-07	4.27E-07	4.02E-07	1.20E-07	1.21E-07	0	1.29E-07
Paraburkholderia_sp._NEAU-SY24	2.42E-07	3.33E-07	2.47E-07	3.50E-07	2.37E-07	0	0	2.83E-07	0	0
Paraburkholderia_susongensis	0	8.33E-08	8.22E-08	3.50E-07	4.75E-07	0	0	0	0	0
Paracoccus_aminophilus	0	1.25E-07	1.23E-07	3.06E-07	1.47E-06	0	0	0	0	0
Paracoccus_sanguinis	0	0	0	0	0	6.89E-07	9.22E-07	7.68E-07	0	1.29E-07
Paracoccus_sp._SC2-6	0	0	0	0	1.42E-07	1.38E-06	0	4.04E-07	7.48E-06	3.00E-07
Paraferrimonas_haliotis	9.70E-08	0	1.23E-07	0	0	2.30E-07	1.60E-07	1.21E-07	1.88E-07	1.29E-07
Parafilimonas_terrae	2.76E-06	6.25E-07	2.51E-06	8.74E-07	9.97E-07	3.10E-06	5.97E-06	2.02E-06	4.33E-06	2.91E-06
Paraglaciecola_sp._MB-3u-78	2.91E-07	1.08E-06	1.23E-07	8.74E-07	4.27E-07	0	8.02E-08	2.02E-07	2.35E-07	1.71E-07
Pararhizobium_polonicum	0	1.25E-07	0	0	0	3.45E-07	3.21E-07	2.83E-07	3.29E-07	2.57E-07
Parcubacteria_group_bacterium_GW2011_GWA2_42_28	0	0	0	0	0	0	2.00E-07	4.85E-07	9.41E-08	3.00E-07
Parcubacteria_group_bacterium_GW2011_GWA2_47_64	4.36E-07	1.25E-07	4.11E-07	0	3.80E-07	1.15E-07	0	0	0	0
Parcubacteria_group_bacterium_GW2011_GWC2_32_10	8.24E-07	1.25E-07	4.11E-07	2.19E-07	4.75E-07	1.72E-07	2.00E-07	2.02E-07	0	8.57E-08
Parcubacteria_group_bacterium_GW2011_GWC2_42_11	1.94E-07	4.51E-05	1.64E-07	0	2.37E-07	0	0	0	0	8.57E-08
Parcubacteria_group_bacterium_GW2011_GWC2_44_17	0	0	0	1.31E-07	2.37E-07	7.47E-07	2.16E-06	6.06E-07	1.41E-07	3.00E-07
Pasteurella_canis	0	1.25E-07	3.70E-07	1.31E-07	2.85E-07	0	0	0	0	0
Paucisalibacillus_globulus	3.69E-06	4.58E-06	2.14E-06	4.33E-06	3.89E-06	4.36E-06	4.81E-06	4.73E-06	7.01E-06	5.57E-06
Pedobacter_arcticus	4.51E-06	5.62E-06	5.51E-06	6.21E-06	3.85E-06	2.35E-06	3.25E-06	3.23E-06	3.01E-06	4.63E-06
Pedobacter_cryoconitis	2.62E-06	5.83E-07	2.14E-06	1.14E-06	2.85E-07	3.91E-06	3.01E-06	2.67E-06	3.81E-06	2.53E-06
Pedobacter_kyonggii	4.85E-07	1.00E-06	6.17E-07	3.94E-07	6.17E-07	4.02E-07	3.61E-07	1.21E-07	3.29E-07	2.57E-07
Pedobacter_namyangjuensis	3.20E-06	1.46E-06	2.01E-06	2.75E-06	2.09E-06	1.67E-06	1.32E-06	1.41E-06	1.79E-06	7.29E-07
Pedobacter_oryzae	1.55E-06	1.58E-06	1.15E-06	1.84E-06	1.19E-06	3.27E-06	5.41E-06	1.74E-06	1.60E-06	2.36E-06
Pedobacter_sp._G11	1.45E-07	5.42E-07	3.70E-07	5.25E-07	1.42E-07	0	1.20E-07	3.64E-07	0	0
Pelagibacteraceae_bacterium_TMED233	2.42E-07	2.08E-07	4.93E-07	1.31E-06	0	0	8.02E-08	0	0	0
Pelagibacteraceae_bacterium_TMED237	1.94E-07	3.75E-07	4.52E-07	1.75E-07	5.22E-07	1.72E-07	1.60E-07	3.64E-07	0	0
Pelagibacterales_bacterium_MED-G43	0	0	0	0	0	2.87E-07	3.21E-07	0	4.23E-07	2.14E-07
Pelagimonas_varians	4.36E-07	1.21E-06	1.64E-07	1.75E-07	0	0	0	0	0	0
Pelotomaculum_sp._PtaB.Bin104	3.56E-05	3.42E-05	3.23E-05	3.63E-05	3.03E-05	2.88E-05	3.29E-05	3.01E-05	2.95E-05	2.67E-05
Peptococcaceae_bacterium_BRH_c4a	2.20E-05	1.71E-05	2.09E-05	2.12E-05	2.05E-05	1.67E-05	1.64E-05	1.68E-05	1.99E-05	1.99E-05
Peptoniphilus_sp._oral_taxon_386	9.21E-07	1.71E-06	8.22E-07	1.14E-06	9.97E-07	1.21E-06	1.72E-06	1.78E-06	1.74E-06	1.11E-06
Phascolarctobacterium_sp.	0.000193999	0.000174577	0.000191393	0.000178267	0.000217035	0.000261256	0.000260786	0.000208486	0.000221207	0.000197141
Phenylobacterium_immobile	2.91E-07	4.58E-07	2.47E-07	8.74E-08	4.75E-07	0	1.60E-07	0	0	1.29E-07
Photobacterium_marinum	0	0	0	0	0	1.15E-07	2.00E-07	1.21E-07	1.88E-07	0
Photobacterium_sanctipauli	3.88E-07	3.33E-07	9.87E-07	4.37E-07	8.55E-07	1.72E-07	2.81E-07	0	3.76E-07	3.00E-07
Photobacterium_sp._BEI_247	0	0	0	2.19E-07	0	1.15E-07	6.01E-07	2.02E-07	1.03E-06	3.43E-07
Photobacterium_swingsii	1.45E-07	3.75E-07	2.06E-07	1.75E-07	5.22E-07	0	0	1.21E-07	1.41E-07	3.00E-07
Phyllobacterium_bourgognense	1.94E-07	4.17E-07	1.23E-07	1.31E-07	9.50E-08	0	0	0	0	0
Planctomycetes_bacterium_GWA2_50_13	1.45E-07	0	1.64E-07	3.06E-07	2.85E-07	4.59E-07	1.60E-07	4.04E-07	3.76E-07	1.03E-06
Planctomycetes_bacterium_GWF2_41_51	4.31E-05	6.00E-05	4.60E-05	4.39E-05	4.36E-05	3.29E-05	4.51E-05	3.56E-05	3.26E-05	3.51E-05
Planktothrix_agardhii	1.60E-06	1.25E-06	7.40E-07	1.09E-06	1.14E-06	1.38E-06	1.28E-06	1.98E-06	1.83E-06	1.54E-06
Planomicrobium_okeanokoites	6.45E-06	8.21E-06	5.59E-06	7.26E-06	8.12E-06	4.19E-06	7.22E-06	6.34E-06	4.09E-06	3.90E-06
Pleomorphomonas_oryzae	1.26E-06	2.92E-07	7.40E-07	6.56E-07	1.99E-06	5.74E-08	4.01E-07	5.66E-07	1.41E-07	3.00E-07
Polaribacter_sp.	4.66E-06	4.62E-06	6.83E-06	4.11E-06	4.27E-06	3.39E-06	3.21E-07	4.48E-06	1.88E-06	3.43E-07
Polaribacter_sp._MED152	2.04E-06	3.37E-06	3.00E-06	1.79E-06	1.76E-06	1.03E-06	1.12E-06	1.33E-06	8.94E-07	8.57E-07
Polaromonas_sp._CG9_12	2.91E-07	1.25E-06	9.05E-07	3.06E-07	2.85E-07	0	2.41E-07	8.08E-08	0	2.14E-07
Polynucleobacter_aenigmaticus	1.94E-07	1.67E-07	1.64E-07	1.31E-07	0	1.72E-07	2.41E-07	5.66E-07	1.88E-07	2.14E-07
Polynucleobacter_cosmopolitanus	0	0	0	0	0	4.02E-07	0	1.66E-06	1.41E-07	1.29E-07
Polynucleobacter_duraquae	1.45E-07	5.42E-07	2.06E-07	8.74E-08	1.42E-07	0	0	0	0	0
Pontibacillus_marinus	3.20E-06	3.33E-06	1.97E-06	2.93E-06	3.09E-06	1.49E-06	1.76E-06	1.41E-06	1.65E-06	2.01E-06
Pontibacter_akesuensis	3.49E-06	1.42E-06	2.92E-06	1.84E-06	4.27E-06	1.32E-06	1.76E-06	2.10E-06	5.17E-07	1.11E-06
Porphyromonadaceae_bacterium_KA00676	2.91E-07	3.04E-06	2.88E-07	1.27E-06	1.04E-06	1.72E-07	0	6.06E-07	0	2.57E-07
Porphyromonadaceae_bacterium_SYSU_GA16112	4.85E-08	8.33E-08	8.22E-08	2.19E-07	1.90E-07	0	8.02E-08	0	0	0
Porphyromonas_sp._KLE_1280	3.10E-06	2.50E-06	4.52E-06	4.24E-06	1.28E-06	4.59E-06	2.65E-06	4.65E-06	4.61E-06	4.97E-06
Prevotella_denticola	2.44E-05	2.59E-05	2.96E-05	2.40E-05	2.45E-05	2.58E-05	2.17E-05	1.58E-05	2.39E-05	1.71E-05
Prevotella_sp._HJM029	1.46E-05	8.66E-06	1.26E-05	8.09E-06	8.12E-06	7.47E-06	6.33E-06	6.38E-06	9.41E-06	5.74E-06
Prevotella_sp._HMSC069G02	2.09E-06	1.42E-06	2.06E-06	1.75E-06	2.61E-06	5.74E-07	1.28E-06	1.13E-06	9.88E-07	8.57E-07
Prevotella_sp._ICM33	6.79E-06	6.37E-06	7.36E-06	4.42E-06	7.50E-06	9.76E-06	1.06E-05	7.03E-06	7.67E-06	7.37E-06
Prevotella_sp._MSX73	1.83E-05	1.26E-05	2.50E-05	1.20E-05	1.08E-05	6.78E-06	8.18E-06	7.59E-06	8.37E-06	1.01E-05
Prevotella_sp._P3-92	1.02E-05	6.66E-06	6.25E-06	6.56E-06	7.64E-06	3.68E-06	4.81E-06	3.88E-06	4.33E-06	1.93E-06
Propionicimonas_paludicola	4.85E-07	7.91E-07	2.88E-07	3.94E-07	3.80E-07	0	1.60E-07	0	2.82E-07	1.29E-07
Providencia_sneebia	1.55E-06	1.08E-06	1.36E-06	4.81E-07	9.02E-07	7.47E-07	4.01E-07	7.68E-07	7.53E-07	3.43E-07
Pseudoalteromonas_prydzensis	3.88E-07	1.54E-06	2.18E-06	1.18E-06	8.55E-07	1.72E-07	1.20E-07	5.66E-07	5.17E-07	2.57E-07
Pseudoalteromonas_sp._T1lg48	0	8.33E-08	0	0	9.50E-08	1.72E-07	7.62E-07	1.21E-07	9.41E-08	1.71E-07
Pseudoclavibacter_alba	1.45E-07	1.67E-07	1.64E-07	1.31E-07	2.85E-07	0	0	0	0	1.29E-07
Pseudodesulfovibrio_indicus	1.84E-06	1.58E-06	3.17E-06	1.57E-06	2.37E-06	2.76E-06	2.61E-06	4.56E-06	3.10E-06	3.69E-06
Pseudogymnoascus_sp._VKM_F-3557	4.85E-08	1.25E-07	8.22E-08	8.74E-08	5.22E-07	0	0	8.08E-08	0	0
Pseudomonas_anguilliseptica	0	2.08E-07	0	6.56E-07	2.37E-07	8.04E-07	1.24E-06	7.68E-07	2.35E-06	3.43E-07
Pseudomonas_orientalis	1.45E-07	2.92E-07	5.76E-07	2.19E-07	3.80E-07	0	0	0	0	0
Pseudomonas_pelagia	8.24E-07	3.75E-07	1.03E-06	1.01E-06	8.07E-07	6.32E-07	1.60E-07	4.44E-07	9.41E-08	8.57E-08
Pseudomonas_savastanoi	3.88E-07	8.33E-08	4.11E-07	0	9.50E-08	4.02E-07	4.81E-07	2.02E-07	7.06E-07	4.71E-07
Pseudomonas_sp._BAY1663	0	1.25E-07	4.11E-08	1.31E-07	0	1.72E-07	4.41E-07	1.62E-07	9.41E-08	4.71E-07
Pseudomonas_sp._St29	9.70E-08	0	1.23E-07	1.75E-07	1.66E-06	0	0	0	0	0
Pseudomonas_sp._WN033	1.94E-07	4.58E-07	2.88E-07	3.94E-07	4.27E-07	0	1.60E-07	2.02E-07	0	3.00E-07
Pseudozobellia_sp._CCMM003	2.62E-06	2.00E-06	2.18E-06	1.88E-06	1.38E-06	8.04E-07	1.56E-06	1.37E-06	1.22E-06	1.07E-06
Psychrobacter_piechaudii	3.88E-07	4.17E-07	1.23E-07	1.31E-07	0	0	0	0	0	0
Psychrobacter_sp._DAB_AL32B	2.91E-07	9.58E-07	1.23E-07	0	1.90E-07	0	0	0	0	0
Psychromonas_arctica	7.76E-07	7.50E-07	4.52E-07	5.68E-07	1.42E-07	2.30E-07	8.02E-08	1.21E-07	3.29E-07	8.57E-08
Pusillimonas_caeni	9.21E-07	3.75E-07	9.05E-07	7.00E-07	3.80E-07	2.87E-07	2.00E-07	1.62E-07	2.35E-07	1.71E-07
Pusillimonas_noertemannii	0	0	0	0	0	0	8.02E-08	8.08E-08	1.41E-07	3.43E-07
Pyrococcus_sp._NA2	0	2.08E-07	4.11E-07	1.31E-07	2.85E-07	4.59E-07	6.01E-07	1.62E-07	6.59E-07	6.86E-07
Reichenbachiella_sp._MSK19-1	1.07E-06	8.33E-07	6.58E-07	1.40E-06	5.70E-07	1.78E-06	1.92E-06	1.70E-06	2.40E-06	1.11E-06
Rhizobacter_sp._Root404	4.36E-07	2.92E-07	1.64E-07	3.50E-07	2.37E-07	0	1.20E-07	0	9.41E-08	2.57E-07
Rhizobiales_bacterium_12-66-7	0	0	0	0	0	1.72E-07	3.21E-07	2.83E-07	0	2.57E-07
Rhizobiales_bacterium_17-65-6	0	0	0	0	0	2.30E-07	1.60E-07	1.21E-07	0	1.71E-07
Rhizobiales_bacterium_32-66-8	1.41E-06	5.83E-07	4.93E-07	3.50E-07	0	1.44E-06	1.20E-06	1.70E-06	1.18E-06	6.00E-07
Rhizobium_bangladeshense	1.45E-07	2.08E-07	0	3.50E-07	9.50E-08	0	0	0	0	0
Rhizobium_freirei	9.70E-08	0	0	0	0	2.30E-07	4.81E-07	6.06E-07	3.29E-07	2.14E-07
Rhizobium_selenitireducens	1.45E-07	8.33E-07	1.23E-07	0	1.90E-07	0	0	0	0	0
Rhizobium_sp._C16	1.45E-07	1.25E-07	2.88E-07	0	1.42E-07	0	0	0	0	0
Rhizobium_sp._SEMIA4064	0	0	1.64E-07	0	0	3.45E-07	6.41E-07	7.68E-07	0	3.86E-07
Rhodanobacter_sp._OK091	3.39E-07	8.33E-08	5.35E-07	8.74E-07	1.90E-07	0	2.41E-07	0	0	8.57E-08
Rhodanobacter_sp._SCN_66-43	5.33E-07	0	8.22E-08	1.31E-07	1.90E-07	0	0	0	0	0
Rhodanobacter_thiooxydans	1.45E-07	4.17E-07	1.64E-07	2.19E-07	5.70E-07	0	1.20E-07	0	0	0
Rhodobacter_blasticus	3.39E-07	8.33E-08	1.23E-07	0	9.50E-08	0	0	0	0	0
Rhodobacter_sp._JA431	5.48E-06	4.17E-07	2.01E-06	0	3.80E-07	0	0	0	0	2.57E-07
Rhodobacteraceae_bacterium_BH-SD16	4.85E-07	1.25E-07	5.76E-07	8.31E-07	2.37E-07	0	0	0	0	4.29E-07
Rhodobacteraceae_bacterium_Lw-13e	1.94E-07	2.50E-07	1.11E-06	2.62E-07	1.90E-07	1.15E-07	1.60E-07	2.02E-07	0	0
Rhodobacterales_bacterium_CG2_30_65_12	1.45E-07	0	0	0	0	2.87E-07	2.81E-07	2.02E-07	1.88E-07	0
Rhodobacterales_bacterium_TMED271	0	0	0	0	0	0	2.81E-07	1.21E-07	4.70E-08	1.29E-07
Rhodococcus_sp._LHW50502	9.70E-08	0	0	0	0	3.45E-07	2.36E-06	1.21E-07	0	1.71E-07
Rhodocyclaceae_bacterium	3.64E-06	2.46E-06	1.56E-06	3.37E-06	1.42E-06	4.65E-06	4.69E-06	5.25E-06	5.55E-06	3.00E-06
Rhodocyclaceae_bacterium_UTPRO2	2.42E-07	3.33E-07	2.06E-07	1.31E-07	2.37E-07	0	0	0	0	0
Rhodonellum_ikkaensis	1.41E-06	1.33E-06	9.87E-07	1.66E-06	1.52E-06	1.95E-06	1.60E-06	2.30E-06	2.73E-06	2.49E-06
Rhodopseudomonas_sp._B29	9.70E-08	1.67E-07	0	4.37E-08	1.42E-07	0	0	0	0	0
Rhodospirillaceae_bacterium_SYSU_D60007	2.57E-06	1.29E-06	2.22E-06	1.88E-06	1.90E-06	1.03E-06	3.21E-07	1.94E-06	8.00E-07	6.86E-07
Rhodothermaceae_bacterium	2.09E-06	6.25E-07	7.81E-07	4.37E-07	5.22E-07	2.12E-06	2.24E-06	1.33E-06	3.34E-06	1.67E-06
Rhodothermaeota_bacterium_MED-G64	5.82E-07	3.33E-07	7.40E-07	1.44E-06	3.32E-07	1.72E-07	3.21E-07	4.44E-07	2.82E-07	3.00E-07
Rhodovulum_sulfidophilum	6.79E-07	1.08E-06	8.63E-07	9.62E-07	7.12E-07	0	2.00E-07	8.08E-07	1.41E-07	5.57E-07
Rickettsia_asembonensis	0	0	0	4.81E-07	1.42E-07	6.89E-07	6.01E-07	1.49E-06	2.35E-07	8.57E-08
Rodent_circovirus	0	0	2.88E-07	0	0	6.89E-07	8.42E-07	8.48E-07	2.82E-07	2.49E-06
Rodentibacter_rarus	2.81E-06	9.58E-07	2.10E-06	3.10E-06	2.18E-06	6.32E-07	1.48E-06	1.70E-06	9.41E-07	1.24E-06
Roseobacter_sp._CCS2	0	0	8.22E-08	0	0	1.72E-07	1.60E-07	4.44E-07	1.88E-07	3.86E-07
Rufibacter_ruber	6.40E-06	6.75E-06	3.25E-06	3.89E-06	5.65E-06	2.99E-06	2.00E-06	3.15E-06	1.46E-06	1.84E-06
Ruminiclostridium_sufflavum	4.47E-05	6.02E-05	5.22E-05	4.82E-05	5.22E-05	4.40E-05	4.98E-05	4.53E-05	4.45E-05	4.26E-05
Ruminococcus_sp._AF25-3LB	1.94E-07	0	3.29E-07	5.25E-07	5.70E-07	0	0	0	0	0
Ruminococcus_sp._AF31-14BH	1.55E-06	8.75E-07	7.40E-07	1.66E-06	8.55E-07	2.01E-06	1.72E-06	3.51E-06	1.93E-06	1.76E-06
Ruminococcus_sp._AF33-11BH	6.79E-07	7.91E-07	1.11E-06	1.88E-06	1.38E-06	1.72E-07	7.22E-07	7.27E-07	3.29E-07	4.71E-07
Ruminococcus_sp._AF34-12	1.55E-05	2.04E-05	1.47E-05	2.28E-05	3.21E-05	9.59E-06	1.46E-05	1.12E-05	1.77E-05	1.53E-05
Ruminococcus_sp._AM34-9LB	2.72E-06	7.08E-07	3.21E-06	5.68E-07	1.99E-06	3.27E-06	4.45E-06	2.79E-06	4.33E-06	3.00E-06
Ruminococcus_sp._CAG:382	0.001205558	0.001377457	0.001068718	0.001213193	0.001121021	0.001036812	0.001168404	0.000857089	0.001057955	0.001009017
Ruminococcus_sp._CAG:579	7.52E-05	7.30E-05	6.78E-05	6.50E-05	6.83E-05	4.87E-05	7.07E-05	5.48E-05	6.46E-05	6.22E-05
Ruminococcus_sp._CAG:724	0.002690522	0.00290683	0.002442926	0.002532812	0.002085593	0.001908221	0.002408759	0.00154722	0.002477359	0.001815194
Ruminococcus_sp._OF02-6	3.01E-06	3.12E-06	3.58E-06	3.15E-06	4.46E-06	4.08E-06	3.41E-06	5.70E-06	6.21E-06	5.36E-06
Ruminococcus_sp._TF12-2	9.79E-05	0.000103763	9.09E-05	5.78E-05	7.11E-05	0.000140133	0.000164785	0.000134156	0.000104064	0.000102599
Saccharibacillus_sp._O23	5.48E-06	5.96E-06	3.33E-06	4.46E-06	6.55E-06	2.12E-06	2.20E-06	3.55E-06	2.59E-06	2.83E-06
Saccharopolyspora_erythraea	4.85E-08	0	0	0	0	2.30E-07	8.02E-08	3.23E-07	0	4.29E-07
Salana_multivorans	3.88E-07	7.08E-07	8.22E-08	3.94E-07	1.90E-07	0	0	8.08E-08	1.88E-07	1.29E-07
Salimicrobium_flavidum	1.21E-06	6.25E-07	7.40E-07	1.09E-06	1.28E-06	2.53E-06	1.40E-06	1.90E-06	1.79E-06	1.50E-06
Salinicoccus_carnicancri	1.31E-06	5.42E-07	1.48E-06	4.37E-07	5.70E-07	2.87E-07	2.00E-07	5.66E-07	9.41E-08	3.00E-07
Salinimicrobium_catena	3.54E-06	9.16E-07	1.27E-06	6.56E-07	2.37E-06	5.00E-06	2.65E-06	2.75E-06	5.41E-06	3.56E-06
Salmonella_phage_Meda	3.39E-07	0	1.23E-07	2.19E-07	9.50E-08	0	0	0	0	0
Salmonella_virus_PM10	0	2.08E-07	4.11E-07	0	9.50E-08	4.59E-07	8.02E-07	5.25E-07	6.12E-07	2.14E-07
Sanguibacter_antarcticus	0	8.33E-08	0	0	0	1.15E-07	3.21E-07	4.44E-07	0	1.71E-07
Schaalia_canis	0	8.33E-08	1.64E-07	0	0	9.19E-07	2.41E-07	8.08E-08	1.27E-06	6.86E-07
Schaalia_meyeri	3.39E-07	2.50E-07	3.29E-07	9.18E-07	6.65E-07	2.30E-07	2.00E-07	3.23E-07	2.82E-07	3.00E-07
Selenomonas_sp._FOBRC6	1.36E-06	3.62E-06	1.32E-06	1.22E-06	2.04E-06	1.72E-07	9.62E-07	1.21E-06	5.65E-07	1.50E-06
Shewanella_amazonensis	2.91E-07	3.33E-07	0	0	0	3.45E-07	4.41E-07	2.42E-07	3.29E-07	4.29E-07
Shewanella_carassii	3.88E-07	3.33E-07	0	2.19E-07	1.90E-07	0	0	0	0	8.57E-08
Shewanella_loihica	4.36E-07	3.33E-07	4.52E-07	5.68E-07	4.27E-07	2.87E-07	4.01E-07	2.02E-07	2.35E-07	2.14E-07
Shewanella_sp._cp20	0	2.92E-07	2.88E-07	8.74E-08	9.50E-08	0	0	0	0	8.57E-08
Sideroxydans_lithotrophicus	5.33E-07	4.58E-07	7.81E-07	7.00E-07	1.09E-06	8.61E-07	1.12E-06	1.94E-06	7.06E-07	1.29E-06
Sideroxydans_sp._GWF2_59_14	0	5.00E-07	0	2.62E-07	0	5.74E-07	4.41E-07	4.44E-07	2.82E-07	6.86E-07
Sinomonas_sp._R1AF57	3.88E-07	1.67E-07	0	1.31E-07	2.85E-07	0	0	0	0	0
Sinorhizobium_phage_phiM9	3.39E-07	3.33E-07	2.88E-07	3.50E-07	0	1.32E-06	4.41E-07	8.89E-07	1.41E-06	3.86E-07
Sinorhizobium_sp._RAC02	6.30E-07	9.58E-07	7.40E-07	8.31E-07	5.70E-07	1.15E-07	1.20E-07	3.23E-07	6.59E-07	0
Sinorhizobium_sp._Sb3	0	0	8.22E-08	0	0	0	1.20E-07	1.21E-07	9.41E-08	1.71E-07
Smithella_sp._SC_K08D17	0	0	1.64E-07	3.06E-07	0	4.02E-07	4.81E-07	3.64E-07	1.41E-07	3.43E-07
Solibacillus_kalamii	3.39E-07	5.00E-07	1.64E-07	0	2.37E-07	2.87E-07	5.21E-07	6.06E-07	4.70E-07	1.80E-06
Sorangiineae_bacterium_NIC37A_2	5.33E-07	6.66E-07	3.29E-07	7.00E-07	7.60E-07	9.19E-07	8.42E-07	1.37E-06	1.13E-06	1.29E-06
Sphingobacteriales_bacterium_44-61	1.55E-06	2.92E-06	1.77E-06	2.14E-06	2.42E-06	1.55E-06	2.36E-06	1.17E-06	1.13E-06	1.33E-06
Sphingobacteriales_bacterium_46-32	3.49E-06	1.58E-06	9.87E-07	2.32E-06	1.52E-06	3.33E-06	4.29E-06	2.79E-06	3.34E-06	4.63E-06
Sphingobacteriales_bacterium_50-39	6.16E-06	5.58E-06	6.04E-06	4.85E-06	4.89E-06	4.48E-06	4.01E-06	3.60E-06	4.05E-06	5.27E-06
Sphingobacteriales_bacterium_BACL12_MAG-120802-bin5	7.76E-07	4.17E-07	6.99E-07	6.56E-07	8.07E-07	5.74E-07	3.61E-07	1.62E-07	4.70E-07	6.00E-07
Sphingobacterium_siyangense	4.36E-07	1.17E-06	2.06E-06	1.18E-06	1.23E-06	6.89E-07	4.01E-07	6.06E-07	0	4.29E-07
Sphingobacterium_sp._40-24	1.45E-07	5.42E-07	7.40E-07	1.71E-06	1.47E-06	1.15E-07	4.41E-07	2.83E-07	9.41E-08	3.00E-07
Sphingobacterium_sp._T2	2.57E-06	1.37E-06	2.06E-06	1.97E-06	2.23E-06	3.33E-06	2.61E-06	2.67E-06	3.86E-06	2.10E-06
Sphingomonas_phage_PAU	5.64E-05	3.59E-05	1.21E-05	1.78E-05	3.84E-05	6.15E-05	4.41E-05	5.22E-05	5.69E-05	4.24E-05
Sphingomonas_sp._Leaf257	0	0	0	8.74E-08	0	0	1.60E-07	3.23E-07	9.41E-08	1.29E-07
Sphingomonas_sp._LH128	0	0	0	0	0	1.72E-07	2.81E-07	2.83E-07	3.29E-07	0
Sphingomonas_sp._PP-CC-1A-547	9.70E-08	0	8.22E-08	1.31E-07	2.37E-07	0	0	0	0	0
Spirochaetaceae_bacterium_4572_59	2.51E-05	2.21E-05	2.39E-05	2.35E-05	2.39E-05	1.61E-05	1.80E-05	1.54E-05	1.67E-05	2.32E-05
Spirochaetae_bacterium_HGW-Spirochaetae-2	8.15E-06	9.29E-06	6.54E-06	8.57E-06	5.46E-06	1.10E-05	1.32E-05	1.37E-05	2.39E-05	9.94E-06
Spiroplasma_clarkii	6.79E-07	1.00E-06	6.58E-07	6.56E-07	7.60E-07	2.30E-06	1.36E-06	1.13E-06	2.26E-06	8.14E-07
Spiroplasma_monobiae	7.76E-07	4.17E-07	2.47E-07	4.81E-07	7.12E-07	0	3.61E-07	2.42E-07	3.29E-07	1.71E-07
Spirosoma_sp._HMF3257	3.15E-06	1.54E-06	2.34E-06	1.71E-06	1.61E-06	4.08E-06	2.53E-06	2.59E-06	5.08E-06	2.61E-06
Sporosarcina_sp._P16b	9.70E-08	4.17E-07	2.47E-07	3.06E-07	2.37E-07	0	1.60E-07	4.04E-08	0	0
Staphylococcus_fleurettii	2.91E-07	3.33E-07	0	1.75E-07	0	1.03E-06	8.42E-07	1.74E-06	1.13E-06	1.37E-06
Staphylococcus_gallinarum	1.26E-06	2.21E-06	1.27E-06	1.44E-06	7.60E-07	6.32E-07	1.40E-06	7.27E-07	7.06E-07	5.14E-07
Staphylococcus_lutrae	2.91E-07	7.50E-07	4.93E-07	3.50E-07	3.80E-07	2.87E-07	0	2.42E-07	3.76E-07	1.29E-07
Staphylococcus_phage_Quidividi	6.79E-07	1.92E-06	4.11E-07	7.87E-07	4.75E-07	2.70E-06	3.97E-06	9.29E-07	2.45E-06	1.07E-06
Staphylococcus_pseudintermedius	6.40E-06	4.83E-06	5.22E-06	3.02E-06	7.69E-06	1.15E-05	6.45E-06	8.60E-06	6.82E-06	7.89E-06
Staphylococcus_sp._HMSC057A08	0	8.33E-08	2.06E-07	2.19E-07	2.85E-07	0	0	0	0	0
Stappia_sp._ES.058	7.76E-07	1.17E-06	9.46E-07	7.87E-07	8.07E-07	0	2.00E-07	2.02E-07	1.88E-07	1.29E-07
Stenotrophomonas_terrae	4.36E-07	0	1.23E-07	5.25E-07	0	5.74E-07	1.36E-06	1.05E-06	3.76E-07	6.00E-07
Streptobacillus_ratti	1.41E-06	6.25E-07	1.32E-06	6.56E-07	1.71E-06	0	6.01E-07	3.23E-07	4.23E-07	4.29E-07
Streptococcus_parasanguinis	5.19E-06	6.79E-06	4.85E-06	8.96E-06	4.99E-06	1.02E-05	2.04E-05	6.91E-06	1.16E-05	5.31E-06
Streptococcus_porci	1.65E-06	4.62E-06	3.82E-06	3.50E-06	2.23E-06	3.91E-06	4.85E-06	6.91E-06	3.76E-06	5.06E-06
Streptococcus_sp._449_SSPC	2.91E-07	1.25E-07	2.88E-07	8.74E-08	0	0	0	0	0	0
Streptococcus_sp._HMSC064H09	2.42E-07	1.67E-07	2.06E-07	0	2.37E-07	0	1.20E-07	0	0	0
Streptococcus_sp._LQJ-218	0	1.67E-07	0	0	0	1.72E-07	6.01E-07	1.21E-07	5.65E-07	8.57E-08
Streptomyces_atriruber	1.45E-07	0	4.11E-07	6.56E-07	3.80E-07	0	0	0	0	1.29E-07
Streptomyces_coelicoflavus	4.36E-07	4.17E-08	8.22E-08	0	1.90E-07	0	0	0	0	0
Streptomyces_corchorusii	0	0	0	2.19E-07	1.42E-07	3.45E-07	1.60E-07	1.17E-06	2.35E-07	8.57E-07
Streptomyces_gilvigriseus	8.73E-07	2.50E-07	2.88E-07	3.50E-07	1.90E-07	1.15E-07	0	0	0	2.14E-07
Streptomyces_lunaelactis	0	0	0	0	0	3.45E-07	2.00E-07	2.83E-07	0	5.57E-07
Streptomyces_mirabilis	0	0	1.64E-07	3.50E-07	2.37E-07	8.04E-07	6.01E-07	8.48E-07	3.29E-07	6.43E-07
Streptomyces_ossamyceticus	3.88E-07	6.25E-07	4.11E-08	8.74E-07	1.90E-07	0	8.02E-08	0	1.88E-07	0
Streptomyces_sp._AA4	0	2.50E-07	5.35E-06	5.86E-06	1.42E-07	0	0	0	0	0
Streptomyces_sp._AC230	1.45E-07	7.50E-07	9.46E-07	2.19E-07	1.42E-07	0	8.02E-08	0	1.41E-07	0
Streptomyces_sp._CB02056	0	0	0	3.06E-07	0	4.59E-07	2.00E-07	4.04E-08	2.12E-06	1.71E-07
Streptomyces_sp._CdTB01	0	0	0	0	0	1.72E-07	8.02E-08	1.21E-07	0	5.57E-07
Streptomyces_sp._JS01	0	0	0	0	0	5.74E-07	9.62E-07	0	2.82E-07	1.71E-07
Streptomyces_sp._LUP30	0	0	1.23E-07	0	0	4.02E-07	2.81E-07	4.04E-07	0	3.43E-07
Streptomyces_sp._San01	2.91E-07	3.75E-07	1.64E-07	1.31E-07	1.90E-07	0	1.20E-07	8.08E-08	0	1.71E-07
Streptomyces_sp._TLI_235	1.45E-07	0	0	0	0	2.30E-07	1.60E-07	2.02E-07	0	5.57E-07
Streptomyces_sp._WAC_06738	2.42E-07	4.17E-07	6.99E-07	4.81E-07	6.17E-07	2.30E-07	0	0	3.29E-07	8.57E-08
Streptomyces_sp._Wb2n-11	0	0	0	0	0	1.15E-07	2.00E-07	2.02E-07	2.82E-07	1.71E-07
Streptomyces_sp._WZ.A104	0	0	0	0	0	7.47E-07	5.01E-06	0	2.82E-07	4.71E-07
Streptomyces_xylophagus	0	2.92E-07	1.23E-07	0	0	2.87E-07	3.61E-07	6.46E-07	9.41E-08	4.29E-07
Streptomyces_yeochonensis	3.88E-07	4.17E-07	3.29E-07	3.06E-07	1.42E-07	0	0	2.42E-07	1.41E-07	1.29E-07
Subdoligranulum_variabile	0.000732976	0.000648781	0.000706037	0.000732962	0.000742884	0.000707672	0.000767165	0.000745636	0.000808474	0.000799963
Succinimonas_amylolytica	4.36E-05	5.63E-05	3.93E-05	3.14E-05	4.13E-05	6.71E-05	9.30E-05	4.94E-05	6.08E-05	0.000115542
Succinivibrionaceae_bacterium_WG-1	3.69E-05	1.03E-05	7.57E-06	7.65E-06	9.31E-06	6.08E-05	7.07E-05	9.61E-06	3.26E-05	9.92E-05
Sulfobacillus_acidophilus	9.21E-07	1.33E-06	1.97E-06	1.18E-06	1.52E-06	8.61E-07	4.81E-07	6.06E-07	1.03E-06	6.00E-07
Sulfuricurvum_sp._GWF2_44_89	1.45E-07	3.33E-07	5.35E-07	5.68E-07	4.27E-07	2.30E-07	2.81E-07	8.08E-08	0	3.00E-07
Sulfurovum_sp._AS07-7	7.76E-07	8.33E-07	1.40E-06	1.75E-07	1.04E-06	0	1.60E-07	3.64E-07	7.53E-07	2.14E-07
Suttonella_ornithocola	2.91E-07	8.33E-08	0	0	3.80E-07	4.02E-07	8.02E-07	1.21E-07	7.06E-07	6.86E-07
Synechococcus_elongatus	0	1.67E-07	0	0	2.37E-07	1.72E-07	2.00E-07	4.44E-07	2.35E-07	3.86E-07
Synechococcus_phage_Bellamy	9.70E-08	0	2.06E-07	0	0	3.45E-07	3.61E-07	3.23E-07	4.23E-07	7.71E-07
Synechococcus_phage_S-CBS2	0	0	0	0	0	1.72E-07	4.01E-07	0	3.29E-07	1.71E-07
Synechococcus_sp._PCC_7502	3.88E-07	4.58E-07	0	3.50E-07	1.42E-07	9.19E-07	1.88E-06	4.04E-07	5.65E-07	4.71E-07
Synechocystis_sp._PCC_7509	1.94E-07	0	3.70E-07	5.68E-07	1.52E-06	1.44E-06	2.04E-06	1.62E-06	9.88E-07	9.86E-07
Synergistes_jonesii	2.16E-05	2.10E-05	3.17E-05	2.86E-05	2.63E-05	2.64E-05	3.56E-05	3.99E-05	3.19E-05	3.24E-05
Syntrophaceae_bacterium_PtaU1.Bin231	8.05E-06	9.08E-06	9.29E-06	1.51E-05	8.07E-06	8.04E-06	6.09E-06	7.19E-06	7.10E-06	5.61E-06
Syntrophus_gentianae	4.85E-07	1.04E-06	1.48E-06	1.44E-06	9.97E-07	5.17E-07	2.00E-07	6.46E-07	3.76E-07	7.29E-07
Tannerella_sp._oral_taxon_808	3.19E-05	2.66E-05	2.93E-05	2.44E-05	2.68E-05	2.62E-05	1.50E-05	2.50E-05	2.27E-05	1.75E-05
Tardiphaga_sp._OK245	9.70E-08	2.50E-07	8.22E-08	1.75E-07	2.37E-07	0	1.60E-07	8.08E-08	0	0
Tatumella_saanichensis	6.79E-07	4.58E-07	6.17E-07	1.09E-06	5.70E-07	4.02E-07	2.81E-07	4.85E-07	5.17E-07	2.14E-07
Tenacibaculum_sp._SZ-18	1.94E-06	6.25E-07	2.14E-06	5.68E-07	1.95E-06	4.02E-06	4.93E-06	1.37E-06	3.15E-06	3.77E-06
Tepidibacter_mesophilus	1.06E-05	1.18E-05	1.27E-05	1.10E-05	1.39E-05	9.25E-06	1.05E-05	8.44E-06	7.90E-06	9.86E-06
Terriglobus_roseus	7.27E-07	1.46E-06	8.22E-07	2.54E-06	1.76E-06	9.19E-07	1.20E-07	3.64E-07	8.00E-07	4.71E-07
Terrimonas_ferruginea	2.28E-06	5.50E-06	2.80E-06	1.18E-06	2.42E-06	1.84E-06	1.04E-06	1.70E-06	1.83E-06	9.00E-07
Tetraselmis_virus_1	1.45E-07	0	3.70E-07	6.56E-07	1.90E-07	0	4.01E-08	0	0	0
Thalassobacillus_sp._C254	3.39E-07	3.75E-07	1.23E-07	5.25E-07	9.50E-08	8.04E-07	1.44E-06	6.06E-07	4.70E-07	7.71E-07
Thalassomonas_viridans	2.13E-06	1.17E-06	7.81E-07	5.25E-07	8.07E-07	1.15E-07	2.00E-07	3.64E-07	7.53E-07	7.29E-07
Thalassotalea_crassostreae	1.94E-07	2.08E-07	4.52E-07	0	0	9.19E-07	5.21E-07	5.66E-07	1.88E-07	5.14E-07
Thermoanaerobacter_kivui	1.01E-05	6.12E-06	4.60E-06	3.80E-06	5.46E-06	4.54E-06	3.49E-06	3.55E-06	4.14E-06	3.56E-06
Thermoanaerobacter_thermocopriae	2.86E-06	1.25E-06	6.46E-06	1.22E-06	1.76E-06	9.19E-07	1.40E-06	1.01E-06	3.29E-07	0
Thermobacillus_sp._ZCTH02-B1	4.56E-06	3.83E-06	5.59E-06	3.85E-06	4.94E-06	2.30E-06	2.85E-06	3.64E-06	4.75E-06	2.91E-06
Thermobifida_fusca	6.30E-07	6.66E-07	1.07E-06	5.68E-07	9.50E-07	1.49E-06	2.00E-06	1.41E-06	1.98E-06	1.71E-06
Thermobrachium_celere	1.61E-05	4.56E-05	2.37E-05	2.03E-05	2.20E-05	1.81E-05	2.14E-05	1.30E-05	1.46E-05	1.46E-05
Thermocrispum_agreste	3.88E-07	1.67E-07	2.06E-07	8.74E-08	2.37E-07	0	0	1.62E-07	0	1.71E-07
Thermodesulfobacterium_hveragerdense	6.79E-07	1.67E-07	8.22E-08	5.25E-07	9.50E-08	0	0	8.08E-08	0	0
Thermodesulfovibrio_islandicus	3.93E-06	2.46E-06	2.18E-06	2.32E-06	2.61E-06	2.12E-06	2.24E-06	1.94E-06	1.65E-06	1.67E-06
Thermofilum_sp._ex4484_79	7.76E-07	8.33E-07	6.58E-07	1.18E-06	4.27E-07	1.72E-07	1.20E-07	1.21E-07	4.70E-07	4.29E-07
Thermoflavifilum_aggregans	1.21E-06	7.50E-07	7.40E-07	5.68E-07	1.80E-06	3.45E-07	5.21E-07	5.66E-07	6.12E-07	6.00E-07
Thermoflexia_bacterium	3.39E-07	7.91E-07	4.93E-07	6.56E-07	7.12E-07	5.17E-07	8.02E-07	1.58E-06	9.88E-07	2.06E-06
Thermopetrobacter_sp._TC1	3.73E-06	3.04E-06	3.41E-06	3.94E-06	2.94E-06	2.01E-06	1.68E-06	3.64E-06	8.94E-07	1.07E-06
Thermoplasmatales_archaeon_A-plasma	9.70E-08	1.25E-07	8.22E-08	3.06E-07	0	0	0	0	0	0
Thermosyntropha_lipolytica	8.63E-06	9.79E-06	7.48E-06	1.01E-05	1.03E-05	5.97E-06	7.98E-06	8.40E-06	6.82E-06	7.50E-06
Thermotoga_sp._50_1627	0	3.75E-07	2.06E-07	5.25E-07	2.85E-07	0	0	0	0	0
Thermotoga_sp._TBGT1765	1.94E-07	5.42E-07	3.29E-07	0	1.90E-07	5.74E-07	4.41E-07	7.68E-07	1.03E-06	3.43E-07
Thioalkalivibrio_sp._ALM2T	0	0	0	0	0	6.89E-07	1.20E-07	4.04E-07	0	2.57E-07
Thiobacillus_sp._SCN_65-179	3.39E-07	6.25E-07	3.70E-07	2.19E-07	3.32E-07	0	2.81E-07	0	0	1.71E-07
Thiocapsa_marina	5.33E-07	7.91E-07	6.99E-07	5.25E-07	7.60E-07	4.02E-07	2.81E-07	6.06E-07	1.88E-07	4.29E-07
Thioclava_marina	0	0	0	0	0	0	2.81E-07	4.44E-07	1.41E-07	1.29E-07
Tissierella_creatinophila	6.15E-05	7.05E-05	6.20E-05	6.23E-05	5.89E-05	5.08E-05	6.08E-05	4.32E-05	6.10E-05	4.47E-05
Tsukamurella_pseudospumae	9.70E-08	0	1.23E-07	8.74E-08	1.42E-07	0	0	0	0	0
Tsukamurella_virus_TIN2	0	0	0	3.06E-07	0	3.45E-07	5.21E-07	4.85E-07	4.70E-07	9.43E-07
Tyzzerella_nexilis	5.38E-05	0.000108804	5.14E-05	7.11E-05	8.95E-05	0.000196933	9.42E-05	8.27E-05	0.000162636	0.000164441
Umbelopsis_isabellina	0	0	0	0	1.42E-07	1.15E-07	8.02E-08	5.66E-07	1.88E-07	1.71E-07
uncultured_bacterium_Ad_091_F22_contig2	1.45E-06	2.12E-06	2.06E-06	5.68E-07	1.57E-06	6.89E-07	5.21E-07	7.68E-07	4.70E-07	6.43E-07
uncultured_bacterium_BAC25G1	4.85E-07	2.08E-07	3.29E-07	8.74E-08	2.85E-07	1.09E-06	4.01E-07	1.33E-06	7.53E-07	7.29E-07
uncultured_bacterium_Contig35	0	1.67E-07	0	0	0	1.72E-07	4.41E-07	1.62E-07	9.41E-08	9.43E-07
uncultured_bacterium_Contig90	8.73E-07	8.75E-07	3.70E-07	9.18E-07	9.50E-07	1.32E-06	1.00E-06	2.54E-06	2.49E-06	1.16E-06
uncultured_bacterium_Contigcl_1542	9.70E-08	2.92E-07	8.22E-08	0	0	2.87E-07	8.82E-07	4.04E-07	7.06E-07	2.57E-07
uncultured_bacterium_CSL142	0	1.67E-07	0	2.62E-07	9.50E-08	3.45E-07	4.01E-07	2.42E-07	2.35E-07	2.14E-07
uncultured_bacterium_DCM007Cm01	0	0	0	0	0	0	1.60E-07	1.21E-07	2.35E-07	2.14E-07
uncultured_bacterium_fosmid_pJB148G3	2.74E-05	3.31E-05	2.64E-05	2.83E-05	2.53E-05	1.60E-05	2.77E-05	1.76E-05	2.20E-05	2.22E-05
uncultured_Blautia_sp.	0.000171835	0.000189115	0.000194436	0.000209224	0.000202363	0.000189696	0.000260545	0.000238258	0.000221678	0.000214755
uncultured_Catenibacterium_sp.	2.91E-07	2.92E-07	7.81E-07	0	8.55E-07	0	0	0	0	1.71E-07
uncultured_firmicutes_bacterium_contig_31	4.41E-06	4.12E-06	5.35E-06	5.42E-06	4.23E-06	2.35E-06	2.73E-06	3.07E-06	3.01E-06	1.93E-06
uncultured_gamma_proteobacterium_HF0010_05D02	6.16E-06	1.61E-05	1.89E-06	1.36E-06	2.37E-06	0	4.09E-06	0	0	5.14E-07
uncultured_Oscillibacter_sp.	6.59E-05	4.80E-05	5.07E-05	4.36E-05	5.32E-05	5.73E-05	7.17E-05	5.36E-05	6.70E-05	5.35E-05
uncultured_Planctomycetales_bacterium_HF0500_40D21	1.12E-06	2.25E-06	1.73E-06	1.53E-06	1.28E-06	9.76E-07	1.52E-06	6.06E-07	8.00E-07	6.00E-07
Ureaplasma_canigenitalium	4.36E-07	1.67E-07	0	8.74E-08	0	6.89E-07	8.42E-07	1.09E-06	4.70E-07	3.43E-07
Variovorax_sp._MHTC-1	1.94E-07	4.17E-07	3.29E-07	2.19E-07	0	0	0	0	0	0
Variovorax_sp._PDC80	1.45E-07	2.08E-07	1.23E-07	1.31E-07	2.37E-07	0	0	0	0	1.29E-07
Variovorax_sp._T529	0	0	0	0	0	2.30E-07	0	1.62E-07	5.17E-07	4.29E-08
Variovorax_sp._YR216	2.91E-07	2.50E-07	0	1.31E-07	1.42E-07	0	0	0	0	0
Veillonellaceae_bacterium_DNF00751	5.33E-07	2.92E-07	2.18E-06	1.40E-06	8.07E-07	1.15E-06	1.80E-06	2.63E-06	2.59E-06	4.11E-06
Verminephrobacter_aporrectodeae	9.70E-08	0	0	0	0	1.15E-07	8.02E-07	4.04E-08	1.41E-07	1.29E-07
Verrucomicrobium_sp._BvORR034	1.17E-05	7.21E-06	9.83E-06	1.14E-05	6.03E-06	6.37E-06	5.01E-06	9.17E-06	4.33E-06	5.91E-06
Vibrio_casei	0	0	0	0	0	2.87E-07	2.41E-07	1.62E-07	0	3.86E-07
Vibrio_cidicii	2.42E-07	1.67E-07	0	3.06E-07	0	5.74E-07	9.62E-07	2.02E-07	1.03E-06	7.29E-07
Vibrio_hepatarius	4.85E-07	1.67E-07	5.76E-07	5.68E-07	1.42E-07	0	0	1.21E-07	0	0
Vibrio_jasicida	1.94E-07	0	4.52E-07	0	0	8.04E-07	7.22E-07	1.21E-07	1.13E-06	2.57E-07
Vibrio_phage_1.264.O._10N.286.51.F2	0	4.17E-08	0	0	0	1.32E-06	1.12E-06	6.06E-07	4.23E-07	1.50E-06
Vibrio_phage_vB_VorS-PVo5	4.36E-07	0	2.06E-07	3.06E-07	3.80E-07	0	0	2.02E-07	0	0
Vibrio_phage_X29	6.94E-06	3.29E-06	1.73E-06	1.09E-06	3.80E-06	1.13E-05	2.90E-05	4.40E-06	1.03E-05	7.97E-06
Vibrio_sp._10N.261.55.A7	8.24E-07	2.08E-07	3.29E-07	3.50E-07	1.90E-07	0	0	2.02E-07	0	0
Vibrio_virus_vB_VspP_SBP1	3.39E-07	6.25E-07	0	1.31E-07	2.37E-07	0	0	0	0	0
Winogradskyella_eximia	7.76E-07	2.08E-07	5.76E-07	3.50E-07	6.17E-07	2.30E-07	4.41E-07	1.62E-07	0	1.71E-07
Wolbachia_endosymbiont_of_Folsomia_candida	8.10E-06	1.70E-05	1.03E-05	1.18E-06	4.70E-06	2.18E-06	1.08E-06	3.64E-06	9.41E-08	1.03E-06
Xanthomonadaceae_bacterium_NML07-0707	1.94E-07	1.25E-07	1.23E-07	8.74E-08	1.90E-07	0	0	0	0	0
Xanthomonadaceae_bacterium_SCN_69-48	0	1.25E-07	2.88E-07	0	1.42E-07	5.74E-07	1.12E-06	2.83E-07	5.65E-07	8.57E-07
Xanthomonas_phage_XacN1	5.43E-06	5.58E-06	2.10E-06	3.32E-06	2.66E-06	5.92E-06	4.77E-06	5.45E-06	6.35E-06	6.26E-06
Xanthomonas_translucens	1.55E-06	1.33E-06	2.47E-06	1.66E-06	1.14E-06	1.09E-06	5.61E-07	1.13E-06	1.88E-07	7.71E-07
Xenorhabdus_sp._KJ12.1	0	0	0	1.75E-07	0	1.72E-07	3.21E-07	2.02E-07	1.88E-07	3.43E-07
Xylella_phage_Salvo	1.45E-07	5.00E-07	0	5.68E-07	3.32E-07	0	0	0	1.41E-07	0
Yersinia_pseudotuberculosis	8.73E-07	9.58E-07	5.76E-07	5.68E-07	6.65E-07	5.74E-07	3.21E-07	2.42E-07	4.70E-07	3.43E-07
Zhihengliuella_halotolerans	1.12E-06	2.00E-06	1.27E-06	2.01E-06	1.47E-06	2.24E-06	2.65E-06	1.98E-06	2.31E-06	3.09E-06
Zobellia_sp._OII3	5.33E-07	1.00E-06	6.99E-07	6.56E-07	9.97E-07	2.87E-07	1.20E-07	4.85E-07	7.53E-07	2.14E-07
