# Supplementary material for: Multi-omics analyses reveal that the gut microbiome and its metabolites promote milk fat synthesis in Zhongdian yak cows
Source: PeerJ. 2022 Dec 2;10:e14444. doi: 10.7717/peerj.14444 (PMC9744170; doi:10.7717/peerj.14444)
Supplement: Supplemental Information 7 [file peerj-10-14444-s007.xls]

Category	H1	H2	H3	H4	H5	L1	L2	L3	L4	L5
INFORMATION STORAGE AND PROCESSING	0.145943187229	0.143944089625	0.147330463546	0.152604973688	0.149181656942	0.159102900541	0.143629409961	0.149391950156	0.149413646076	0.145663036122
CELLULAR PROCESSES AND SIGNALING	0.105247505247	0.105711671191	0.108509259875	0.112008357065	0.10960780641	0.113953188793	0.102660498081	0.110593077343	0.109587627159	0.105829093702
METABOLISM	0.215127170641	0.212958172607	0.217078630788	0.23346978874	0.226665109298	0.230930781349	0.206457253349	0.225990128589	0.226658187221	0.220805385608
POORLY CHARACTERIZED	0.183377359766	0.183829264363	0.18609681898	0.190327854581	0.186152516327	0.194160277835	0.18136034761	0.18548410618	0.187864483539	0.187461570963
