# Supplementary material for: Multi-omics analyses reveal that the gut microbiome and its metabolites promote milk fat synthesis in Zhongdian yak cows
Source: PeerJ. 2022 Dec 2;10:e14444. doi: 10.7717/peerj.14444 (PMC9744170; doi:10.7717/peerj.14444)
Supplement: Supplemental Information 8 [file peerj-10-14444-s008.xls]

Enzyme	H1	H2	H3	H4	H5	L1	L2	L3	L4	L5
EC2.4.1.-	0.0	0.0	0.0	0.0	9.4961553628e-08	0.0	0.0	0.0	0.0	0.0
EC:1.-.-.-	0.000137787716126	0.000147584635602	0.000173425683949	0.000170877154673	0.00014514873472	0.00016339280889	0.000137407472922	0.000175602917489	0.000126222566469	0.000157455390604
EC:1.-.-.- 1.5.1.34	0.0	0.0	1.23346859139e-07	3.49799702504e-07	1.42442330442e-07	0.0	0.0	0.0	3.29317169318e-07	0.0
EC:1.1.-.-	1.40649199847e-05	1.09553370487e-05	9.74440187197e-06	1.57847115755e-05	1.28672905166e-05	1.87801224981e-05	1.19449903532e-05	1.07858244696e-05	9.73837914982e-06	1.10998764742e-05
EC:1.1.1.-	0.000515309568404	0.000513817804164	0.000527677863396	0.000565101419395	0.000533161642844	0.000564207716885	0.000515959449083	0.000535090003464	0.00052149726027	0.000543293953914
EC:1.1.1.- 1.1.1.76 1.1.1.304	6.64446219965e-06	5.20690924365e-06	3.37148081646e-06	4.15387146723e-06	5.98257787856e-06	8.72959822541e-06	4.40922462703e-06	8.24085465096e-06	4.13998727143e-06	3.64281660351e-06
EC:1.1.1.1	1.77993987392e-05	1.93697023864e-05	1.76386008569e-05	2.48357788778e-05	3.29991398857e-05	1.94693013054e-05	1.79174855298e-05	3.9628815748e-05	1.27022336737e-05	2.67854162023e-05
EC:1.1.1.100	0.0	3.33242191594e-07	3.28924957703e-07	1.74899851252e-07	3.32365437698e-07	0.0	0.0	6.8673788758e-07	0.0	2.57139995542e-07
EC:1.1.1.101	0.0	0.0	8.22312394258e-08	0.0	0.0	0.0	0.0	0.0	0.0	0.0
EC:1.1.1.102	0.0	0.0	0.0	0.0	2.3740388407e-07	0.0	3.20670881966e-07	4.03963463283e-07	0.0	0.0
EC:1.1.1.103	0.000105535399609	0.00010188880008	0.000117837366097	0.000115171552049	0.000119936442232	0.000146795085948	0.000106943739135	0.000123087667262	0.000134549586321	0.000112713031379
EC:1.1.1.105	0.0	0.0	0.0	2.18624814065e-07	1.89923107256e-07	1.14863134545e-07	0.0	0.0	0.0	0.0
EC:1.1.1.107	0.0	0.0	2.05578098565e-07	1.74899851252e-07	1.09205786672e-06	0.0	2.8058702172e-07	2.01981731641e-07	9.4090619805e-08	1.71426663695e-07
EC:1.1.1.108	7.27495861276e-07	3.74897465543e-07	2.8780933799e-07	1.31174888439e-06	1.04457708991e-06	2.87157836362e-07	6.41341763931e-07	1.53506116047e-06	5.64543718831e-07	7.71419986626e-07
EC:1.1.1.122	0.0	0.0	2.05578098565e-07	0.0	0.0	0.0	0.0	0.0	0.0	0.0
EC:1.1.1.125	1.61019083962e-05	1.26632032806e-05	1.06078298859e-05	1.41668879514e-05	1.17752326499e-05	1.11417240509e-05	1.02213843626e-05	1.26440564007e-05	8.56224640226e-06	1.14855864675e-05
EC:1.1.1.130	2.86148372102e-06	3.79062992938e-06	3.45371205589e-06	6.68991931039e-06	5.4128085568e-06	2.75671522908e-06	3.2467926799e-06	5.08993963736e-06	3.81067010211e-06	8.35704985511e-06
EC:1.1.1.132	1.21249310213e-06	2.04110842351e-06	6.98965535121e-07	1.3554738472e-06	1.42442330442e-06	9.18905076359e-07	1.60335440983e-06	8.48323272892e-07	5.6454371883e-07	7.71419986626e-07
EC:1.1.1.133	0.000194920391098	0.000180450646748	0.000192338869017	0.000209617471726	0.000199039416404	0.000209740083679	0.000180898461289	0.000205213439347	0.000195426217335	0.000172455223677
EC:1.1.1.136	5.96546606246e-06	6.95643074952e-06	8.63428013972e-06	1.24616144017e-05	9.21127070192e-06	1.07971346472e-05	1.34681770426e-05	1.15533550499e-05	8.13883861314e-06	1.02427431558e-05
EC:1.1.1.137	9.79694426518e-06	9.99726574782e-06	3.78263701359e-06	1.13247653686e-05	9.06882837147e-06	4.53709381452e-06	7.77626888766e-06	1.66836910336e-05	7.00975117548e-06	1.00713164921e-05
EC:1.1.1.14	6.83361112358e-05	7.41880429036e-05	8.01754584403e-05	7.81802335096e-05	8.78869178827e-05	5.94991036942e-05	6.35329184894e-05	7.99847657299e-05	6.60986604131e-05	8.9270435119e-05
EC:1.1.1.140	4.13217649205e-05	4.08638237442e-05	3.97588042624e-05	4.56925861396e-05	5.18490082809e-05	4.33034017234e-05	4.10859567518e-05	4.32644869175e-05	3.862419943e-05	5.14708557743e-05
EC:1.1.1.156	4.36497516765e-07	1.66621095797e-07	3.70040577416e-07	5.24699553756e-07	1.42442330442e-06	1.14863134545e-06	5.21090183194e-07	1.49466481414e-06	2.82271859415e-07	5.57136657008e-07
EC:1.1.1.157	7.19250908181e-05	6.8148028181e-05	6.93620504557e-05	0.000100130164842	9.94247466485e-05	9.32114336832e-05	6.17291447784e-05	0.000126642545739	6.84038805983e-05	0.000107570231468
EC:1.1.1.159	4.60747378808e-06	4.87366705206e-06	6.86630849206e-06	3.7166218391e-06	5.46028933361e-06	5.16884105452e-06	4.85014708973e-06	5.25152502267e-06	4.61044037045e-06	6.29992989078e-06
EC:1.1.1.163	2.42498620425e-07	2.08276369747e-07	4.11156197129e-07	1.53037369846e-06	2.84884660884e-07	4.59452538179e-07	0.0	2.50457347235e-06	8.93860888148e-07	1.75712330287e-06
EC:1.1.1.169	0.000105729398505	9.28079503589e-05	0.00011027209207	0.000120243647736	0.00012340253894	0.000108947683116	0.000102654766089	0.00013290397942	0.000115072828022	0.00011995580792
EC:1.1.1.17	6.25646440697e-05	7.89783994078e-05	6.34002855974e-05	6.62870436245e-05	6.66630106469e-05	5.96139668288e-05	5.8241848937e-05	5.97461962195e-05	5.44314235572e-05	6.45421388811e-05
EC:1.1.1.170	0.0	0.0	0.0	8.7449925626e-08	1.42442330442e-07	0.0	0.0	1.61585385313e-07	0.0	0.0
EC:1.1.1.18 1.1.1.369	5.04882127725e-05	5.16525396971e-05	6.21257013862e-05	6.55874442195e-05	5.95883749016e-05	5.92693774252e-05	5.13474249747e-05	5.94230254488e-05	5.84773202089e-05	6.4584995547e-05
EC:1.1.1.184 1.1.1.189 1.1.1.197	0.0	0.0	0.0	0.0	0.0	0.0	0.0	1.21189038985e-07	0.0	0.0
EC:1.1.1.193	0.0	0.0	0.0	0.0	0.0	0.0	0.0	0.0	0.0	8.57133318473e-08
EC:1.1.1.2	7.27495861275e-07	1.66621095797e-06	1.2745842111e-06	1.39919881002e-06	1.66182718849e-06	2.18239955635e-06	1.08226422663e-06	1.73704289211e-06	1.97590301591e-06	1.24284331179e-06
EC:1.1.1.202	6.30496413105e-07	2.91586917645e-07	4.11156197129e-08	0.0	9.4961553628e-08	0.0	2.40503161474e-07	2.01981731641e-07	1.08204212776e-06	3.42853327389e-07
EC:1.1.1.203	0.0	0.0	0.0	0.0	0.0	0.0	0.0	2.01981731641e-07	0.0	0.0
EC:1.1.1.205	0.000693061057175	0.000639491765669	0.000659453424576	0.000717220565022	0.000707083728314	0.000804329099651	0.000649037865098	0.000671104501551	0.000643438703537	0.000689820894707
EC:1.1.1.206	1.9399889634e-07	1.24965821848e-07	4.52271816843e-07	6.99599405008e-07	9.97096313094e-07	1.09119977818e-06	2.00419301228e-07	1.89862827743e-06	3.7636247922e-07	2.99996661466e-07
EC:1.1.1.21	3.8799779268e-07	2.49931643696e-07	4.52271816843e-07	6.99599405008e-07	9.97096313094e-07	1.09119977818e-06	1.20251580737e-07	2.10061000907e-06	1.41135929708e-07	3.42853327389e-07
EC:1.1.1.215	4.36497516765e-07	2.49931643695e-07	1.64462478852e-07	0.0	1.89923107256e-07	0.0	1.20251580737e-07	1.21189038985e-07	5.6454371883e-07	6.42849988856e-07
EC:1.1.1.219	5.80056700057e-05	5.89838679121e-05	8.24368175244e-05	7.49883112243e-05	6.73277415222e-05	8.79277294941e-05	5.45541337944e-05	6.44725687398e-05	9.61135681309e-05	6.7370678832e-05
EC:1.1.1.22	0.000253944555309	0.000242641970754	0.000262769925585	0.000271575744032	0.000273869120663	0.000268722303268	0.000229840854649	0.000289964973944	0.000266558725908	0.000233740255948
EC:1.1.1.23	0.000290804345614	0.000282631033746	0.000260508566501	0.000287666530347	0.000288018392154	0.000252986053835	0.000267158928538	0.000269362837317	0.000246940831678	0.000267082742036
EC:1.1.1.244	0.0	0.0	0.0	0.0	0.0	0.0	0.0	0.0	0.0	2.99996661466e-07
EC:1.1.1.25	0.000239443137808	0.000242558660206	0.000244309012334	0.000266328748494	0.000254164598285	0.000220824376163	0.000231444209059	0.000232723351197	0.000248305145666	0.000220797542839
EC:1.1.1.250	0.0	8.33105478985e-08	0.0	0.0	0.0	0.0	0.0	2.82774424298e-07	0.0	0.0
EC:1.1.1.251	1.45499172255e-07	0.0	0.0	0.0	1.42442330442e-07	0.0	0.0	0.0	0.0	0.0
EC:1.1.1.252	0.0	0.0	0.0	0.0	0.0	1.72294701817e-07	0.0	0.0	0.0	0.0
EC:1.1.1.26	2.42498620425e-07	8.33105478985e-07	6.9896553512e-07	6.12149479382e-07	8.07173205838e-07	1.14863134545e-06	1.36285124835e-06	5.25152502268e-07	7.52724958442e-07	1.37141330956e-06
EC:1.1.1.262	0.000111355366499	9.85563781639e-05	0.000114342538422	0.00010926868207	0.0001138589028	0.000131231131218	9.85662123441e-05	0.000115371965113	0.000102794002137	0.00010345599154
EC:1.1.1.264	2.9099834451e-07	8.33105478985e-08	1.64462478852e-07	0.0	1.89923107256e-07	0.0	0.0	2.4237807797e-07	0.0	0.0
EC:1.1.1.267	0.000370925889802	0.000382228793758	0.000371397392867	0.000392081741544	0.000369875251381	0.000392429899173	0.000348208493954	0.000348256901696	0.000368647048396	0.000353438923873
EC:1.1.1.27	0.000148021157908	0.000154832653269	0.000122565662364	0.000130081764369	0.000133563425178	0.000128876436959	0.000131034139143	0.000116462666464	0.000121706216718	0.000126384307809
EC:1.1.1.270	0.0	4.16552739492e-08	0.0	0.0	4.7480776814e-08	0.0	8.01677204914e-08	1.61585385313e-07	0.0	0.0
EC:1.1.1.271	5.39801929067e-05	4.5154316961e-05	6.4880447907e-05	4.35063379989e-05	4.88577193416e-05	6.46105131815e-05	4.91828965215e-05	4.79504630916e-05	6.40757120873e-05	4.19138192733e-05
EC:1.1.1.272	0.0	0.0	0.0	8.7449925626e-08	2.3740388407e-07	0.0	0.0	0.0	0.0	0.0
EC:1.1.1.28	9.28284718988e-05	0.000104679703434	9.23456818753e-05	9.93431155111e-05	9.78578810136e-05	8.20122780651e-05	9.79248705802e-05	8.80236386492e-05	9.47492541437e-05	9.08561317582e-05
EC:1.1.1.281	3.00698289327e-06	1.24965821848e-06	3.61817453474e-06	1.53037369846e-06	2.46900039433e-06	1.14863134545e-06	2.3649477545e-06	2.66615885767e-06	1.74067646639e-06	1.92854996657e-06
EC:1.1.1.284 1.1.1.1	3.92847765089e-06	4.41545903862e-06	4.27602445015e-06	3.23564724816e-06	7.69188584387e-06	6.71949337088e-06	2.72570249671e-06	1.00182938894e-05	3.05794514367e-06	4.19995326052e-06
EC:1.1.1.287	1.50349144664e-06	4.16552739493e-07	5.34503056269e-07	1.96762332659e-06	9.4961553628e-07	1.49322074908e-06	8.81844925405e-07	1.17149404352e-06	1.41135929708e-06	8.99989984398e-07
EC:1.1.1.289	4.84997240851e-07	7.49794931086e-07	1.64462478852e-07	0.0	3.79846214512e-07	2.87157836362e-07	8.01677204914e-08	4.03963463282e-07	9.4090619805e-08	2.14283329618e-07
EC:1.1.1.29	0.000160970584238	0.000187906940785	0.000159693066965	0.000194576084518	0.000180284509563	0.000168504218377	0.000158611834992	0.00016788721534	0.000171574245215	0.000161526773866
EC:1.1.1.290	8.91909925924e-05	8.1269439475e-05	7.94353772854e-05	8.58758269647e-05	8.19043400041e-05	9.57958542104e-05	7.52774895414e-05	7.88536680327e-05	7.63545379718e-05	6.59135521906e-05
EC:1.1.1.291	4.36497516765e-07	7.08139657137e-07	0.0	3.49799702504e-07	8.07173205838e-07	3.44589403635e-07	8.41761065159e-07	3.23170770626e-07	3.29317169318e-07	4.28566659237e-07
EC:1.1.1.292	2.9099834451e-07	4.99863287391e-07	1.64462478852e-07	7.87049330634e-07	0.0	1.72294701817e-07	4.40922462702e-07	4.84756155939e-07	4.70453099026e-07	2.14283329618e-07
EC:1.1.1.294	0.0	0.0	0.0	0.0	1.42442330442e-07	0.0	0.0	0.0	0.0	0.0
EC:1.1.1.298	0.0	0.0	1.64462478852e-07	1.74899851252e-07	3.79846214512e-07	0.0	1.60335440983e-07	6.86737887579e-07	9.4090619805e-08	3.42853327389e-07
EC:1.1.1.3	0.000295557318574	0.000305624744966	0.00028789156923	0.000329030345168	0.000313468088526	0.000281127521799	0.000289325303253	0.000314970312321	0.000288905248112	0.000321724991089
EC:1.1.1.30	4.41347489174e-06	2.5409717109e-06	4.440486929e-06	2.3611479919e-06	4.70059690459e-06	2.52698895999e-06	3.04637337867e-06	5.53429944697e-06	2.39931080503e-06	4.45709325606e-06
EC:1.1.1.300	4.8499724085e-07	2.91586917645e-07	0.0	0.0	1.42442330442e-07	0.0	0.0	4.44359809611e-07	1.41135929708e-07	4.28566659237e-07
EC:1.1.1.302	7.22645888867e-06	6.53987801003e-06	6.16734295694e-06	8.65754263697e-06	1.04457708991e-05	3.38846246907e-06	5.73199201513e-06	1.40579285222e-05	9.36201667061e-06	8.27133652326e-06
EC:1.1.1.306	0.0	1.24965821848e-07	0.0	1.31174888439e-07	9.4961553628e-08	0.0	0.0	4.03963463282e-08	0.0	0.0
EC:1.1.1.307	2.42498620425e-07	0.0	2.05578098565e-07	2.18624814065e-07	9.4961553628e-07	4.5945253818e-07	2.00419301228e-07	1.45426846782e-06	1.8818123961e-07	2.14283329618e-07
EC:1.1.1.308	5.8199668902e-07	1.66621095797e-07	1.11012173225e-06	4.80974590943e-07	3.79846214512e-07	0.0	4.81006322949e-07	3.23170770626e-07	0.0	1.15712997994e-06
EC:1.1.1.31	3.44348041004e-06	2.49931643696e-06	3.4948276756e-06	6.42756953351e-06	4.36823146689e-06	3.73305187271e-06	2.00419301228e-06	7.7157021487e-06	4.56339506055e-06	8.1427665255e-06
EC:1.1.1.310	4.36497516765e-07	2.08276369746e-07	7.40081154834e-07	2.18624814065e-07	8.07173205838e-07	1.72294701817e-07	2.80587021719e-07	0.0	1.8818123961e-07	2.99996661466e-07
EC:1.1.1.312	1.9399889634e-07	0.0	0.0	0.0	0.0	0.0	1.20251580737e-07	2.01981731641e-07	0.0	4.7142332516e-07
EC:1.1.1.313	0.0	0.0	8.22312394258e-08	0.0	0.0	0.0	0.0	0.0	0.0	0.0
EC:1.1.1.316	0.0	0.0	1.23346859139e-07	1.74899851252e-07	0.0	0.0	0.0	1.61585385313e-07	0.0	0.0
EC:1.1.1.335	2.91483341751e-05	2.4618266904e-05	2.01466536593e-05	2.48795038406e-05	2.50698501578e-05	3.07258884908e-05	2.56536705572e-05	1.97134170082e-05	2.24406128235e-05	2.18568996211e-05
EC:1.1.1.336	3.8799779268e-05	4.41545903862e-05	4.00466136004e-05	5.22950555243e-05	4.82879500198e-05	4.05466864943e-05	3.80796672334e-05	5.00106767543e-05	4.03648758964e-05	4.16566792778e-05
EC:1.1.1.337	2.47348592834e-06	2.45766116301e-06	3.37148081646e-06	3.3668221366e-06	4.13082758281e-06	6.89178807269e-07	1.12234808688e-06	4.08003097915e-06	3.29317169318e-06	2.31425995988e-06
EC:1.1.1.338	0.0	0.0	0.0	0.0	0.0	0.0	2.8058702172e-07	0.0	0.0	4.28566659237e-07
EC:1.1.1.339	3.92847765089e-06	4.70704595627e-06	8.83985823828e-06	5.42189538881e-06	3.32365437698e-06	4.47966224725e-06	4.89023094997e-06	5.291921369e-06	9.12679012109e-06	5.87136323155e-06
EC:1.1.1.34	6.30496413105e-06	3.83228520333e-06	4.81052750641e-06	7.3895187154e-06	9.4961553628e-06	4.02020970907e-06	5.5315727139e-06	1.20785075521e-05	8.42111047255e-06	6.21421655893e-06
EC:1.1.1.346	7.7599558536e-07	2.16607424536e-06	2.59028404192e-06	3.93524665317e-07	2.32655806388e-06	4.02020970907e-07	1.36285124835e-06	2.66615885766e-06	1.36431398717e-06	1.37141330956e-06
EC:1.1.1.35	5.8199668902e-07	1.66621095797e-06	9.86774873112e-07	1.83644843815e-06	3.51357748424e-06	2.12496798908e-06	1.8438575713e-06	3.1509150136e-06	9.87951507954e-07	3.47138993982e-06
EC:1.1.1.35 4.2.1.107 4.2.1.119	1.45499172255e-07	0.0	2.46693718278e-07	0.0	4.7480776814e-07	4.02020970907e-07	8.01677204914e-08	4.4435980961e-07	1.41135929708e-07	0.0
EC:1.1.1.35 4.2.1.17 5.1.2.3	2.42498620425e-07	0.0	1.64462478852e-07	5.24699553756e-07	2.84884660884e-07	0.0	2.00419301228e-07	2.01981731641e-07	0.0	0.0
EC:1.1.1.35 4.2.1.17 5.1.2.3 5.3.3.8	0.0	0.0	0.0	0.0	0.0	0.0	0.0	0.0	0.0	4.28566659236e-07
EC:1.1.1.350	1.45499172255e-06	1.54124513612e-06	1.43904668995e-06	2.0113482894e-06	2.18411573344e-06	1.78037858545e-06	1.76368985081e-06	2.94893328196e-06	2.06999363571e-06	2.27140329395e-06
EC:1.1.1.36	1.89148923932e-06	2.37435061511e-06	2.42582156306e-06	1.74899851252e-06	2.3740388407e-06	1.49322074908e-06	2.12444459302e-06	2.22179904805e-06	2.49340142484e-06	3.47138993982e-06
EC:1.1.1.361	0.0	5.4151856134e-07	0.0	0.0	0.0	1.72294701817e-07	1.60335440983e-07	0.0	0.0	0.0
EC:1.1.1.367	0.00018153446725	0.000185074382156	0.000180333108061	0.00019243356134	0.000172545142942	0.000185044509752	0.0001664682716	0.000160131116845	0.000160048144288	0.000173826636986
EC:1.1.1.37	0.00011184036374	0.000101763834258	0.000111423329422	0.000113947253091	0.000116232941641	0.000150700432523	0.000102454346788	0.000105030500453	0.000110509432961	9.18418350744e-05
EC:1.1.1.370	8.24495309445e-07	1.24965821848e-07	3.28924957704e-07	2.62349776878e-07	1.09205786672e-06	1.14863134545e-07	2.8058702172e-07	4.84756155939e-07	5.64543718831e-07	7.71419986626e-07
EC:1.1.1.371	7.27495861275e-07	7.08139657138e-07	1.02789049282e-06	1.74899851252e-06	1.32946175079e-06	5.74315672724e-07	9.62012645896e-07	4.4435980961e-07	9.87951507953e-07	7.71419986626e-07
EC:1.1.1.372	2.42498620425e-07	2.08276369746e-07	2.05578098565e-07	2.62349776878e-07	6.17250098582e-07	6.31747239997e-07	2.8058702172e-07	1.21189038985e-06	3.29317169318e-07	2.14283329618e-07
EC:1.1.1.374	9.11794812799e-06	7.9561573243e-06	7.52415840747e-06	7.47696864103e-06	1.17752326499e-05	6.48976710178e-06	6.81425624177e-06	9.89710485042e-06	1.0632240038e-05	8.22847985734e-06
EC:1.1.1.376	0.0	0.0	0.0	0.0	0.0	0.0	4.00838602457e-08	0.0	0.0	0.0
EC:1.1.1.378 1.1.1.377 1.1.1.173	7.27495861276e-07	8.33105478985e-08	0.0	6.55874442195e-07	4.7480776814e-08	2.2972626909e-07	1.20251580737e-07	8.48323272892e-07	3.29317169318e-07	2.57139995542e-07
EC:1.1.1.38	0.000271792453773	0.00025313909979	0.000255574692136	0.000292082751591	0.000277810025139	0.00027394857589	0.000250924965138	0.000273766039066	0.000262936237045	0.000304668038051
EC:1.1.1.380	3.44348041004e-06	4.91532232601e-06	2.38470594335e-06	2.71094769441e-06	5.46028933361e-06	1.60808388363e-06	5.1708179717e-06	3.7164638622e-06	2.77567328425e-06	3.77138660128e-06
EC:1.1.1.381 1.1.1.-	9.21494757615e-07	1.66621095797e-07	8.22312394259e-07	8.30774293447e-07	7.59692429024e-07	3.44589403634e-07	1.08226422663e-06	4.84756155939e-07	7.52724958442e-07	5.99993322932e-07
EC:1.1.1.384	2.52198565242e-06	2.66593753275e-06	5.34503056268e-07	1.74899851252e-06	3.0387697161e-06	1.95267328726e-06	2.16452845327e-06	2.70655520399e-06	9.4090619805e-07	3.17139327835e-06
EC:1.1.1.385	7.27495861275e-07	2.91586917645e-07	6.16734295694e-07	8.30774293447e-07	4.7480776814e-07	5.74315672725e-07	7.61593344667e-07	6.05945194923e-07	0.0	1.41426997548e-06
EC:1.1.1.396	7.27495861275e-07	3.33242191593e-07	4.1115619713e-07	3.06074739691e-07	6.64730875396e-07	3.44589403635e-07	2.40503161474e-07	4.03963463283e-07	4.70453099026e-07	8.99989984397e-07
EC:1.1.1.4 1.1.1.- 1.1.1.303	4.84997240851e-06	3.58235355964e-06	4.81052750642e-06	5.7279701285e-06	4.89052001184e-06	3.3310309018e-06	2.60545091597e-06	7.19054964643e-06	3.52839824269e-06	3.34281994205e-06
EC:1.1.1.40	7.59505679172e-05	7.61874960532e-05	9.57582783114e-05	9.15163471676e-05	8.31388402013e-05	0.000106995009829	8.26128359663e-05	9.41234869448e-05	7.85656675373e-05	7.62848653441e-05
EC:1.1.1.403	0.0	0.0	1.23346859139e-07	1.31174888439e-07	1.89923107256e-07	0.0	0.0	0.0	0.0	0.0
EC:1.1.1.41	0.000144771676394	0.000139045304443	0.000129308623997	0.000144860801799	0.000134655483045	0.000133872983312	0.000128388604367	0.000119088428976	0.000128951194443	0.000142198417535
EC:1.1.1.42	0.000177993987392	0.000177159880106	0.000154389152022	0.000182245645005	0.000185412433459	0.000195956507534	0.000181660054633	0.000196083865077	0.000150262719829	0.000184797943463
EC:1.1.1.43	0.0	0.0	0.0	0.0	1.89923107256e-07	0.0	0.0	2.82774424297e-07	0.0	3.85709993313e-07
EC:1.1.1.44 1.1.1.343	5.05367124966e-05	4.98613629172e-05	5.85486424712e-05	7.52506610012e-05	6.75651454063e-05	8.0519057316e-05	5.67988299681e-05	7.88536680327e-05	4.08353289954e-05	7.25991920747e-05
EC:1.1.1.47	2.66748482468e-06	4.33214849072e-06	9.04543633686e-07	5.42189538881e-06	4.32075069007e-06	8.61473509087e-07	2.00419301228e-06	4.20122001814e-06	2.25817487532e-06	3.47138993982e-06
EC:1.1.1.49 1.1.1.363	2.71598454876e-06	4.29049321677e-06	3.98821511216e-06	4.59112109536e-06	2.7064042784e-06	2.87157836362e-06	3.32696040039e-06	6.50381175885e-06	9.87951507954e-07	3.04282328058e-06
EC:1.1.1.51	0.0	7.08139657137e-07	2.46693718278e-07	2.18624814065e-07	0.0	0.0	0.0	0.0	0.0	0.0
EC:1.1.1.53	9.699944817e-07	1.12469239663e-06	1.15123735196e-06	9.61949181886e-07	1.80426951893e-06	1.78037858544e-06	8.01677204914e-07	1.25228673618e-06	6.58634338635e-07	1.6285533051e-06
EC:1.1.1.56	9.69994481701e-08	1.24965821848e-07	0.0	1.74899851252e-07	0.0	0.0	0.0	0.0	0.0	0.0
EC:1.1.1.57	6.73661167542e-05	6.62318855793e-05	0.000101555580691	9.17349719817e-05	7.6586493001e-05	9.79208221995e-05	7.02670070107e-05	9.16189134724e-05	0.00011093284075	0.000102556001555
EC:1.1.1.58	0.000208257815221	0.00021864853296	0.000221037571577	0.000218668539028	0.000186314568218	0.000226165511919	0.00021040018243	0.000172330813436	0.000221112956542	0.000191226443351
EC:1.1.1.6	2.60928515577e-05	3.49071195695e-05	2.78352745457e-05	4.3025363408e-05	3.6750121254e-05	3.25636986435e-05	3.0022811324e-05	3.65182970807e-05	2.99678624079e-05	3.86567126632e-05
EC:1.1.1.60	8.24495309446e-06	5.70677253104e-06	8.9220894777e-06	8.3951928601e-06	9.97096313094e-06	4.9965463527e-06	5.05056639096e-06	1.47446664098e-05	1.03029228687e-05	1.1228446472e-05
EC:1.1.1.61	6.4989630274e-06	6.74815437978e-06	5.59172428096e-06	1.31612138067e-05	1.30572136239e-05	7.52353531269e-06	6.73408852128e-06	1.72492398822e-05	8.75042764187e-06	1.6285533051e-05
EC:1.1.1.62 1.1.1.330	3.39498068595e-07	3.74897465544e-07	5.75618675982e-07	3.93524665317e-07	9.4961553628e-07	8.04041941814e-07	4.81006322948e-07	1.77743923844e-06	6.58634338636e-07	2.14283329618e-07
EC:1.1.1.65	3.39498068595e-07	0.0	2.87809337991e-07	4.3724962813e-07	1.13953864354e-06	8.04041941814e-07	1.20251580737e-07	8.48323272892e-07	1.41135929708e-07	1.28569997771e-07
EC:1.1.1.67	6.30496413106e-07	7.49794931086e-07	4.93387436555e-07	5.24699553756e-07	5.22288544954e-07	1.09119977818e-06	1.52318668934e-06	5.25152502267e-07	5.6454371883e-07	3.42853327389e-07
EC:1.1.1.69	0.00016514156051	0.000163496950251	0.000172644487175	0.000176080425248	0.000152508255127	0.000197564591417	0.000157489486905	0.000154556421052	0.000227652254618	0.000183169390158
EC:1.1.1.77	0.000206996822395	0.000217982048576	0.000218611750014	0.000238869471847	0.000206968706132	0.00024867868629	0.000216092090585	0.00021519133689	0.000219842733175	0.000214926179607
EC:1.1.1.79 1.1.1.-	0.0	0.0	0.0	0.0	0.0	0.0	0.0	1.61585385313e-07	0.0	0.0
EC:1.1.1.79 1.1.1.81	0.0	1.66621095797e-07	1.23346859139e-07	2.18624814065e-07	2.3740388407e-07	2.2972626909e-07	0.0	6.05945194923e-07	9.4090619805e-08	0.0
EC:1.1.1.8	1.9399889634e-07	1.24965821848e-07	2.46693718278e-07	1.74899851252e-07	4.27326991326e-07	7.46610374541e-07	1.60335440983e-07	6.46341541251e-07	1.8818123961e-07	1.28569997771e-07
EC:1.1.1.85	0.00015849709831	0.000142752623824	0.000145220368826	0.000152731295106	0.000158728236889	0.000151102453494	0.000149152043974	0.0001479718166	0.000146263868487	0.00013941273425
EC:1.1.1.86	0.000229646193543	0.000196487927219	0.000205701445424	0.000224002984491	0.000219693554318	0.000228405343043	0.000197613431011	0.000224401703853	0.000209586855616	0.000204340583124
EC:1.1.1.87	0.0	0.0	0.0	0.0	0.0	1.72294701817e-07	0.0	1.21189038985e-07	0.0	0.0
EC:1.1.1.87 1.1.1.-	6.45046330331e-06	4.45711431257e-06	2.67251528134e-06	5.64052020288e-06	9.78104002369e-06	2.46955739271e-06	6.61383694054e-06	9.49314138713e-06	6.06884497743e-06	5.614223236e-06
EC:1.1.1.88	2.279487032e-06	3.12414554619e-06	3.24813395732e-06	3.67289687629e-06	5.46028933361e-06	2.98644149817e-06	1.48310282909e-06	2.42378077969e-06	2.91680921396e-06	2.91425328281e-06
EC:1.1.1.9	3.39498068595e-07	5.8317383529e-07	2.87809337991e-07	1.13684903314e-06	7.1221165221e-07	0.0	0.0	6.05945194923e-07	3.7636247922e-07	5.57136657008e-07
EC:1.1.1.90	2.08548813566e-06	1.04138184873e-06	1.56239354909e-06	2.75467265722e-06	1.99419262619e-06	6.31747239997e-07	6.81425624177e-07	5.17073233001e-06	1.64658584659e-06	2.91425328281e-06
EC:1.1.1.91	0.0	0.0	0.0	2.62349776878e-07	0.0	0.0	0.0	1.21189038985e-07	2.82271859415e-07	0.0
EC:1.1.1.93 4.1.1.73 1.1.1.83	2.968183114e-05	3.449056683e-05	3.39615018829e-05	4.03581406764e-05	3.51832556192e-05	2.63610893781e-05	2.91810502589e-05	3.01356743609e-05	3.00619530277e-05	3.59995993759e-05
EC:1.1.1.94	0.000349586011205	0.00034827974549	0.000346769136659	0.000378876802775	0.000354491479693	0.0003444745405	0.000325480945195	0.000343570925522	0.000336326920493	0.000343624747376
EC:1.1.1.95	0.000453714918816	0.000460707329879	0.000442774108689	0.000502705897461	0.000506002638507	0.000480472491801	0.000440802211122	0.00047901987476	0.000455116327997	0.000483508904951
EC:1.1.2.3	0.0	0.0	2.05578098565e-07	4.80974590943e-07	3.79846214512e-07	3.44589403634e-07	3.20670881966e-07	2.82774424298e-07	0.0	0.0
EC:1.1.2.4	2.57048537651e-06	8.74760752935e-07	2.17912784479e-06	3.62917191348e-06	6.31494331626e-06	2.41212582544e-06	2.24469617376e-06	6.5846044515e-06	1.27022336737e-06	3.08567994651e-06
EC:1.1.2.6	0.0	0.0	0.0	0.0	1.42442330442e-07	0.0	0.0	1.21189038985e-07	0.0	0.0
EC:1.1.2.7	0.0	0.0	0.0	0.0	0.0	0.0	0.0	0.0	1.41135929708e-07	0.0
EC:1.1.2.8	0.0	0.0	0.0	0.0	0.0	0.0	2.00419301228e-07	0.0	0.0	0.0
EC:1.1.3.-	0.0	0.0	0.0	0.0	0.0	1.14863134545e-07	0.0	0.0	0.0	0.0
EC:1.1.3.13	2.9099834451e-07	2.08276369747e-07	4.1115619713e-07	3.49799702504e-07	1.23450019716e-06	1.0337682109e-06	3.20670881965e-07	8.48323272893e-07	3.76362479221e-07	2.57139995542e-07
EC:1.1.3.15	7.32830830925e-05	6.46489851692e-05	7.29391093708e-05	8.21154801628e-05	8.69373023464e-05	6.75969546797e-05	6.63387887066e-05	9.13361390481e-05	6.27113981001e-05	9.02561384353e-05
EC:1.1.3.46	0.0	8.33105478985e-08	0.0	0.0	6.64730875396e-07	5.74315672724e-07	0.0	6.46341541252e-07	0.0	2.14283329618e-07
EC:1.1.3.48	0.0	4.16552739492e-07	0.0	1.74899851252e-07	0.0	0.0	8.01677204914e-08	0.0	9.4090619805e-08	1.71426663695e-07
EC:1.1.3.6	9.69994481701e-08	0.0	0.0	0.0	0.0	0.0	0.0	0.0	0.0	4.28566659237e-08
EC:1.1.3.9	1.45499172255e-07	7.91450205036e-07	2.46693718278e-07	7.43324367821e-07	0.0	2.87157836362e-07	0.0	3.23170770626e-07	0.0	9.42846650321e-07
EC:1.1.5.3	0.000326209144196	0.000314414007769	0.000305735748185	0.00034258508364	0.000297419585963	0.000327934249126	0.000313736374143	0.000325029002557	0.000319955152647	0.000342510474062
EC:1.1.5.4	6.78996137191e-07	6.24829109238e-07	4.11156197129e-07	8.7449925626e-07	1.51938485805e-06	2.87157836362e-06	7.61593344668e-07	1.45426846782e-06	3.7636247922e-07	1.97140663249e-06
EC:1.1.98.2	0.0	2.91586917645e-07	8.22312394258e-08	0.0	9.4961553628e-08	0.0	0.0	0.0	0.0	1.28569997771e-07
EC:1.1.99.1	2.9099834451e-07	1.66621095797e-07	3.70040577417e-07	3.06074739691e-07	7.1221165221e-07	6.31747239997e-07	4.00838602457e-07	7.27134233908e-07	3.76362479221e-07	2.99996661466e-07
EC:1.1.99.2	0.0	0.0	0.0	0.0	9.4961553628e-08	0.0	8.01677204914e-08	0.0	0.0	0.0
EC:1.1.99.24	0.0	0.0	2.05578098565e-07	1.31174888439e-07	4.27326991326e-07	3.44589403634e-07	0.0	5.65548848596e-07	0.0	0.0
EC:1.1.99.28	2.9099834451e-07	8.33105478985e-08	0.0	0.0	1.42442330442e-07	1.14863134545e-07	2.00419301228e-07	0.0	0.0	8.57133318473e-08
EC:1.1.99.3	1.45499172255e-06	1.66621095797e-07	1.43904668995e-06	3.93524665317e-07	1.89923107256e-07	4.5945253818e-07	5.21090183194e-07	2.82774424298e-07	1.8818123961e-07	2.99996661466e-07
EC:1.1.99.31	0.0	0.0	0.0	0.0	0.0	0.0	1.20251580737e-07	0.0	0.0	0.0
EC:1.10.2.-	0.0	8.33105478985e-08	0.0	0.0	0.0	5.74315672724e-08	0.0	1.21189038985e-07	0.0	4.28566659236e-07
EC:1.10.2.2	5.33496964935e-07	3.33242191593e-07	7.81196774545e-07	7.43324367821e-07	1.18701942035e-06	1.43578918181e-06	8.01677204913e-07	1.73704289211e-06	5.17498408928e-07	3.4285332739e-07
EC:1.10.3.1	5.8199668902e-07	5.4151856134e-07	7.40081154832e-07	6.12149479382e-07	1.75678874212e-06	1.60808388363e-06	4.81006322949e-07	1.89862827743e-06	5.64543718831e-07	4.7142332516e-07
EC:1.10.3.10	1.9399889634e-07	4.16552739492e-07	0.0	0.0	0.0	0.0	8.41761065159e-07	0.0	0.0	0.0
EC:1.10.3.11	0.0	0.0	0.0	2.18624814065e-07	2.84884660884e-07	2.29726269089e-07	0.0	4.84756155939e-07	0.0	0.0
EC:1.10.3.12	0.0	8.33105478985e-08	3.28924957704e-07	5.24699553756e-07	0.0	2.2972626909e-07	0.0	2.58536616501e-06	2.82271859416e-07	2.95710994873e-06
EC:1.10.3.14	4.01577715424e-05	5.22773688063e-05	6.02343828794e-05	5.75857760247e-05	5.93509710175e-05	7.21340484942e-05	5.32313664063e-05	6.23315623845e-05	5.80068671098e-05	5.59708056963e-05
EC:1.10.3.3	0.0	0.0	0.0	0.0	0.0	1.14863134545e-07	0.0	0.0	0.0	0.0
EC:1.10.3.9	5.5289685457e-06	7.24801766717e-06	1.15123735196e-05	4.67857102099e-06	1.10630209977e-05	5.6282935927e-06	6.21299833808e-06	1.54314042974e-05	6.53929807646e-06	5.14279991084e-06
EC:1.10.9.1	1.45499172255e-07	0.0	4.1115619713e-07	0.0	5.69769321768e-07	8.61473509087e-07	0.0	1.09070135086e-06	9.4090619805e-08	8.57133318473e-08
EC:1.11.1.-	0.0	0.0	1.64462478852e-07	0.0	2.84884660884e-07	2.2972626909e-07	1.20251580737e-07	4.4435980961e-07	1.8818123961e-07	8.99989984398e-07
EC:1.11.1.1	0.0	4.16552739492e-08	0.0	0.0	0.0	0.0	0.0	0.0	0.0	0.0
EC:1.11.1.10	0.0	1.66621095797e-07	0.0	1.31174888439e-07	8.07173205838e-07	2.87157836362e-07	0.0	1.65625019946e-06	9.4090619805e-08	8.57133318473e-08
EC:1.11.1.11	1.11549365395e-06	5.8317383529e-07	1.11012173225e-06	1.31174888439e-06	2.89632738565e-06	3.50332560362e-06	6.81425624176e-07	3.91844559384e-06	4.70453099026e-07	7.28563320702e-07
EC:1.11.1.13	0.0	0.0	0.0	0.0	4.27326991326e-07	0.0	0.0	1.21189038985e-07	0.0	0.0
EC:1.11.1.15	0.000213689784319	0.000202902839407	0.000221407612154	0.000242280018947	0.000247707212639	0.000261083904821	0.000196410915204	0.000237732498142	0.000234003371455	0.000225983199416
EC:1.11.1.21	1.9399889634e-06	6.24829109238e-07	6.57849915407e-07	3.49799702504e-07	2.56396194796e-06	2.12496798908e-06	8.01677204914e-07	3.1509150136e-06	7.05679648538e-07	2.69996995319e-06
EC:1.11.1.5	4.87422227055e-05	4.82368072332e-05	5.56705490913e-05	5.66675518057e-05	6.22472984031e-05	7.47759005887e-05	4.58960199813e-05	5.36059515776e-05	4.81743973402e-05	4.05424059638e-05
EC:1.11.1.6	7.73085601916e-05	7.58959091355e-05	7.44603873001e-05	0.000101004664098	8.17618976737e-05	0.000116586081563	6.66594595886e-05	8.51151017136e-05	6.56752526239e-05	6.54849855314e-05
EC:1.11.1.7 1.11.1.15 3.1.1.-	0.0	0.0	1.23346859139e-07	8.7449925626e-08	1.89923107256e-07	2.2972626909e-07	0.0	0.0	0.0	0.0
EC:1.11.1.9	4.54927411918e-05	4.29465874417e-05	8.1778967609e-05	5.64052020288e-05	7.28355116327e-05	3.29657196144e-05	4.32504852051e-05	8.48727236356e-05	7.88949847066e-05	7.17420587562e-05
EC:1.11.2.4	2.42498620425e-07	0.0	0.0	4.80974590943e-07	8.07173205838e-07	4.02020970907e-07	2.40503161474e-07	1.61585385313e-06	1.41135929708e-07	7.71419986626e-07
EC:1.12.1.3	0.000697426032343	0.000660194436821	0.000581045937783	0.000723385784778	0.00066482583695	0.000739603723335	0.000691927595561	0.000662378890744	0.000633371007218	0.00074656312039
EC:1.12.1.4	0.0	1.66621095797e-07	0.0	8.7449925626e-07	2.3740388407e-07	4.02020970907e-07	1.20251580737e-07	1.21189038985e-07	4.70453099025e-08	2.99996661466e-07
EC:1.12.7.2	5.23797020118e-06	6.16498054449e-06	6.6607303935e-06	6.20894471945e-06	7.92928972794e-06	9.13161919632e-06	7.73618502742e-06	6.82698252947e-06	6.11589028733e-06	6.98563654556e-06
EC:1.12.98.1	3.2494815137e-05	1.99112209477e-05	2.22435502647e-05	3.37119463288e-05	4.17356028195e-05	1.56788178654e-05	1.97613431011e-05	4.16486330644e-05	3.25083091426e-05	2.33140262625e-05
EC:1.12.98.2	1.16399337804e-06	4.58208013442e-07	6.16734295694e-07	6.55874442195e-07	1.80426951893e-06	7.46610374542e-07	1.16243194713e-06	7.27134233908e-07	8.46815578245e-07	5.14279991084e-07
EC:1.12.99.-	2.1097379977e-05	1.29131349243e-05	1.81731039131e-05	2.45297041381e-05	2.69216004535e-05	8.90189292723e-06	1.83584079925e-05	3.08224122485e-05	2.19701597245e-05	1.79997996879e-05
EC:1.12.99.6	3.63747930638e-06	2.7909033546e-06	3.28924957704e-06	5.50934531444e-06	5.65021244087e-06	1.89524171999e-06	2.92612179793e-06	5.49390310064e-06	5.97475435762e-06	6.17135989301e-06
EC:1.13.11.-	3.39498068595e-07	1.66621095797e-07	1.23346859139e-07	2.18624814065e-07	3.79846214512e-07	2.2972626909e-07	2.8058702172e-07	6.86737887581e-07	2.35226549513e-07	4.28566659236e-07
EC:1.13.11.1	0.0	8.33105478985e-08	0.0	1.31174888439e-07	0.0	0.0	1.60335440983e-07	0.0	0.0	0.0
EC:1.13.11.11	0.0	0.0	0.0	0.0	1.42442330442e-07	1.14863134545e-07	2.00419301228e-07	0.0	0.0	0.0
EC:1.13.11.15	0.0	1.24965821848e-07	0.0	0.0	0.0	1.72294701817e-07	1.20251580737e-07	0.0	0.0	0.0
EC:1.13.11.18	1.45499172255e-07	0.0	0.0	2.18624814065e-07	5.69769321768e-07	4.02020970907e-07	0.0	2.42378077969e-07	1.8818123961e-07	2.14283329618e-07
EC:1.13.11.19	0.0	0.0	4.11156197129e-08	0.0	2.84884660884e-07	0.0	0.0	2.82774424298e-07	0.0	0.0
EC:1.13.11.2	0.0	0.0	0.0	0.0	0.0	0.0	0.0	8.07926926564e-08	4.70453099025e-08	2.99996661466e-07
EC:1.13.11.20	0.0	4.16552739492e-08	1.23346859139e-07	2.18624814065e-07	2.84884660884e-07	1.72294701817e-07	0.0	1.21189038985e-07	0.0	0.0
EC:1.13.11.24	0.0	1.66621095797e-07	0.0	0.0	0.0	0.0	0.0	0.0	0.0	1.28569997771e-07
EC:1.13.11.27	4.8499724085e-07	6.66484383187e-07	2.05578098565e-07	3.49799702504e-07	7.59692429024e-07	6.31747239997e-07	1.12234808688e-06	6.05945194923e-07	1.8818123961e-07	4.7142332516e-07
EC:1.13.11.3	0.0	0.0	0.0	0.0	0.0	0.0	2.8058702172e-07	0.0	9.4090619805e-08	0.0
EC:1.13.11.33	9.69994481701e-07	3.74897465543e-07	1.02789049282e-06	7.87049330634e-07	2.65892350158e-06	2.06753642181e-06	6.81425624176e-07	2.70655520399e-06	6.11589028733e-07	8.99989984397e-07
EC:1.13.11.34	4.36497516765e-07	3.74897465543e-07	6.57849915407e-07	4.80974590943e-07	1.66182718849e-06	1.37835761454e-06	4.81006322948e-07	1.61585385313e-06	3.76362479221e-07	4.7142332516e-07
EC:1.13.11.5	1.45499172255e-07	8.33105478985e-08	0.0	1.31174888439e-07	0.0	0.0	1.60335440983e-07	2.82774424298e-07	0.0	0.0
EC:1.13.11.52	0.0	0.0	0.0	0.0	0.0	0.0	0.0	0.0	0.0	8.57133318473e-08
EC:1.13.11.53 1.13.11.54	4.84997240851e-07	9.16416026884e-07	8.22312394259e-07	7.43324367821e-07	2.99128893928e-06	2.23983112362e-06	5.21090183194e-07	2.66615885766e-06	3.29317169318e-07	4.28566659236e-07
EC:1.13.11.59	0.0	0.0	0.0	0.0	0.0	0.0	0.0	8.07926926564e-08	0.0	0.0
EC:1.13.11.6	0.0	0.0	0.0	0.0	2.3740388407e-07	1.72294701817e-07	0.0	0.0	0.0	0.0
EC:1.13.11.62	1.45499172255e-07	1.24965821848e-07	2.05578098565e-07	2.62349776878e-07	4.7480776814e-07	4.02020970907e-07	2.00419301228e-07	4.84756155939e-07	1.41135929708e-07	1.28569997771e-07
EC:1.13.11.79	0.0	2.08276369747e-07	0.0	0.0	0.0	0.0	0.0	0.0	0.0	1.71426663695e-07
EC:1.13.12.-	7.27495861275e-07	1.16634767058e-06	4.93387436556e-07	2.62349776878e-07	1.04457708991e-06	6.31747239997e-07	6.81425624176e-07	8.88719619221e-07	0.0	2.14283329618e-07
EC:1.13.12.16	6.7899613719e-07	1.24965821848e-06	1.11012173225e-06	2.31742302909e-06	2.23159651026e-06	1.49322074908e-06	1.36285124835e-06	2.38338443336e-06	1.59954053669e-06	3.0856799465e-06
EC:1.13.12.4	0.0	0.0	0.0	0.0	0.0	0.0	0.0	0.0	1.41135929708e-07	0.0
EC:1.13.99.1	2.9099834451e-07	8.33105478985e-08	3.70040577417e-07	2.62349776878e-07	1.23450019716e-06	9.76336643632e-07	2.00419301228e-07	1.00990865821e-06	2.35226549513e-07	3.85709993313e-07
EC:1.14.-.-	1.36284224679e-05	1.18300978016e-05	1.50894324346e-05	1.58284365383e-05	1.46240792587e-05	1.56213862981e-05	1.1904906493e-05	9.69512311878e-06	1.09615572073e-05	8.35704985511e-06
EC:1.14.11.-	0.0	1.24965821848e-07	2.05578098565e-07	8.7449925626e-08	6.64730875396e-07	1.72294701817e-07	2.40503161474e-07	1.41387212149e-06	9.4090619805e-08	0.0
EC:1.14.11.- 2.1.1.229	0.0	1.66621095797e-07	0.0	0.0	0.0	0.0	0.0	4.03963463282e-07	0.0	0.0
EC:1.14.11.17	0.0	8.33105478985e-08	0.0	0.0	0.0	0.0	2.00419301228e-07	0.0	0.0	0.0
EC:1.14.11.18	0.0	0.0	0.0	0.0	1.89923107256e-07	0.0	0.0	2.82774424298e-07	0.0	1.28569997771e-07
EC:1.14.11.2	0.0	1.24965821848e-07	0.0	0.0	6.64730875396e-07	0.0	8.01677204914e-08	6.46341541253e-07	2.35226549513e-07	2.99996661465e-07
EC:1.14.11.27	0.0	0.0	8.22312394258e-08	0.0	0.0	1.72294701817e-07	0.0	8.07926926564e-08	0.0	0.0
EC:1.14.11.29	0.0	0.0	0.0	0.0	0.0	0.0	0.0	1.61585385313e-07	0.0	0.0
EC:1.14.11.33	0.0	0.0	0.0	0.0	0.0	0.0	2.00419301228e-07	8.07926926564e-08	0.0	0.0
EC:1.14.11.42	0.0	0.0	0.0	0.0	0.0	0.0	0.0	0.0	0.0	8.57133318473e-08
EC:1.14.11.47	0.0	3.74897465543e-07	0.0	0.0	0.0	0.0	1.20251580737e-07	0.0	0.0	0.0
EC:1.14.12.1	0.0	0.0	0.0	0.0	0.0	0.0	0.0	4.03963463282e-08	0.0	0.0
EC:1.14.12.10 1.14.12.-	0.0	2.49931643696e-07	0.0	0.0	0.0	0.0	8.01677204914e-08	0.0	9.4090619805e-08	0.0
EC:1.14.12.17	1.45499172255e-06	2.29104006721e-06	9.45659253398e-07	1.26802392158e-06	4.22578913645e-06	2.6992836618e-06	1.48310282909e-06	5.45350675431e-06	1.55249522678e-06	2.65711328727e-06
EC:1.14.13.-	0.0	0.0	0.0	0.0	0.0	0.0	2.40503161474e-07	2.82774424298e-07	0.0	0.0
EC:1.14.13.1	6.30496413105e-07	6.24829109239e-07	6.98965535121e-07	4.3724962813e-07	1.66182718849e-06	1.55065231636e-06	5.6117404344e-07	1.69664654579e-06	3.29317169318e-07	4.71423325161e-07
EC:1.14.13.12	9.69994481701e-08	0.0	1.23346859139e-07	0.0	2.84884660884e-07	2.2972626909e-07	0.0	3.23170770626e-07	0.0	1.28569997771e-07
EC:1.14.13.122	0.0	0.0	0.0	0.0	0.0	0.0	0.0	1.21189038985e-07	0.0	0.0
EC:1.14.13.127	0.0	2.08276369747e-07	0.0	0.0	0.0	0.0	1.20251580737e-07	8.07926926564e-08	0.0	0.0
EC:1.14.13.129	0.0	4.16552739492e-08	1.23346859139e-07	0.0	2.3740388407e-07	3.44589403635e-07	0.0	2.01981731641e-07	1.41135929708e-07	0.0
EC:1.14.13.142	3.87997792681e-07	0.0	0.0	0.0	7.59692429024e-07	4.02020970907e-07	0.0	2.01981731641e-07	4.70453099025e-07	6.85706654779e-07
EC:1.14.13.149	0.0	0.0	0.0	1.74899851252e-07	0.0	0.0	0.0	0.0	0.0	1.28569997771e-07
EC:1.14.13.165	0.0	0.0	0.0	0.0	0.0	0.0	0.0	2.42378077969e-07	0.0	1.71426663695e-07
EC:1.14.13.2	0.0	0.0	0.0	0.0	0.0	0.0	1.60335440983e-07	0.0	0.0	0.0
EC:1.14.13.218	0.0	8.33105478985e-08	0.0	0.0	0.0	0.0	1.20251580737e-07	0.0	0.0	0.0
EC:1.14.13.22	0.0	0.0	8.22312394258e-08	0.0	0.0	0.0	0.0	1.21189038985e-07	0.0	0.0
EC:1.14.13.221	0.0	0.0	0.0	0.0	0.0	0.0	0.0	4.03963463282e-08	0.0	0.0
EC:1.14.13.231	4.36497516766e-07	0.0	0.0	1.31174888439e-06	3.79846214512e-07	3.44589403635e-07	3.20670881965e-07	1.21189038985e-07	0.0	1.71426663695e-07
EC:1.14.13.40	0.0	0.0	0.0	8.7449925626e-08	0.0	2.2972626909e-07	3.60754742211e-07	0.0	0.0	1.71426663695e-07
EC:1.14.13.7	1.93998896341e-06	1.95779787561e-06	3.12478709818e-06	2.84212258285e-06	5.22288544954e-07	3.27359933453e-06	2.24469617376e-06	9.25076330916e-06	2.39931080502e-06	2.44282995765e-06
EC:1.14.13.70	9.69994481701e-08	0.0	8.22312394258e-08	8.7449925626e-08	3.32365437698e-07	5.74315672724e-08	0.0	1.61585385313e-07	9.4090619805e-08	1.28569997771e-07
EC:1.14.13.72	0.0	0.0	2.05578098565e-07	1.31174888439e-07	5.22288544954e-07	2.2972626909e-07	8.01677204914e-08	3.23170770626e-07	1.41135929708e-07	0.0
EC:1.14.13.8	0.0	0.0	8.22312394258e-08	0.0	0.0	0.0	0.0	8.07926926564e-08	0.0	0.0
EC:1.14.13.81	0.0	1.66621095797e-07	6.57849915408e-07	2.62349776878e-07	9.02134759466e-07	6.89178807269e-07	1.20251580737e-07	8.88719619222e-07	9.4090619805e-08	0.0
EC:1.14.13.83	0.0	0.0	0.0	0.0	0.0	0.0	0.0	8.07926926564e-08	0.0	0.0
EC:1.14.13.9	0.0	0.0	0.0	0.0	9.4961553628e-08	0.0	0.0	0.0	0.0	0.0
EC:1.14.14.1	0.0	0.0	0.0	0.0	9.4961553628e-08	1.72294701817e-07	0.0	0.0	0.0	0.0
EC:1.14.14.1 1.6.2.4	2.9099834451e-07	3.33242191594e-07	3.28924957704e-07	4.3724962813e-07	8.54653982652e-07	6.31747239997e-07	6.41341763931e-07	1.05030500453e-06	1.8818123961e-07	1.28569997771e-07
EC:1.14.14.17	0.0	0.0	0.0	0.0	0.0	1.14863134545e-07	0.0	8.07926926564e-08	0.0	0.0
EC:1.14.14.18	2.42498620425e-07	0.0	0.0	0.0	1.89923107256e-07	0.0	0.0	2.82774424298e-07	0.0	8.57133318473e-08
EC:1.14.14.28	0.0	0.0	0.0	0.0	0.0	0.0	1.20251580737e-07	0.0	0.0	0.0
EC:1.14.14.5	0.0	4.16552739492e-08	0.0	0.0	0.0	0.0	4.81006322948e-07	2.82774424298e-07	0.0	2.57139995542e-07
EC:1.14.14.9	4.60747378808e-06	1.87448732772e-06	2.96032461933e-06	5.42189538881e-06	6.07753943219e-06	3.79048343998e-06	4.52947620776e-06	1.00586902357e-05	6.11589028733e-06	6.85706654779e-06
EC:1.14.15.21	0.0	0.0	0.0	0.0	0.0	0.0	0.0	4.03963463282e-08	0.0	0.0
EC:1.14.15.3	0.0	0.0	0.0	0.0	0.0	0.0	1.20251580737e-07	0.0	2.35226549513e-07	0.0
EC:1.14.16.1	0.0	8.33105478985e-08	8.22312394258e-08	0.0	2.84884660884e-07	2.87157836362e-07	8.01677204914e-08	2.01981731641e-07	0.0	0.0
EC:1.14.18.1	0.0	0.0	0.0	3.06074739691e-07	0.0	0.0	0.0	0.0	0.0	0.0
EC:1.14.18.5	0.0	0.0	8.22312394258e-08	0.0	0.0	1.72294701817e-07	0.0	1.21189038985e-07	0.0	0.0
EC:1.14.18.6	0.0	1.24965821848e-07	2.46693718278e-07	0.0	3.32365437698e-07	0.0	0.0	2.82774424297e-07	0.0	1.28569997771e-07
EC:1.14.19.1	3.39498068595e-07	5.8317383529e-07	6.57849915408e-07	5.68424516569e-07	1.32946175079e-06	1.49322074908e-06	3.20670881965e-07	1.53506116047e-06	3.76362479221e-07	3.42853327389e-07
EC:1.14.19.20	0.0	0.0	1.23346859139e-07	0.0	4.7480776814e-08	0.0	0.0	2.01981731641e-07	0.0	0.0
EC:1.14.19.23 1.14.19.45	0.0	0.0	0.0	0.0	2.3740388407e-07	0.0	0.0	6.8673788758e-07	0.0	3.85709993313e-07
EC:1.14.19.25 1.14.19.35 1.14.19.36	5.81996689021e-07	5.4151856134e-07	1.11012173225e-06	8.30774293447e-07	2.18411573344e-06	2.18239955635e-06	6.41341763931e-07	2.18140270172e-06	5.17498408928e-07	4.28566659237e-07
EC:1.14.19.4	0.0	0.0	0.0	0.0	3.79846214512e-07	1.14863134545e-07	0.0	4.44359809611e-07	0.0	8.57133318473e-08
EC:1.14.19.41	0.0	1.24965821848e-07	1.64462478852e-07	4.3724962813e-08	1.89923107256e-07	1.72294701817e-07	0.0	3.23170770626e-07	0.0	0.0
EC:1.14.19.6 1.14.19.22	1.45499172255e-07	1.66621095797e-07	1.64462478852e-07	3.06074739691e-07	1.42442330442e-06	9.18905076359e-07	2.8058702172e-07	1.17149404352e-06	0.0	0.0
EC:1.14.99.29	0.0	0.0	0.0	8.7449925626e-08	1.89923107256e-07	2.87157836362e-07	0.0	1.61585385313e-07	4.70453099025e-08	0.0
EC:1.14.99.44	0.0	0.0	0.0	0.0	0.0	0.0	0.0	0.0	0.0	8.57133318473e-08
EC:1.14.99.48	0.0	0.0	0.0	0.0	4.7480776814e-07	0.0	0.0	6.05945194923e-07	0.0	0.0
EC:1.14.99.50	0.0	8.33105478985e-08	0.0	0.0	0.0	0.0	1.20251580737e-07	1.61585385313e-07	0.0	0.0
EC:1.15.1.1	7.49320737114e-05	7.2230245028e-05	8.26012800033e-05	8.15033306834e-05	7.91979357258e-05	8.10359414214e-05	6.54569437812e-05	6.91585449139e-05	7.01445570647e-05	5.60993756941e-05
EC:1.15.1.2	0.000136963220816	0.00013637936691	0.000145672640643	0.000148621148601	0.00014709544657	0.000145129570497	0.000135924370093	0.000143770596582	0.000139536389171	0.00014361268751
EC:1.16.1.1	0.0	0.0	0.0	0.0	0.0	0.0	0.0	1.61585385313e-07	0.0	0.0
EC:1.16.1.3 1.5.1.41	0.0	8.33105478985e-08	0.0	0.0	0.0	0.0	0.0	0.0	0.0	0.0
EC:1.16.1.7	0.0	0.0	0.0	8.7449925626e-08	0.0	0.0	0.0	0.0	0.0	0.0
EC:1.16.3.1	1.98848868749e-05	2.37435061511e-05	3.48660455165e-05	3.47613454363e-05	2.9865408616e-05	2.0445637949e-05	1.66748858622e-05	4.40724138441e-05	3.74010213725e-05	4.03281226342e-05
EC:1.16.3.2	0.000149961146871	0.000144210558412	0.000133050145391	0.000156404191982	0.000168319353806	0.000175912890555	0.000138930659612	0.000141104437724	0.000140900703158	0.000135769917646
EC:1.17.1.1	3.04093270013e-05	2.75757913544e-05	3.24813395732e-05	3.23127475188e-05	2.97229662856e-05	1.83781015272e-05	2.773803129e-05	3.55891811152e-05	2.38049268107e-05	3.16282194517e-05
EC:1.17.1.4	2.19703750105e-05	2.04527395091e-05	1.6610710364e-05	3.0869823746e-05	4.24478144717e-05	1.39558708472e-05	1.63942988405e-05	5.64336958205e-05	1.70304021847e-05	4.8299462496e-05
EC:1.17.1.4 1.17.3.2	1.9399889634e-07	0.0	0.0	0.0	9.4961553628e-08	0.0	2.8058702172e-07	0.0	0.0	0.0
EC:1.17.1.5	4.36497516765e-07	6.66484383188e-07	3.28924957704e-07	7.87049330634e-07	1.47190408123e-06	9.18905076359e-07	6.81425624176e-07	1.53506116047e-06	2.82271859415e-07	5.99993322932e-07
EC:1.17.1.8	0.000305548261736	0.000307749163937	0.000294634530863	0.000317749304762	0.000305538798798	0.000300826549373	0.000290487735201	0.000307900951714	0.000276297105058	0.000293911014905
EC:1.17.4.1	0.000196181383924	0.000175993532436	0.000261865381952	0.000224352784194	0.000266747004141	0.000291465203908	0.000195368734837	0.000239105973917	0.000213397525718	0.000311267964604
EC:1.17.4.2	0.00171931521882	0.00169282867802	0.00168993420144	0.00165595179165	0.00170783606122	0.00191976499922	0.00179411350074	0.00174504136869	0.00158594444212	0.00178995150897
EC:1.17.7.1 1.17.7.3	0.000409337671278	0.000389435156151	0.000416953499509	0.000422601765588	0.00040401392991	0.000424649008412	0.000385887322585	0.000387643339366	0.000390523117501	0.000400324116393
EC:1.17.7.4	0.000609738531197	0.000593129445763	0.000585280846614	0.000635629784413	0.000604002961851	0.00064914900488	0.000586186372233	0.000569992446691	0.000572635512134	0.00058529348652
EC:1.17.99.6	5.33496964935e-05	5.46100641475e-05	4.99143623315e-05	5.81104755785e-05	6.06804327683e-05	6.21409557888e-05	5.50351401173e-05	4.59710421215e-05	5.28318830206e-05	3.73281560195e-05
EC:1.18.1.-	0.0	1.24965821848e-07	0.0	1.74899851252e-07	1.42442330442e-07	0.0	0.0	0.0	0.0	0.0
EC:1.18.1.1	1.81873965319e-05	2.25355032065e-05	2.64373434754e-05	2.0813082299e-05	1.90397915024e-05	1.88375540654e-05	1.51516991729e-05	1.57141787217e-05	2.55456032771e-05	2.24997496099e-05
EC:1.18.1.2	0.000308458245181	0.000288087874633	0.000288384956667	0.000305025340584	0.000290297469441	0.000313920946711	0.000275215784447	0.000274735551378	0.000290504788648	0.000282939708428
EC:1.18.1.3	9.69994481701e-08	3.33242191594e-07	2.46693718278e-07	1.13684903314e-06	0.0	5.16884105452e-07	1.08226422663e-06	1.17149404352e-06	0.0	2.99996661466e-07
EC:1.18.1.6	0.0	0.0	0.0	0.0	0.0	0.0	0.0	3.23170770626e-07	0.0	0.0
EC:1.18.6.1	3.61807941674e-05	3.35324955291e-05	3.40026175026e-05	4.44682871808e-05	6.60932413251e-05	2.60164999744e-05	3.02633144855e-05	8.78216569175e-05	4.76568989313e-05	5.62279456919e-05
EC:1.2.1.-	9.69994481701e-08	2.91586917645e-07	0.0	0.0	6.17250098582e-07	0.0	4.40922462702e-07	3.63567116954e-07	0.0	7.28563320702e-07
EC:1.2.1.10	1.01849420579e-05	7.70622568061e-06	9.41547691427e-06	8.78871752541e-06	7.59692429024e-06	6.37490396724e-06	6.09274675734e-06	9.77591581143e-06	5.69248249821e-06	1.25141464497e-05
EC:1.2.1.10 1.1.1.1	0.000346773027208	0.00030187577031	0.000357500313404	0.000367420862518	0.000320305320387	0.000383528006245	0.000346364636383	0.000320787386192	0.000336750328282	0.000360595987082
EC:1.2.1.11	0.000520887036673	0.0005004881165	0.000496224414315	0.000524131129239	0.000516353447852	0.000569950873612	0.000490786784848	0.000491946705585	0.000478544892329	0.000497823031369
EC:1.2.1.12	0.000761833665928	0.00071101387104	0.000738272067565	0.000772270293203	0.000778304893535	0.000931138000188	0.000723353341994	0.000747332407072	0.000723039367892	0.000736363233901
EC:1.2.1.16 1.2.1.79 1.2.1.20	1.64899061889e-06	1.91614260166e-06	1.80908726737e-06	1.39919881002e-06	2.94380816247e-06	2.01010485453e-06	2.284780034e-06	3.9992382865e-06	8.93860888148e-07	3.2571066102e-06
EC:1.2.1.18 1.2.1.27	4.903322105e-05	5.21940582584e-05	5.5423855373e-05	6.3357471116e-05	5.43180086752e-05	6.92624701306e-05	5.91236938624e-05	5.35655552312e-05	5.08559800046e-05	6.13707456027e-05
EC:1.2.1.19	9.69994481701e-08	8.33105478985e-08	0.0	0.0	0.0	0.0	0.0	0.0	0.0	0.0
EC:1.2.1.2	0.000111161367603	8.68929014581e-05	7.28157625116e-05	0.000114646852496	0.000134750444598	9.06844447232e-05	8.67013897114e-05	0.000149547274107	0.000104722859843	0.000129427131089
EC:1.2.1.22	4.26797571949e-06	3.41573246384e-06	2.91920899962e-06	6.68991931039e-06	8.02425128157e-06	1.89524171999e-06	3.48729584138e-06	9.12957427018e-06	4.75157630015e-06	3.94281326498e-06
EC:1.2.1.22 1.2.1.21	3.34648096187e-06	4.79035650416e-06	1.24169171533e-05	6.07776983101e-06	7.40700118298e-06	1.72294701817e-06	3.6877151426e-06	6.82698252947e-06	7.95065737353e-06	8.44276318696e-06
EC:1.2.1.26	0.0	0.0	0.0	0.0	0.0	0.0	3.20670881966e-07	0.0	0.0	0.0
EC:1.2.1.3	0.00019031291731	0.000190364601948	0.000178071748977	0.000196499982882	0.000192487069204	0.000223523659824	0.000171639089572	0.000187721821387	0.000164517448729	0.000162683903846
EC:1.2.1.31	0.0	0.0	0.0	4.3724962813e-08	0.0	0.0	0.0	1.21189038985e-07	0.0	0.0
EC:1.2.1.31 1.2.1.8 1.2.1.3	0.0	8.33105478985e-08	2.05578098565e-07	1.31174888439e-07	7.1221165221e-07	6.89178807269e-07	1.60335440983e-07	1.73704289211e-06	1.41135929708e-07	4.28566659237e-08
EC:1.2.1.38	0.000247154593937	0.000233644431581	0.000222887774464	0.00025321125965	0.000250081251479	0.000239087614555	0.000222705927525	0.000235308717362	0.000228122707717	0.000211711929663
EC:1.2.1.38 2.7.2.8	0.0	0.0	0.0	8.7449925626e-08	3.79846214512e-07	1.14863134545e-07	0.0	3.63567116954e-07	0.0	0.0
EC:1.2.1.39	0.0	0.0	2.05578098565e-07	0.0	0.0	4.02020970907e-07	0.0	5.25152502267e-07	0.0	1.28569997771e-07
EC:1.2.1.41	0.000268639971707	0.000276341087379	0.000258740594854	0.00027730371416	0.000257915579654	0.000229841132224	0.000259542995091	0.000248518322611	0.000244635611493	0.000270211278649
EC:1.2.1.43	2.23098730791e-06	4.41545903862e-06	3.24813395732e-06	3.23564724816e-06	6.55234720033e-06	5.6282935927e-06	4.89023094998e-06	5.61509213962e-06	3.6224888625e-06	5.09994324492e-06
EC:1.2.1.5	1.45499172255e-07	0.0	0.0	4.3724962813e-08	0.0	0.0	0.0	0.0	0.0	0.0
EC:1.2.1.58	6.30496413105e-07	5.4151856134e-07	4.52271816842e-07	6.99599405008e-07	8.54653982652e-07	2.2972626909e-07	6.01257903685e-07	9.69512311877e-07	2.35226549513e-07	5.14279991084e-07
EC:1.2.1.59	1.45014175014e-05	1.01222315697e-05	1.33625764067e-05	1.74899851252e-05	2.00368878155e-05	1.37835761454e-05	1.47508605704e-05	2.24199722122e-05	1.48192726193e-05	1.62426763851e-05
EC:1.2.1.60	0.0	4.16552739492e-08	0.0	0.0	0.0	0.0	2.8058702172e-07	0.0	0.0	2.57139995542e-07
EC:1.2.1.68	0.0	0.0	2.05578098565e-07	4.3724962813e-07	0.0	0.0	2.00419301228e-07	1.61585385313e-07	1.8818123961e-07	1.28569997771e-07
EC:1.2.1.70	1.45984169496e-05	1.46626564301e-05	2.01466536593e-05	2.12066069643e-05	2.35504652997e-05	1.2864671069e-05	1.47909444307e-05	2.75099118495e-05	1.52426804084e-05	1.81283696857e-05
EC:1.2.1.71	0.0	0.0	0.0	0.0	0.0	0.0	0.0	0.0	9.4090619805e-08	0.0
EC:1.2.1.72	0.0	0.0	0.0	0.0	0.0	1.14863134545e-07	0.0	0.0	0.0	0.0
EC:1.2.1.76	6.01396578654e-06	4.37380376467e-06	4.07044635158e-06	7.3895187154e-06	1.37694252761e-05	4.02020970907e-06	4.6497277885e-06	1.26844527471e-05	2.86976390406e-06	9.42846650321e-06
EC:1.2.1.8	2.9099834451e-07	8.33105478985e-07	1.02789049282e-06	5.68424516569e-07	2.041673403e-06	2.87157836362e-07	1.20251580737e-07	1.49466481414e-06	8.46815578246e-07	9.42846650321e-07
EC:1.2.1.81	4.70447323625e-06	1.45793458822e-06	2.17912784479e-06	3.23564724816e-06	3.22869282335e-06	1.95267328726e-06	1.00209650614e-06	5.41311040798e-06	1.69363115649e-06	4.49994992199e-06
EC:1.2.1.82	0.0	0.0	0.0	0.0	0.0	0.0	0.0	1.21189038985e-07	0.0	0.0
EC:1.2.1.84	0.0	0.0	4.11156197129e-08	8.7449925626e-08	3.32365437698e-07	5.16884105452e-07	0.0	2.42378077969e-07	0.0	0.0
EC:1.2.1.87	0.00010970637588	0.000103180113572	8.15733895105e-05	9.80750915896e-05	0.000102890843356	9.37857493559e-05	9.15114529409e-05	6.76638800998e-05	9.72426555685e-05	9.00418551056e-05
EC:1.2.1.88	6.64446219965e-06	6.41491218818e-06	8.51093328058e-06	8.3951928601e-06	9.87600157731e-06	9.53364016723e-06	7.4555980057e-06	9.16997061651e-06	5.5983918784e-06	9.5998931669e-06
EC:1.2.1.9	9.21494757615e-07	6.66484383188e-07	4.1115619713e-07	1.09312407033e-06	7.59692429024e-07	5.16884105452e-07	6.41341763931e-07	1.49466481415e-06	3.7636247922e-07	1.37141330956e-06
EC:1.2.3.15	7.27495861275e-07	3.74897465543e-07	6.16734295695e-07	4.80974590943e-07	1.51938485805e-06	7.46610374542e-07	8.01677204914e-07	1.41387212149e-06	7.99770268344e-07	4.28566659237e-07
EC:1.2.3.3	2.42498620425e-07	2.91586917645e-07	0.0	3.06074739691e-07	1.89923107256e-07	0.0	1.60335440983e-07	0.0	0.0	2.14283329618e-07
EC:1.2.4.1	2.36193656294e-05	3.19079398451e-05	3.01377492496e-05	3.5548394767e-05	3.81745445585e-05	2.8888078338e-05	2.5773922138e-05	4.38300357661e-05	2.30522018523e-05	4.03281226342e-05
EC:1.2.4.2	0.0	6.24829109239e-07	6.16734295695e-07	9.61949181886e-07	2.08915417982e-06	1.60808388363e-06	9.62012645897e-07	2.38338443337e-06	7.99770268344e-07	1.11427331402e-06
EC:1.2.4.4	0.000242886618218	0.000262928089168	0.000226834873956	0.000259901178961	0.000260384580048	0.000285894341882	0.000243910289595	0.000232319387734	0.000191615547233	0.000260568528816
EC:1.2.5.1	7.7599558536e-07	1.54124513612e-06	2.91920899962e-06	2.88584754566e-06	1.04457708991e-06	1.20606291272e-06	1.00209650614e-06	2.46417712602e-06	6.11589028733e-07	9.85703316245e-07
EC:1.2.7.1	0.000113780352704	9.68901672059e-05	9.83074467336e-05	0.000125665543125	0.000136887079555	0.000106018673185	0.000100249734474	0.000176128069991	0.000102088322489	0.000144941244154
EC:1.2.7.1 1.2.7.-	0.00188043130223	0.00171165686185	0.00179136643527	0.001911873999	0.00186604200957	0.00214954869987	0.00180557748477	0.00183258025118	0.00177817157839	0.00186516495766
EC:1.2.7.3	0.000250792073244	0.000274466600052	0.000248256111827	0.000281238960813	0.00029433333547	0.00028003632202	0.000255654860647	0.0002832995768	0.000237814041557	0.000285211111722
EC:1.2.7.3 1.2.7.11	0.000789963505897	0.000734923998287	0.000743699329368	0.000831211543075	0.00086467242656	0.00093699602005	0.000752975314715	0.000793020674769	0.000745103618236	0.000797433982842
EC:1.2.7.4	0.000290610346718	0.000251931096845	0.000331474126126	0.000296236623058	0.0002944757778	0.000350734581333	0.000270325553497	0.000288227931052	0.000290834105817	0.00035819601379
EC:1.2.7.5	0.000144432178325	0.000105471153639	9.64161282268e-05	0.000155617142652	0.000169174007788	0.000135825656599	0.000110471118837	0.000225007649048	0.000134314359772	0.000216040452921
EC:1.2.7.7	3.31253115501e-05	2.97418655998e-05	2.9932171151e-05	4.4205937404e-05	3.88392754339e-05	2.5499615869e-05	3.2788597681e-05	5.17881159928e-05	2.32403830919e-05	3.87852826609e-05
EC:1.2.7.8	0.000707028977712	0.000690061268243	0.000667018698603	0.000767985246848	0.000771420180897	0.000716516233291	0.000683149230167	0.000761794299058	0.000681498359248	0.000753120190277
EC:1.2.99.5	6.2710143242e-05	4.74870123021e-05	5.19701433171e-05	7.23210884927e-05	9.28723994482e-05	5.24350209197e-05	5.11870895337e-05	9.4891017525e-05	7.26850037994e-05	7.54277320256e-05
EC:1.2.99.7	3.26403143093e-05	2.17857082755e-05	2.67662684331e-05	5.02399822721e-05	4.55340649646e-05	2.75097207235e-05	2.16452845327e-05	5.21920794561e-05	3.45312574685e-05	5.10422891151e-05
EC:1.2.99.8	3.39498068595e-07	2.08276369746e-07	0.0	2.18624814065e-07	0.0	0.0	1.60335440983e-07	0.0	0.0	0.0
EC:1.20.1.1	0.0	1.66621095797e-07	0.0	0.0	0.0	0.0	0.0	0.0	0.0	0.0
EC:1.20.2.1 1.20.9.1	0.0	0.0	0.0	0.0	0.0	0.0	0.0	1.21189038985e-07	0.0	0.0
EC:1.20.4.1	0.000114022851324	0.000115135177196	0.000107805154887	0.000122910870467	0.00012891030905	0.000147656559457	0.000115321265927	0.00013443904058	0.000124575980622	0.000130284264408
EC:1.21.4.1	3.2494815137e-05	2.55763382048e-05	1.48016230967e-05	3.6466618986e-05	5.2323816049e-05	2.27429006399e-05	2.14047813712e-05	6.71791239438e-05	2.96855905485e-05	4.91137391485e-05
EC:1.21.4.2	1.61989078444e-05	1.94530129343e-05	2.19968565464e-05	2.46608790265e-05	3.66551597004e-05	4.51412118762e-05	2.37697291257e-05	4.4920737117e-05	2.8462412491e-05	3.21424994428e-05
EC:1.21.4.3	2.61898510059e-06	2.12441897141e-06	2.42582156307e-06	4.19759643005e-06	5.31784700317e-06	4.88168321817e-06	2.96620565818e-06	6.22103733455e-06	4.75157630016e-06	3.94281326498e-06
EC:1.21.4.4	2.61898510059e-06	2.12441897141e-06	2.42582156307e-06	4.19759643005e-06	5.31784700317e-06	4.88168321817e-06	2.96620565818e-06	6.22103733455e-06	4.75157630016e-06	3.94281326498e-06
EC:1.21.98.1	1.44044180533e-05	1.37878956772e-05	1.64051322655e-05	1.79709597161e-05	1.71405604299e-05	2.07902273526e-05	1.48310282909e-05	1.21996965911e-05	1.39724570411e-05	9.85703316245e-06
EC:1.21.98.3	2.13398785974e-06	1.70786623192e-06	8.22312394259e-07	6.12149479382e-07	1.42442330442e-06	1.20606291272e-06	1.24259966762e-06	1.61585385313e-06	1.97590301591e-06	1.49998330733e-06
EC:1.3.1.-	0.0	8.33105478985e-08	2.05578098565e-07	0.0	0.0	1.14863134545e-07	3.20670881965e-07	8.07926926564e-08	0.0	4.71423325161e-07
EC:1.3.1.1	1.63444070167e-05	1.43294142385e-05	1.59117448289e-05	2.6191252725e-05	3.02452548305e-05	1.0969429349e-05	1.4029351086e-05	3.6922260544e-05	1.8347670862e-05	2.93996728236e-05
EC:1.3.1.101 1.3.7.11	1.34829232956e-05	1.12885792402e-05	8.63428013971e-06	1.62656861664e-05	2.17461957808e-05	3.44589403635e-06	9.49987487823e-06	1.92286608522e-05	1.17142821657e-05	1.13998731357e-05
EC:1.3.1.12	0.00015743010438	0.000168037375111	0.000160268685641	0.000182420544856	0.000157303813585	0.000150872727225	0.000151236404707	0.000149143310644	0.000160518597387	0.000142584127528
EC:1.3.1.14	0.000431550544909	0.000411470796071	0.000406222322764	0.000432964581774	0.000430888049587	0.000447966224725	0.000403764724255	0.000396651724597	0.000404918982331	0.000411123996206
EC:1.3.1.2	0.0	0.0	2.05578098565e-07	0.0	1.89923107256e-07	0.0	2.40503161474e-07	9.69512311879e-07	2.35226549513e-07	2.99996661465e-07
EC:1.3.1.20 1.1.1.179	0.0	2.08276369746e-07	4.11156197129e-08	2.18624814065e-07	0.0	0.0	0.0	0.0	0.0	2.99996661466e-07
EC:1.3.1.21	0.0	0.0	0.0	0.0	0.0	0.0	8.01677204914e-08	0.0	0.0	0.0
EC:1.3.1.22	4.558974064e-05	4.32381743593e-05	3.97176886427e-05	4.3724962813e-05	4.89052001184e-05	6.0073419367e-05	3.90817637395e-05	3.93460413237e-05	4.31405491806e-05	3.79281493424e-05
EC:1.3.1.25 1.3.1.-	0.0	8.33105478985e-08	0.0	0.0	1.89923107256e-07	0.0	0.0	0.0	0.0	0.0
EC:1.3.1.28	1.9399889634e-07	2.08276369746e-07	1.23346859139e-07	0.0	9.4961553628e-08	2.2972626909e-07	0.0	0.0	0.0	0.0
EC:1.3.1.31	0.000332708107223	0.00031378917866	0.000330446235633	0.000359812718988	0.00034917363269	0.000380771291016	0.000320430378804	0.000339450498196	0.000325882861695	0.000368524470278
EC:1.3.1.33	3.39498068595e-07	6.66484383188e-07	9.86774873111e-07	5.24699553756e-07	9.4961553628e-07	8.61473509087e-07	3.20670881965e-07	8.88719619221e-07	2.82271859415e-07	1.28569997771e-07
EC:1.3.1.34	1.74599006706e-06	2.83255862855e-06	8.63428013972e-07	5.11582064912e-06	4.27326991326e-06	2.06753642181e-06	2.64553477622e-06	6.74618983682e-06	2.02294832581e-06	4.75708991753e-06
EC:1.3.1.38	0.0	0.0	1.64462478852e-07	0.0	0.0	1.14863134545e-07	1.20251580737e-07	2.01981731641e-07	0.0	0.0
EC:1.3.1.43 1.3.1.12	1.60049089481e-06	9.58071300833e-07	2.01466536594e-06	2.79839762003e-06	1.66182718849e-06	6.89178807269e-07	1.76368985081e-06	1.97942097008e-06	0.0	8.57133318473e-07
EC:1.3.1.45	0.0	0.0	1.43904668995e-06	0.0	1.42442330442e-07	0.0	0.0	0.0	0.0	0.0
EC:1.3.1.54 1.3.1.106	9.02094867982e-06	5.95670417474e-06	7.72973650603e-06	1.32923886952e-05	1.48614831428e-05	2.58442052726e-06	6.0526628971e-06	2.05213439348e-05	1.23729165044e-05	1.07998798128e-05
EC:1.3.1.64	2.9099834451e-07	0.0	0.0	0.0	0.0	1.72294701817e-07	0.0	0.0	0.0	0.0
EC:1.3.1.70	0.0	0.0	1.23346859139e-07	1.31174888439e-07	9.4961553628e-08	3.44589403634e-07	0.0	1.61585385313e-07	0.0	0.0
EC:1.3.1.71	4.84997240851e-07	1.66621095797e-07	2.87809337991e-07	6.12149479382e-07	1.89923107256e-07	1.72294701817e-07	3.60754742211e-07	1.00990865821e-06	2.35226549513e-07	0.0
EC:1.3.1.72 1.3.1.-	0.0	0.0	0.0	0.0	9.4961553628e-08	0.0	0.0	3.23170770626e-07	0.0	0.0
EC:1.3.1.74	0.0	4.99863287391e-07	1.64462478852e-07	4.3724962813e-07	0.0	0.0	2.00419301228e-07	4.03963463282e-07	9.4090619805e-08	1.71426663695e-07
EC:1.3.1.76 4.99.1.4	1.5956409224e-05	1.25798927327e-05	1.87076069694e-05	1.95887833402e-05	2.31231383084e-05	1.13140187527e-05	1.35082609028e-05	2.95701255123e-05	2.06528910472e-05	2.36140229239e-05
EC:1.3.1.78	2.81298399693e-06	2.91586917645e-07	4.39937130929e-06	7.43324367821e-07	2.18411573344e-06	1.0337682109e-06	5.21090183194e-07	1.29268308251e-06	1.12908743766e-06	2.05711996434e-06
EC:1.3.1.83 1.3.1.111	1.9399889634e-07	0.0	1.64462478852e-07	0.0	3.32365437698e-07	4.02020970907e-07	0.0	2.01981731641e-07	0.0	0.0
EC:1.3.1.85	0.0	4.16552739492e-07	0.0	0.0	2.3740388407e-07	1.72294701817e-07	0.0	0.0	4.23407789123e-07	0.0
EC:1.3.1.87	0.0	0.0	0.0	0.0	0.0	0.0	0.0	0.0	2.82271859415e-07	0.0
EC:1.3.1.88	0.0	0.0	1.23346859139e-07	1.31174888439e-07	0.0	0.0	1.20251580737e-07	1.61585385313e-07	0.0	0.0
EC:1.3.1.89	0.0	0.0	1.23346859139e-07	0.0	0.0	0.0	0.0	0.0	0.0	1.28569997771e-07
EC:1.3.1.91	0.0	0.0	0.0	0.0	0.0	1.72294701817e-07	0.0	2.82774424298e-07	0.0	0.0
EC:1.3.1.93	0.0	8.33105478985e-08	2.05578098565e-07	8.7449925626e-08	6.17250098582e-07	6.89178807269e-07	8.01677204914e-08	1.77743923844e-06	4.70453099025e-08	8.57133318473e-08
EC:1.3.1.98	0.000262577506196	0.000278257229981	0.000290605200131	0.000291470602111	0.000274723774646	0.000275786386042	0.000256376370131	0.000270817105784	0.000262230557397	0.000275739788553
EC:1.3.3.3	0.0	2.91586917645e-07	0.0	0.0	0.0	3.44589403634e-07	1.60335440983e-07	3.63567116955e-07	0.0	0.0
EC:1.3.3.4 1.3.3.15	1.55199117072e-06	9.99726574782e-07	2.05578098565e-06	2.22997310346e-06	8.07173205838e-07	8.04041941814e-07	2.48519933523e-06	1.49466481415e-06	8.93860888149e-07	1.4571266414e-06
EC:1.3.3.6	0.0	2.08276369747e-07	3.28924957703e-07	0.0	6.17250098582e-07	2.87157836362e-07	0.0	8.07926926564e-07	0.0	0.0
EC:1.3.4.1	2.70143463154e-05	1.69953517713e-05	1.96943818425e-05	2.85961256797e-05	3.95040063092e-05	1.07397030799e-05	2.36895614052e-05	3.45792724569e-05	2.8509457801e-05	1.9071216336e-05
EC:1.3.5.1	5.8199668902e-07	2.08276369747e-07	9.04543633686e-07	4.80974590943e-07	1.89923107256e-06	1.55065231635e-06	5.21090183194e-07	2.42378077969e-06	3.76362479221e-07	4.7142332516e-07
EC:1.3.5.1 1.3.5.4	0.000508956104549	0.000490907403492	0.000488741371528	0.000497240277109	0.000483021942529	0.000638237007099	0.000479002129936	0.00045470127427	0.000491623488481	0.00046165200533
EC:1.3.5.2	3.32708107223e-05	3.6906572719e-05	3.51127392349e-05	4.06204904533e-05	3.65601981468e-05	4.95634425561e-05	3.10649916904e-05	3.7164638622e-05	3.27905810021e-05	3.06425161354e-05
EC:1.3.5.3	1.29979260548e-05	1.49958986217e-05	1.03200205479e-05	1.21118146992e-05	9.44867458599e-06	7.23637747633e-06	1.11032292881e-05	8.96798888486e-06	7.90361206363e-06	9.51417983506e-06
EC:1.3.5.4	6.03821564859e-05	5.04861920265e-05	4.17734696284e-05	9.30029959033e-05	9.96146697558e-05	4.19824756762e-05	4.6657613326e-05	0.000134721815005	7.22615960103e-05	9.41560950343e-05
EC:1.3.5.5	0.0	0.0	0.0	1.31174888439e-07	0.0	1.72294701817e-07	0.0	0.0	1.41135929708e-07	0.0
EC:1.3.5.6	0.0	1.66621095797e-07	0.0	0.0	0.0	0.0	0.0	0.0	0.0	0.0
EC:1.3.7.1	1.45499172255e-07	3.74897465543e-07	1.64462478852e-07	1.74899851252e-07	1.89923107256e-07	5.74315672725e-07	0.0	8.07926926565e-07	1.41135929708e-07	7.71419986626e-07
EC:1.3.7.14 1.3.7.15	1.9399889634e-07	0.0	0.0	0.0	0.0	0.0	0.0	0.0	0.0	0.0
EC:1.3.7.7	4.36497516765e-07	8.33105478985e-08	0.0	0.0	0.0	2.87157836362e-07	0.0	1.21189038985e-07	0.0	0.0
EC:1.3.7.9	0.0	0.0	0.0	0.0	0.0	0.0	0.0	2.01981731641e-07	0.0	0.0
EC:1.3.8.-	0.0	8.33105478985e-08	0.0	0.0	0.0	0.0	2.40503161474e-07	0.0	0.0	0.0
EC:1.3.8.1	4.53472420195e-05	3.35741508031e-05	5.1846796458e-05	5.38254292228e-05	5.22763352722e-05	5.28370418906e-05	4.25289757207e-05	5.22728721487e-05	4.95857566373e-05	4.91565958144e-05
EC:1.3.8.2	2.42498620425e-07	0.0	0.0	1.31174888439e-07	0.0	0.0	0.0	0.0	0.0	0.0
EC:1.3.8.4	9.69994481701e-08	0.0	0.0	8.7449925626e-08	3.32365437698e-07	1.72294701817e-07	3.20670881965e-07	3.63567116954e-07	0.0	0.0
EC:1.3.8.6	0.0	0.0	0.0	0.0	0.0	1.14863134545e-07	0.0	6.46341541252e-07	9.4090619805e-08	0.0
EC:1.3.8.7	2.9099834451e-07	2.49931643696e-07	2.8780933799e-07	2.18624814065e-07	9.97096313094e-07	9.18905076359e-07	3.20670881965e-07	1.73704289212e-06	5.17498408928e-07	1.75712330287e-06
EC:1.3.98.1	1.52774130868e-05	1.56623830049e-05	1.27047264913e-05	1.56098117242e-05	1.86124645111e-05	2.22260165344e-05	1.55926216356e-05	1.61585385313e-05	1.50074538589e-05	1.67998130421e-05
EC:1.3.98.3	0.0	0.0	0.0	0.0	0.0	0.0	0.0	0.0	0.0	3.42853327389e-07
EC:1.3.99.-	1.01849420579e-06	8.33105478985e-07	1.64462478852e-07	9.61949181886e-07	1.32946175079e-06	0.0	1.16243194713e-06	1.17149404352e-06	8.93860888149e-07	1.88569330064e-06
EC:1.3.99.12	0.0	0.0	1.64462478852e-07	0.0	1.89923107256e-07	1.72294701817e-07	0.0	1.61585385313e-07	0.0	0.0
EC:1.3.99.16	0.0	8.33105478985e-08	0.0	0.0	0.0	0.0	6.01257903686e-07	0.0	0.0	0.0
EC:1.3.99.23	3.49198013412e-06	2.91586917645e-06	5.67395552038e-06	3.93524665317e-06	1.99419262619e-06	4.36479911271e-06	4.97039867047e-06	3.7164638622e-06	3.29317169318e-06	2.01426329841e-06
EC:1.3.99.26 1.3.99.28 1.3.99.29 1.3.99.31	3.20098178961e-06	6.24829109239e-07	3.65929015445e-06	2.62349776878e-06	3.89342369875e-06	3.38846246907e-06	3.6877151426e-06	2.8681405893e-06	4.46930444074e-06	2.48568662357e-06
EC:1.3.99.27	0.0	0.0	8.22312394258e-08	0.0	0.0	0.0	0.0	0.0	0.0	0.0
EC:1.3.99.30	1.45499172255e-07	7.08139657137e-07	2.8780933799e-07	4.3724962813e-07	0.0	1.72294701817e-07	1.04218036639e-06	3.23170770626e-07	9.87951507954e-07	5.99993322931e-07
EC:1.3.99.33	8.7299503353e-07	2.12441897141e-06	2.01466536593e-06	3.23564724816e-06	3.32365437698e-06	3.15873619998e-06	1.12234808688e-06	4.28201271079e-06	4.13998727142e-06	4.37137992422e-06
EC:1.3.99.37	0.0	0.0	0.0	0.0	0.0	0.0	0.0	0.0	0.0	1.28569997771e-07
EC:1.3.99.4	1.9399889634e-07	0.0	0.0	3.06074739691e-07	7.59692429024e-07	0.0	8.01677204914e-08	0.0	1.8818123961e-07	9.42846650321e-07
EC:1.3.99.5	1.9399889634e-07	1.24965821848e-07	0.0	0.0	0.0	0.0	0.0	0.0	0.0	0.0
EC:1.3.99.8	0.0	2.49931643696e-07	0.0	0.0	0.0	0.0	8.01677204913e-07	0.0	0.0	0.0
EC:1.4.1.1	8.51170157692e-05	8.60181407052e-05	8.83574667631e-05	9.3527695457e-05	8.67473792392e-05	8.95358133777e-05	7.2431535464e-05	0.000104101384488	8.91979075752e-05	9.44132350299e-05
EC:1.4.1.11	2.46378598352e-05	2.65760647796e-05	3.28102645309e-05	3.62917191348e-05	4.17830835963e-05	3.84217185053e-05	2.58140059982e-05	4.11234805621e-05	2.64865094751e-05	3.72852993536e-05
EC:1.4.1.13 1.4.1.14	0.000589853644322	0.000552932106402	0.000639717927114	0.000617746274622	0.000601106634465	0.000639155912175	0.000547745950257	0.000580212722312	0.000605802455615	0.000565450850197
EC:1.4.1.16	0.000256030043445	0.000254388758008	0.000238265016237	0.000250325412104	0.000232988171826	0.000224155407064	0.000236174104568	0.000218665422675	0.000220877729992	0.00021762614956
EC:1.4.1.18	2.42498620425e-07	0.0	0.0	3.49799702504e-07	3.79846214512e-07	0.0	2.8058702172e-07	4.84756155939e-07	0.0	4.7142332516e-07
EC:1.4.1.2	5.62596799386e-06	6.12332527054e-06	4.60494940785e-06	6.20894471945e-06	5.17540467273e-06	4.65195694907e-06	6.81425624177e-06	5.33231771533e-06	3.43430762289e-06	8.05705319365e-06
EC:1.4.1.20	0.0	0.0	0.0	2.62349776878e-07	0.0	0.0	0.0	2.42378077969e-07	0.0	0.0
EC:1.4.1.21	1.18824324008e-05	9.74733410412e-06	1.2745842111e-05	1.35110135092e-05	1.34370598384e-05	1.13714503199e-05	1.47107767102e-05	1.44618919855e-05	1.44429101401e-05	1.08427364787e-05
EC:1.4.1.23	0.0	0.0	0.0	0.0	0.0	0.0	5.6117404344e-07	0.0	0.0	0.0
EC:1.4.1.24	7.1294594405e-06	4.74870123022e-06	6.24957419636e-06	7.47696864103e-06	1.03033285686e-05	4.42223067998e-06	7.65601730693e-06	1.61989348776e-05	8.89156357158e-06	8.61418985066e-06
EC:1.4.1.3	4.31647544357e-06	5.62346198315e-06	6.41403667522e-06	7.47696864102e-06	9.40119380917e-06	8.55730352359e-06	6.17291447783e-06	7.27134233908e-06	4.09294196152e-06	5.74279323377e-06
EC:1.4.1.4	0.000705573985989	0.000640866389709	0.000687617624079	0.000715908816137	0.000710359901914	0.000787731376709	0.000660221262107	0.000648926907417	0.000658399112086	0.000660506935216
EC:1.4.1.9	3.71992883732e-05	3.80729203896e-05	3.30158426295e-05	3.94836414201e-05	4.33024684544e-05	4.66918641925e-05	3.27485138207e-05	4.12850659474e-05	3.14262670149e-05	4.07995459593e-05
EC:1.4.3.16	0.000165481058578	0.000157540246076	0.000167176109753	0.000172276353483	0.000155309620959	0.000182230362955	0.000157970493228	0.000160171513191	0.000138971845452	0.000151798310702
EC:1.4.3.19	0.0	0.0	0.0	0.0	2.3740388407e-07	0.0	1.20251580737e-07	0.0	0.0	0.0
EC:1.4.3.21	0.0	0.0	8.22312394258e-08	3.06074739691e-07	8.07173205838e-07	6.31747239996e-07	0.0	1.25228673618e-06	9.4090619805e-08	7.71419986626e-07
EC:1.4.3.3	0.0	0.0	0.0	0.0	0.0	0.0	0.0	1.61585385313e-07	0.0	0.0
EC:1.4.3.4	0.0	0.0	8.22312394258e-08	0.0	0.0	0.0	0.0	2.01981731641e-07	0.0	1.28569997771e-07
EC:1.4.3.5	1.21249310213e-06	2.74924808065e-06	2.01466536593e-06	3.0170224341e-06	1.75678874212e-06	1.26349447999e-06	1.4029351086e-06	3.1509150136e-06	7.99770268343e-07	1.71426663695e-06
EC:1.4.4.2	0.000284547881207	0.000245432874109	0.000330775160591	0.000331653842937	0.000317978762323	0.000374855839587	0.000272610333531	0.000330926869121	0.000288811157492	0.00028049687847
EC:1.4.5.1	0.0	3.33242191594e-07	0.0	0.0	0.0	0.0	5.21090183194e-07	0.0	0.0	3.4285332739e-07
EC:1.4.7.1	1.93028901859e-05	1.57456935528e-05	2.3353671997e-05	3.23564724816e-05	3.14797550277e-05	1.38410077127e-05	1.52318668934e-05	4.59306457752e-05	3.25553544526e-05	2.99139528147e-05
EC:1.5.-.-	6.30496413106e-07	0.0	1.64462478852e-07	1.44292377283e-06	1.47190408123e-06	8.61473509087e-07	7.21509484422e-07	8.07926926566e-07	4.70453099025e-07	1.32855664363e-06
EC:1.5.1.- 1.5.1.3	0.0	3.33242191594e-07	0.0	0.0	0.0	0.0	0.0	0.0	0.0	0.0
EC:1.5.1.10	0.0	0.0	0.0	2.18624814065e-07	2.84884660884e-07	1.72294701817e-07	0.0	1.61585385313e-07	2.82271859415e-07	0.0
EC:1.5.1.15	0.0	8.33105478985e-08	0.0	0.0	0.0	0.0	0.0	1.21189038985e-07	0.0	2.57139995542e-07
EC:1.5.1.2	0.000202631847227	0.000213191692072	0.000206400410959	0.000226976281962	0.000213236168672	0.00018234522609	0.000191400432673	0.000216484019973	0.000202435968511	0.000214883322941
EC:1.5.1.20	0.000228433700441	0.000233602776307	0.000213266719451	0.000244990966641	0.000228287574922	0.000217378482126	0.000213446555808	0.000213292708613	0.00020257710444	0.000207254836407
EC:1.5.1.21	0.0	0.0	0.0	0.0	4.27326991326e-07	0.0	0.0	0.0	0.0	0.0
EC:1.5.1.24	1.35799227438e-06	2.58262698485e-06	1.15123735196e-06	2.49232288034e-06	2.94380816247e-06	1.55065231636e-06	2.04427687253e-06	2.42378077969e-06	1.17613274756e-06	7.71419986627e-07
EC:1.5.1.25	0.0	2.08276369746e-07	0.0	2.18624814065e-07	0.0	0.0	2.00419301228e-07	2.82774424298e-07	2.35226549513e-07	2.14283329618e-07
EC:1.5.1.28	1.53259128109e-05	1.61622462923e-05	1.2745842111e-05	1.68778356458e-05	1.74254450907e-05	1.44153233854e-05	1.00610489217e-05	1.84207339257e-05	1.32197320826e-05	1.53426864007e-05
EC:1.5.1.3	0.000183037958697	0.000203860910708	0.000229260695519	0.000194401184667	0.000208440610213	0.000233287026261	0.000185307685916	0.000209333866673	0.000216643652101	0.000210597656349
EC:1.5.1.3 2.1.1.45	1.98848868749e-06	4.08221684703e-06	1.2745842111e-06	5.24699553756e-07	3.13373126972e-06	1.43578918181e-06	8.01677204914e-07	7.67530580236e-07	1.8818123961e-06	2.14283329618e-06
EC:1.5.1.33	9.699944817e-07	6.66484383188e-07	8.63428013972e-07	1.44292377283e-06	9.4961553628e-08	1.72294701817e-07	1.32276738811e-06	7.27134233908e-07	2.35226549513e-07	1.02855998217e-06
EC:1.5.1.38	1.01364423338e-05	7.99781259825e-06	8.30535518201e-06	1.2636514253e-05	1.2250040418e-05	1.02802505418e-05	8.69819767332e-06	1.26844527471e-05	1.18554180954e-05	1.31569964386e-05
EC:1.5.1.43	0.0	2.49931643695e-07	0.0	0.0	0.0	0.0	0.0	0.0	0.0	0.0
EC:1.5.1.5 3.5.4.9	0.000461135376601	0.000487949879041	0.000515507639961	0.000489588408617	0.000472386248522	0.000529863639656	0.000480124478023	0.000459266061406	0.00046814787884	0.000528251264175
EC:1.5.1.5 3.5.4.9 6.3.4.3	1.40649199847e-06	5.83173835291e-07	7.40081154834e-07	1.0056741447e-06	1.04457708991e-06	2.23983112362e-06	1.00209650614e-06	1.37347577516e-06	3.8106701021e-06	2.27140329395e-06
EC:1.5.1.7	3.59867952711e-05	3.06582816266e-05	4.78585813458e-05	3.65103439489e-05	3.05301394914e-05	3.79622659671e-05	3.71176545875e-05	3.88612851678e-05	3.34021700308e-05	2.44282995765e-05
EC:1.5.1.8 1.5.1.9	0.0	0.0	0.0	0.0	0.0	1.72294701817e-07	0.0	3.23170770626e-07	0.0	0.0
EC:1.5.3.1	3.03123275532e-05	2.98251761477e-05	2.96032461933e-05	3.26625472213e-05	2.82510622043e-05	3.24488355089e-05	3.10249078302e-05	2.80754606981e-05	2.92621827594e-05	2.37854495876e-05
EC:1.5.3.1 1.5.3.7	0.0	0.0	0.0	2.62349776878e-07	0.0	1.14863134545e-07	0.0	0.0	0.0	0.0
EC:1.5.3.14 1.5.3.16 1.5.3.-	0.0	0.0	0.0	8.7449925626e-08	3.79846214512e-07	0.0	0.0	2.42378077969e-07	0.0	0.0
EC:1.5.3.19	0.0	0.0	8.22312394258e-08	0.0	9.4961553628e-08	1.72294701817e-07	0.0	3.63567116954e-07	0.0	0.0
EC:1.5.3.22	3.97697737498e-06	4.58208013442e-06	1.85020288708e-06	4.11014650443e-06	7.4544819598e-06	1.09119977818e-06	2.8058702172e-06	8.48323272894e-06	2.35226549513e-06	4.02852659683e-06
EC:1.5.5.-	4.89847213259e-06	2.08276369746e-06	5.34503056268e-06	4.94092079787e-06	8.73646293378e-06	2.81414679635e-06	2.04427687253e-06	9.93750119675e-06	3.24612638328e-06	7.84276986403e-06
EC:1.5.5.1	7.08095971642e-06	2.8742139025e-06	8.92208947771e-06	8.52636774854e-06	3.70350059149e-06	6.20260926542e-06	5.37123727292e-06	8.48323272893e-06	4.75157630016e-06	6.98563654556e-06
EC:1.5.5.2 1.2.1.88	6.30496413105e-07	2.08276369746e-06	1.68574040823e-06	2.75467265722e-06	1.99419262619e-06	2.06753642181e-06	1.96410915204e-06	3.59527482322e-06	8.46815578247e-07	1.58569663918e-06
EC:1.5.8.4	1.45499172255e-07	8.33105478985e-08	0.0	8.7449925626e-08	2.3740388407e-07	2.87157836362e-07	0.0	2.42378077969e-07	0.0	8.57133318473e-08
EC:1.5.98.1	9.21494757616e-06	5.3318750655e-06	6.82519287234e-06	8.13284308322e-06	1.18227134267e-05	4.1925044109e-06	7.13492712373e-06	1.36135687126e-05	9.83246976963e-06	7.19991987517e-06
EC:1.5.98.2	7.1779591646e-06	4.91532232601e-06	3.4948276756e-06	6.68991931039e-06	1.15853095426e-05	5.11140948725e-06	5.13073411145e-06	1.20381112058e-05	8.27997454285e-06	7.07134987741e-06
EC:1.5.99.-	0.0	8.33105478985e-08	0.0	0.0	0.0	0.0	0.0	0.0	0.0	0.0
EC:1.5.99.15	4.94697185667e-06	2.8742139025e-06	3.20701833761e-06	6.38384457069e-06	7.40700118298e-06	1.72294701818e-06	3.32696040039e-06	7.02896426111e-06	5.41021063879e-06	3.64281660351e-06
EC:1.6.1.1	0.0	0.0	0.0	0.0	0.0	0.0	0.0	1.61585385313e-07	0.0	0.0
EC:1.6.1.2	3.03123275531e-05	3.82395414854e-05	3.35503456858e-05	4.51678865858e-05	5.12792389591e-05	4.90465584507e-05	3.51134615752e-05	5.7968756981e-05	4.75628083115e-05	4.7742325839e-05
EC:1.6.2.2	7.27495861276e-07	2.49931643696e-07	6.9896553512e-07	1.0056741447e-06	1.56686563486e-06	9.18905076359e-07	1.20251580737e-07	4.24161636446e-06	1.36431398717e-06	1.41426997548e-06
EC:1.6.2.4	5.33496964935e-07	4.16552739493e-07	6.16734295695e-07	6.12149479382e-07	2.041673403e-06	6.89178807269e-07	4.00838602457e-08	2.78734789665e-06	9.4090619805e-08	0.0
EC:1.6.3.- 1.11.1.-	0.0	0.0	0.0	4.3724962813e-08	1.89923107256e-07	0.0	0.0	0.0	0.0	0.0
EC:1.6.3.1 1.11.1.-	0.0	0.0	0.0	0.0	1.89923107256e-07	0.0	8.01677204914e-08	0.0	0.0	0.0
EC:1.6.3.3	6.78996137191e-06	4.29049321677e-06	4.81052750641e-06	7.95794323197e-06	8.78394371059e-06	1.6655154509e-06	5.89232745612e-06	1.30076235177e-05	7.90361206363e-06	5.95707656339e-06
EC:1.6.4.-	1.07184390228e-05	1.10386475965e-05	1.56650511106e-05	1.23304395133e-05	1.38643868297e-05	2.26854690726e-05	1.1263564729e-05	1.58353677607e-05	1.91944864402e-05	1.32855664363e-05
EC:1.6.5.2	4.17097627131e-06	4.58208013442e-06	5.01610560498e-06	5.94659494257e-06	1.04932516759e-05	3.10130463271e-06	5.13073411145e-06	1.20381112058e-05	6.35111683684e-06	4.97137324715e-06
EC:1.6.5.3	0.000924889738302	0.000866846250884	0.00104836607144	0.00103230264705	0.0010607680348	0.00112887488631	0.000933553105122	0.00122926081877	0.000991903313985	0.00114170158021
EC:1.6.5.3 1.6.99.3	1.64899061889e-06	9.99726574783e-07	3.86486825302e-06	2.88584754566e-06	7.16959729891e-06	6.54719866906e-06	3.36704426064e-06	1.08666171623e-05	1.64658584659e-06	2.78568328504e-06
EC:1.6.5.4	1.9399889634e-07	1.66621095797e-07	2.87809337991e-07	0.0	1.37694252761e-06	1.32092604727e-06	8.01677204914e-08	1.17149404352e-06	2.35226549513e-07	1.71426663695e-07
EC:1.6.5.5	1.55199117072e-06	1.45793458822e-06	1.23346859139e-06	1.31174888439e-06	6.17250098582e-07	2.2972626909e-07	7.61593344668e-07	1.05030500453e-06	7.52724958441e-07	5.14279991084e-07
EC:1.6.5.8	0.000652127290048	0.000559222052769	0.000639717927113	0.000626622442073	0.000635482716879	0.000837696840236	0.000565062177884	0.000555449762013	0.000629231019946	0.000484023184942
EC:1.6.5.9	0.0	0.0	0.0	0.0	9.4961553628e-08	0.0	0.0	2.42378077969e-07	0.0	0.0
EC:1.6.99.1	9.69994481701e-08	0.0	0.0	2.18624814065e-07	9.02134759466e-07	1.72294701817e-07	1.20251580737e-07	5.25152502267e-07	0.0	8.99989984397e-07
EC:1.6.99.3	7.42045778501e-06	4.20718266887e-06	5.50949304153e-06	4.85347087224e-06	5.36532777998e-06	4.65195694907e-06	4.28897304629e-06	4.68597617408e-06	1.92885770601e-06	5.31422657453e-06
EC:1.7.-.-	4.59292387085e-05	5.5818067092e-05	4.50627192054e-05	4.85347087224e-05	5.26087007099e-05	4.89316953161e-05	4.01640279662e-05	5.62721104352e-05	4.06471477558e-05	5.42993957253e-05
EC:1.7.1.1 1.7.1.2 1.7.1.3	0.0	0.0	0.0	8.7449925626e-08	1.42442330442e-07	0.0	8.01677204914e-08	4.03963463282e-07	0.0	0.0
EC:1.7.1.13	3.67142911324e-05	3.56985697745e-05	4.47337942477e-05	3.49362452876e-05	3.33789861002e-05	2.65333840799e-05	2.93013018396e-05	4.12850659474e-05	2.9450363999e-05	2.98282394829e-05
EC:1.7.1.15	5.09247102893e-06	7.45629403692e-06	3.08367147847e-06	3.49799702504e-06	5.65021244087e-06	3.21616776726e-06	5.85224359587e-06	6.14024464189e-06	1.17613274756e-06	3.81424326721e-06
EC:1.7.1.4	0.0	0.0	0.0	8.7449925626e-08	0.0	0.0	0.0	0.0	0.0	0.0
EC:1.7.1.7	1.07669387469e-05	9.62236828227e-06	4.81052750642e-06	6.99599405008e-06	9.02134759466e-06	8.72959822541e-06	9.01886855528e-06	7.95808022666e-06	9.3149713607e-06	9.51417983505e-06
EC:1.7.2.1	0.0	8.33105478985e-08	0.0	0.0	0.0	0.0	2.8058702172e-07	0.0	0.0	0.0
EC:1.7.2.2	1.43559183292e-05	1.24132716369e-05	2.17501628281e-05	2.30430554025e-05	2.54971771491e-05	1.33815551745e-05	1.40694349462e-05	2.58940579964e-05	2.82271859415e-05	2.26283196077e-05
EC:1.7.2.3	2.9633331416e-05	2.41600588906e-05	4.16912383889e-05	4.52116115486e-05	5.65496051855e-05	3.57224348434e-05	3.08244885289e-05	7.90556497643e-05	4.08823743053e-05	4.70994758501e-05
EC:1.7.2.4	0.0	2.08276369747e-07	0.0	0.0	0.0	0.0	1.60335440983e-07	0.0	0.0	8.57133318473e-08
EC:1.7.2.5	0.0	3.74897465544e-07	0.0	0.0	0.0	0.0	4.00838602456e-07	0.0	0.0	0.0
EC:1.7.3.3	0.0	0.0	2.05578098565e-07	8.7449925626e-08	6.64730875396e-07	5.74315672725e-07	8.01677204914e-08	4.44359809611e-07	9.4090619805e-08	1.28569997771e-07
EC:1.7.3.3 4.1.1.97	0.0	0.0	0.0	0.0	0.0	0.0	0.0	1.21189038985e-07	0.0	2.57139995542e-07
EC:1.7.5.1 1.7.99.4	9.69994481701e-08	4.99863287391e-07	0.0	0.0	0.0	5.74315672724e-08	6.41341763931e-07	1.61585385313e-07	0.0	0.0
EC:1.7.7.1	2.47348592834e-06	1.99945314957e-06	2.01466536594e-06	2.3611479919e-06	4.46319302052e-06	2.87157836362e-06	1.64343827007e-06	4.08003097915e-06	1.59954053669e-06	3.77138660128e-06
EC:1.7.7.2	0.0	1.24965821848e-07	2.46693718278e-07	0.0	0.0	0.0	0.0	0.0	9.4090619805e-08	0.0
EC:1.7.99.1	0.0001047109043	0.00010822040172	0.000123552437237	0.000112941578946	0.000111199979298	0.000115667176487	0.000103656862595	0.000127208094588	9.68662930893e-05	0.00012921284776
EC:1.7.99.4	1.24159293658e-05	9.03919444698e-06	1.53361261529e-05	2.0332107708e-05	1.8897349172e-05	1.18309028581e-05	1.16644033315e-05	2.33086918314e-05	1.89592598907e-05	2.20711829507e-05
EC:1.8.-.-	0.0	0.0	0.0	0.0	0.0	0.0	1.60335440983e-07	0.0	0.0	0.0
EC:1.8.1.18	2.42498620425e-07	0.0	0.0	0.0	9.4961553628e-08	2.87157836362e-07	1.60335440983e-07	0.0	0.0	0.0
EC:1.8.1.19	4.8499724085e-07	2.08276369746e-07	0.0	0.0	0.0	4.5945253818e-07	0.0	0.0	3.76362479221e-07	0.0
EC:1.8.1.2	9.699944817e-07	2.66593753275e-06	3.12478709818e-06	3.45427206223e-06	3.08625049291e-06	2.98644149817e-06	1.72360599056e-06	5.73628117861e-06	5.6454371883e-07	2.01426329841e-06
EC:1.8.1.4	0.000227803204027	0.00024101741507	0.000217912784479	0.000254042033944	0.000258437868199	0.000264644661991	0.000227034984432	0.000249811005694	0.000197637346901	0.000235754519246
EC:1.8.1.7	8.4389519908e-06	7.87284677641e-06	8.18200832288e-06	1.01004664098e-05	1.7093079653e-05	4.82425165088e-06	5.49148885366e-06	1.89862827743e-05	1.31256414628e-05	9.12846984174e-06
EC:1.8.1.8	0.000144383678601	0.000145126974439	0.000155540389374	0.000148664873564	0.000147475292784	0.000196530823206	0.000137407472922	0.000150355201034	0.0001401479782	0.000121627217891
EC:1.8.1.9	0.000514727571715	0.000543976222503	0.000547290013999	0.000573584062181	0.000539429105384	0.00055145790895	0.000533957102333	0.00053270661903	0.000528601102065	0.000552850990415
EC:1.8.2.4	0.0	0.0	0.0	0.0	0.0	0.0	0.0	1.61585385313e-07	0.0	0.0
EC:1.8.3.1	0.0	8.33105478985e-08	0.0	0.0	0.0	1.14863134545e-07	0.0	1.61585385313e-07	0.0	8.57133318473e-08
EC:1.8.3.2	0.0	0.0	0.0	0.0	0.0	1.14863134545e-07	0.0	2.82774424298e-07	0.0	0.0
EC:1.8.3.5 1.8.3.6	9.69994481701e-08	2.49931643695e-07	8.22312394258e-08	0.0	2.84884660884e-07	1.14863134545e-07	0.0	1.21189038985e-07	0.0	2.57139995542e-07
EC:1.8.4.-	0.0	8.33105478985e-08	4.11156197129e-08	0.0	0.0	1.72294701817e-07	2.40503161474e-07	2.42378077969e-07	9.4090619805e-08	0.0
EC:1.8.4.11	1.98363871508e-05	2.0536050057e-05	3.17823740381e-05	3.72536683167e-05	2.79661775434e-05	3.66413399198e-05	2.77781151503e-05	3.78917728559e-05	3.26494450724e-05	3.19710727791e-05
EC:1.8.4.11 1.8.4.12	2.66748482468e-05	2.7867378272e-05	2.62317653769e-05	3.29248969982e-05	4.16406412659e-05	2.22834481017e-05	2.24068778773e-05	4.2335370952e-05	3.11910404654e-05	3.62995960374e-05
EC:1.8.4.12	1.84298951523e-06	1.08303712268e-06	1.19235297168e-06	1.53037369846e-06	2.32655806389e-06	1.89524171999e-06	2.40503161474e-07	3.79725655486e-06	1.22317805747e-06	2.91425328281e-06
EC:1.8.4.14	6.64446219965e-05	7.1355484275e-05	9.78962905365e-05	8.92426491013e-05	8.8836533419e-05	0.000100103221756	7.66002569295e-05	9.56181517589e-05	9.68662930893e-05	8.14705219209e-05
EC:1.8.4.2	1.45499172255e-07	0.0	1.23346859139e-07	2.18624814065e-07	5.22288544954e-07	3.44589403634e-07	1.20251580737e-07	6.05945194924e-07	0.0	1.28569997771e-07
EC:1.8.4.8 1.8.4.10	7.17310919218e-05	7.95199179692e-05	5.40259243028e-05	4.65670853958e-05	6.57608758874e-05	4.73810429998e-05	0.000102414262928	4.7384914243e-05	5.65484625029e-05	4.90708824826e-05
EC:1.8.5.3	1.5422912259e-05	1.33713429377e-05	9.49770815369e-06	1.8233309493e-05	2.56871002564e-05	7.17894590906e-06	9.25937171675e-06	2.9166162049e-05	1.74067646639e-05	2.12997629641e-05
EC:1.8.5.4	6.45046330331e-06	5.54015143525e-06	6.70184601321e-06	6.64619434758e-06	7.16959729891e-06	9.99309270541e-06	7.014675543e-06	7.63490945604e-06	7.2920230349e-06	5.09994324492e-06
EC:1.8.5.5	2.9099834451e-07	3.74897465543e-07	3.70040577417e-07	5.24699553756e-07	1.75678874212e-06	1.72294701817e-07	2.00419301228e-07	1.77743923844e-06	4.23407789124e-07	2.82853995096e-06
EC:1.8.5.6	0.0	0.0	0.0	0.0	0.0	0.0	0.0	2.01981731641e-07	9.4090619805e-08	0.0
EC:1.8.7.1	1.16399337804e-06	9.16416026884e-07	1.38559638433e-05	1.04939910751e-06	1.37694252761e-06	5.74315672725e-07	3.12654109916e-06	6.05945194923e-07	3.52839824269e-06	2.27140329395e-06
EC:1.8.7.2	0.0	0.0	0.0	0.0	0.0	0.0	0.0	2.01981731641e-07	0.0	0.0
EC:1.8.98.1	0.00044474246986	0.000427799663459	0.000341670799815	0.000389545693701	0.000429273703175	0.000413564715929	0.000389254366846	0.000357628854044	0.00037659770577	0.000383267163355
EC:1.8.99.2	8.05095419812e-06	5.24856451761e-06	1.19235297168e-05	8.17656804603e-06	9.63859769324e-06	3.04387306544e-06	4.36914076678e-06	1.48254591025e-05	1.11967837568e-05	9.98560316021e-06
EC:1.8.99.5	2.81298399694e-06	3.20745609409e-06	3.41259643617e-06	2.84212258284e-06	4.51067379733e-06	5.05397791997e-06	3.44721198113e-06	4.64557982775e-06	3.10499045357e-06	3.38567660797e-06
EC:1.9.3.1	6.40196357922e-06	6.41491218818e-06	7.31858030891e-06	7.65186849228e-06	1.7615368198e-05	1.32092604727e-05	7.05475940325e-06	6.8673788758e-06	3.34021700308e-06	6.34278655671e-06
EC:1.97.1.-	5.04397130484e-06	6.24829109239e-06	4.52271816843e-06	5.24699553756e-06	5.60273166405e-06	2.69928366181e-06	6.13283061759e-06	5.0091469447e-06	4.70453099025e-06	5.35708324046e-06
EC:1.97.1.4	0.00108086485096	0.0012259563676	0.00113252974499	0.00110742213316	0.00107463242163	0.000967664476973	0.00108046045292	0.00104582101009	0.00108171281059	0.00101360300576
EC:1.97.1.9	1.93028901858e-05	1.8869839099e-05	1.11423329422e-05	3.18754978907e-05	3.92666024252e-05	1.73443333163e-05	1.57529570766e-05	4.7263725204e-05	1.62306319164e-05	4.37566559081e-05
EC:2.-.-.-	0.000255642045652	0.000278048953611	0.000261947613191	0.000282288359921	0.000243718827386	0.000241786898217	0.000250003036352	0.00025381024398	0.000247034922298	0.000253111468945
EC:2.1.1.-	0.000834195254263	0.000842436260349	0.00087086994114	0.000890896117315	0.000848528962443	0.000882550894276	0.000806727771305	0.000814915494479	0.000853166695083	0.000828290782307
EC:2.1.1.- 2.1.1.294 2.7.1.181	6.78996137191e-07	0.0	4.93387436556e-07	4.80974590943e-07	0.0	1.72294701817e-07	4.00838602457e-07	0.0	0.0	8.57133318473e-08
EC:2.1.1.1	0.0	0.0	0.0	1.31174888439e-07	0.0	0.0	0.0	0.0	0.0	0.0
EC:2.1.1.10	1.75084003947e-05	1.5620727731e-05	1.66929416035e-05	2.10317071131e-05	2.07965802445e-05	1.25200816654e-05	1.50715314524e-05	2.91257657027e-05	1.00206510092e-05	2.53282895609e-05
EC:2.1.1.100	0.0	0.0	0.0	0.0	1.42442330442e-07	0.0	0.0	4.84756155939e-07	0.0	0.0
EC:2.1.1.103	2.9099834451e-07	2.08276369747e-07	6.16734295695e-07	3.06074739691e-07	1.37694252761e-06	1.55065231636e-06	3.20670881965e-07	1.61585385313e-06	2.35226549513e-07	1.71426663695e-07
EC:2.1.1.104	9.69994481701e-08	3.33242191593e-07	0.0	0.0	0.0	1.72294701817e-07	2.40503161474e-07	4.44359809611e-07	4.70453099026e-07	2.99996661466e-07
EC:2.1.1.107	7.27495861276e-06	5.74842780499e-06	7.52415840747e-06	6.77736923601e-06	1.03033285686e-05	4.24993597816e-06	5.85224359587e-06	1.11089952403e-05	8.93860888149e-06	8.27133652327e-06
EC:2.1.1.107 1.3.1.76 4.99.1.4	1.55199117072e-06	2.16607424536e-06	3.24813395732e-06	3.14819732254e-06	3.27617360017e-06	2.64185209453e-06	2.04427687253e-06	2.82774424298e-06	1.64658584659e-06	1.49998330733e-06
EC:2.1.1.107 4.2.1.75	1.69264037057e-05	1.81200441679e-05	2.65606903346e-05	2.86398506425e-05	2.95330431783e-05	1.30369657708e-05	1.52318668934e-05	4.35876576882e-05	2.22994768938e-05	3.04282328058e-05
EC:2.1.1.11	0.0	0.0	0.0	0.0	0.0	0.0	0.0	0.0	0.0	8.57133318473e-08
EC:2.1.1.113	2.03698841157e-06	2.12441897141e-06	1.76797164766e-06	1.83644843815e-06	2.13663495663e-06	1.09119977818e-06	2.96620565818e-06	1.81783558477e-06	1.55249522678e-06	1.07141664809e-06
EC:2.1.1.13	0.000494988184012	0.000507861099989	0.000516946686651	0.000565932193689	0.000517492986496	0.000490350721372	0.000485335379855	0.000491461949429	0.000498774375587	0.000484108898274
EC:2.1.1.130 2.1.1.151	1.26099282621e-05	9.12250499488e-06	1.06489455057e-05	1.67029357946e-05	2.26958113171e-05	4.76682008361e-06	6.21299833808e-06	3.06204305168e-05	1.60894959867e-05	1.85997930109e-05
EC:2.1.1.131	1.80903970837e-05	1.17051319797e-05	1.55005886318e-05	2.61038027994e-05	3.08150241523e-05	6.77692493815e-06	1.1263564729e-05	3.77705838169e-05	2.1734933175e-05	2.12569062981e-05
EC:2.1.1.132	1.41619194328e-05	1.40794825948e-05	1.98177287016e-05	2.77653513862e-05	3.08625049291e-05	7.63839844724e-06	9.86062962044e-06	4.07195170989e-05	2.04647098076e-05	3.0856799465e-05
EC:2.1.1.133 2.1.1.271	1.10094373673e-05	1.12052686923e-05	1.10601017028e-05	1.90640837865e-05	2.64467926854e-05	4.93911478543e-06	8.93870083479e-06	3.21958880236e-05	2.16878878651e-05	1.81712263516e-05
EC:2.1.1.14	6.7899613719e-06	5.4984961613e-06	4.48160254871e-06	6.82109419883e-06	1.24874443021e-05	4.5945253818e-06	5.13073411145e-06	1.35731723663e-05	1.03029228687e-05	7.4142032048e-06
EC:2.1.1.144	9.69994481701e-08	1.24965821848e-07	8.22312394258e-08	4.80974590943e-07	1.23450019716e-06	3.44589403635e-07	1.20251580737e-07	1.17149404352e-06	2.82271859415e-07	2.99996661466e-07
EC:2.1.1.148	0.000160049089481	0.000192155778728	0.000149044121459	0.000122036371211	0.000165802872634	0.000148632896101	0.000231845047661	0.000172250020744	0.000129421647542	0.000156512543953
EC:2.1.1.156	0.0	0.0	0.0	0.0	0.0	0.0	0.0	1.21189038985e-07	0.0	0.0
EC:2.1.1.16	0.0	0.0	0.0	0.0	2.3740388407e-07	2.87157836362e-07	0.0	8.88719619221e-07	0.0	0.0
EC:2.1.1.163 2.1.1.201	5.89271647633e-05	5.46517194214e-05	6.82519287235e-05	6.09963231241e-05	6.3054471609e-05	6.98942173706e-05	5.8081513496e-05	5.95846108341e-05	6.25232168605e-05	4.97565891374e-05
EC:2.1.1.166	1.70234031539e-05	1.17467872537e-05	1.43493512798e-05	1.25490643273e-05	1.63808680008e-05	1.32666920399e-05	9.58004259872e-06	2.18140270172e-05	1.27492789836e-05	1.29427131089e-05
EC:2.1.1.168	0.0	0.0	0.0	8.7449925626e-08	0.0	0.0	0.0	0.0	0.0	0.0
EC:2.1.1.17	0.0	0.0	0.0	1.31174888439e-07	5.69769321768e-07	4.02020970907e-07	0.0	2.82774424298e-07	0.0	0.0
EC:2.1.1.17 2.1.1.71	0.0	4.16552739492e-07	0.0	0.0	0.0	0.0	0.0	8.07926926564e-08	0.0	0.0
EC:2.1.1.170	0.000309864737179	0.000314580628865	0.000307791529171	0.000320329077568	0.000302594990636	0.000309843305435	0.000287561613403	0.00029440857204	0.000299678624079	0.000280411165139
EC:2.1.1.171	2.23098730791e-05	2.74508255326e-05	2.28602845604e-05	2.58414530225e-05	1.68081949922e-05	1.4128165549e-05	1.94005883589e-05	2.29855210608e-05	1.67951756352e-05	2.21568962825e-05
EC:2.1.1.172	2.5656354041e-05	2.97835208737e-05	2.46282562081e-05	3.51985950645e-05	2.24109266562e-05	3.18170882689e-05	2.89405470974e-05	3.49024432276e-05	2.42753799097e-05	3.37710527479e-05
EC:2.1.1.173 2.1.1.264	4.94697185667e-06	7.37298348902e-06	2.2202434645e-06	9.7506667073e-06	1.58585794559e-05	2.98644149817e-06	4.56956006801e-06	1.72896362285e-05	4.51634975064e-06	1.28141431112e-05
EC:2.1.1.174	0.0	8.33105478985e-08	0.0	0.0	0.0	0.0	0.0	0.0	0.0	0.0
EC:2.1.1.176	0.000276690925905	0.000309332064347	0.00028797380047	0.000308129812943	0.000278189871353	0.000260796746984	0.000277901403083	0.000277886466392	0.000271169166278	0.000283625415083
EC:2.1.1.177	0.000251131571312	0.000262386570606	0.000253642258009	0.000265279349386	0.000253025059642	0.000252698895999	0.000232967395748	0.000229734021569	0.000250281048682	0.000223583226124
EC:2.1.1.178	9.21494757616e-07	2.04110842351e-06	9.8677487311e-07	1.61782362408e-06	2.65892350158e-06	2.58442052726e-06	2.44511547499e-06	1.33307942883e-06	1.69363115649e-06	1.32855664363e-06
EC:2.1.1.179	1.3094925503e-06	1.91614260166e-06	2.8780933799e-07	8.7449925626e-07	1.89923107256e-06	3.44589403635e-07	5.21090183194e-07	2.66615885766e-06	5.64543718831e-07	3.21424994427e-06
EC:2.1.1.180	0.0	0.0	0.0	0.0	1.42442330442e-07	0.0	0.0	0.0	0.0	0.0
EC:2.1.1.182	0.000373932872696	0.000366483100205	0.00037234305212	0.000381325400692	0.000363465346511	0.000394095414624	0.000361676670997	0.000368657056591	0.00035721503809	0.00035262464722
EC:2.1.1.183	0.0	0.0	0.0	0.0	1.42442330442e-07	2.2972626909e-07	0.0	5.25152502266e-07	0.0	0.0
EC:2.1.1.184	6.78996137191e-07	3.33242191594e-07	4.52271816843e-07	2.49232288034e-06	4.27326991326e-07	6.89178807269e-07	1.20251580737e-06	4.4435980961e-07	6.58634338635e-07	1.71426663695e-07
EC:2.1.1.185	0.000389646783299	0.000400557114296	0.000372795323937	0.000404936880611	0.00037272409799	0.000382609101169	0.000360474155189	0.000358598366356	0.000369305682735	0.000363338813701
EC:2.1.1.186	4.65597351216e-06	3.16580082014e-06	3.08367147847e-06	2.62349776878e-06	3.84594292193e-06	3.21616776726e-06	4.00838602457e-06	4.96875059837e-06	2.77567328425e-06	2.69996995319e-06
EC:2.1.1.187	0.000101558422234	0.000120050499522	0.000113890266605	0.000111542380136	9.15429376974e-05	8.89040661377e-05	0.000106302397372	9.05686084679e-05	0.000113520332795	9.16275517448e-05
EC:2.1.1.189	0.0	1.24965821848e-07	0.0	0.0	0.0	0.0	3.20670881965e-07	0.0	0.0	0.0
EC:2.1.1.190	0.00053058698149	0.000554723283182	0.000530720419255	0.000554345078543	0.000539761470822	0.000565011758826	0.000525539491681	0.000510771402974	0.000535234490761	0.00051967993099
EC:2.1.1.191	0.00049139920443	0.000479952066443	0.000476201107515	0.000539740940964	0.000497028771689	0.000525900861514	0.000468820829434	0.000502368962938	0.000457797910662	0.00047142332516
EC:2.1.1.192	0.000425779077743	0.000437880239754	0.000441581755717	0.000441228599746	0.000431980107454	0.000480300197099	0.000426572440735	0.000432685265522	0.000407694655615	0.00042200958935
EC:2.1.1.193	0.000280231405763	0.000291128709631	0.000290070697075	0.0002881912299	0.000262046407236	0.000279576869482	0.000256897460315	0.000252477164551	0.000259831246592	0.000242868725789
EC:2.1.1.195	1.49864147423e-05	1.27881691024e-05	2.29425157998e-05	2.26495307371e-05	2.39303115143e-05	6.43233553451e-06	1.03015520831e-05	3.17919245603e-05	2.48869689384e-05	2.15140462937e-05
EC:2.1.1.196	3.97697737497e-06	2.99917972434e-06	2.83697776019e-06	5.20327057475e-06	6.88471263803e-06	2.35469425817e-06	3.6877151426e-06	7.4329277244e-06	4.98680284967e-06	3.55710327166e-06
EC:2.1.1.197	5.14097075302e-06	3.24911136804e-06	6.86630849207e-06	1.39919881002e-06	2.65892350158e-06	3.15873619998e-06	3.04637337867e-06	3.63567116954e-06	1.36431398717e-06	2.74282661912e-06
EC:2.1.1.198	0.000390422778885	0.000403431328198	0.00040252191699	0.000416480270794	0.000396796851835	0.00043481439582	0.000392501159526	0.000374433734116	0.000389582211303	0.000371181583565
EC:2.1.1.199	0.000406379188109	0.000401390219775	0.000414445446707	0.000415518321612	0.000406530411081	0.000453709381452	0.000390056044051	0.000405781298867	0.000398332638945	0.000393809903173
EC:2.1.1.200	1.9399889634e-07	1.24965821848e-07	0.0	1.74899851252e-07	0.0	4.02020970907e-07	3.60754742211e-07	0.0	0.0	2.99996661466e-07
EC:2.1.1.201	0.0	0.0	0.0	0.0	0.0	0.0	0.0	8.07926926564e-08	0.0	0.0
EC:2.1.1.202	0.0	8.33105478985e-08	0.0	0.0	6.17250098582e-07	0.0	2.00419301228e-07	7.27134233909e-07	0.0	0.0
EC:2.1.1.203	1.9399889634e-07	0.0	1.23346859139e-07	0.0	1.42442330442e-07	1.72294701817e-07	0.0	1.21189038985e-07	0.0	1.71426663695e-07
EC:2.1.1.204	0.0	0.0	0.0	0.0	0.0	0.0	0.0	3.23170770626e-07	0.0	0.0
EC:2.1.1.205	9.69994481701e-08	0.0	0.0	0.0	3.79846214512e-07	2.2972626909e-07	0.0	1.13109769719e-06	0.0	0.0
EC:2.1.1.206	4.41347489174e-06	2.8742139025e-06	2.38470594335e-06	4.0226965788e-06	6.40990486989e-06	2.01010485454e-06	2.96620565818e-06	7.75609849503e-06	4.28112320113e-06	3.77138660128e-06
EC:2.1.1.207	0.00019850937068	0.000212816794607	0.000205578098565	0.000211759994903	0.0002008911667	0.000207327957854	0.000197573347151	0.000204405512421	0.000199895521776	0.000204983433113
EC:2.1.1.213	4.07397682314e-06	4.04056157308e-06	4.89275874584e-06	7.91421826916e-06	8.21417438882e-06	2.18239955635e-06	5.41132113317e-06	8.07926926564e-06	7.15088710519e-06	5.69993656785e-06
EC:2.1.1.214	0.0	0.0	1.23346859139e-07	0.0	0.0	0.0	2.00419301228e-07	0.0	0.0	0.0
EC:2.1.1.215 2.1.1.216	7.66295640544e-06	5.12359869576e-06	3.90598387273e-06	6.12149479382e-06	9.92348235413e-06	2.81414679635e-06	4.72989550899e-06	1.00990865821e-05	5.5513465685e-06	4.41423659014e-06
EC:2.1.1.217	0.000130221759168	0.000150167262587	0.000137860672898	0.000147265674754	0.000135225252366	0.000129450752632	0.000131835816348	0.000122804892838	0.000143064787414	0.000124412901176
EC:2.1.1.219 2.1.1.220	7.27495861276e-06	4.41545903862e-06	4.64606502756e-06	6.42756953351e-06	9.73355924687e-06	3.90534657453e-06	6.13283061759e-06	1.26440564007e-05	7.76247613392e-06	6.94277987964e-06
EC:2.1.1.22	0.0	0.0	1.23346859139e-07	0.0	0.0	0.0	0.0	4.4435980961e-07	0.0	0.0
EC:2.1.1.221	0.0	0.0	0.0	0.0	0.0	0.0	0.0	6.05945194923e-07	0.0	1.28569997771e-07
EC:2.1.1.222 2.1.1.64	9.69994481701e-08	4.16552739492e-07	2.8780933799e-07	0.0	0.0	2.2972626909e-07	4.00838602457e-07	2.01981731641e-07	6.58634338636e-07	1.28569997771e-07
EC:2.1.1.223	8.24980306687e-05	7.4687906191e-05	7.7626290018e-05	7.75243590675e-05	8.38985326303e-05	9.55661279414e-05	7.13893550976e-05	6.94817156846e-05	8.21881563997e-05	6.43707122173e-05
EC:2.1.1.224	1.45499172255e-07	2.08276369746e-07	4.52271816843e-07	2.18624814065e-07	0.0	1.72294701817e-07	2.40503161474e-07	2.82774424298e-07	0.0	0.0
EC:2.1.1.225	0.0	0.0	0.0	0.0	9.4961553628e-08	1.14863134545e-07	0.0	3.23170770626e-07	0.0	0.0
EC:2.1.1.226 2.1.1.227	0.000199673364058	0.000217107287823	0.000207222723353	0.000221466936648	0.000205971609819	0.000191764003123	0.000196130328182	0.000202304902412	0.000195661443885	0.000210083376358
EC:2.1.1.228	0.00037422387104	0.00037127345671	0.000368971571304	0.000398290686264	0.000364889769816	0.000402710149714	0.000354541743873	0.000368818641977	0.000344842121586	0.000355196047175
EC:2.1.1.242	3.8799779268e-06	4.87366705206e-06	6.08511171751e-06	6.34011960788e-06	7.7868473975e-06	4.53709381452e-06	4.44930848727e-06	1.15533550499e-05	6.30407152694e-06	6.64278321817e-06
EC:2.1.1.244	0.0	0.0	0.0	0.0	9.4961553628e-08	2.2972626909e-07	0.0	4.84756155939e-07	0.0	2.57139995542e-07
EC:2.1.1.245	0.000248173088143	0.000230728562405	0.000299239480271	0.000260906853105	0.000259482445289	0.000327819385991	0.000227075068292	0.000242862834125	0.000277708464355	0.000325110667697
EC:2.1.1.248	2.42498620425e-06	2.08276369746e-06	3.00144023905e-06	3.97897161598e-06	4.083346806e-06	2.6992836618e-06	3.08645723892e-06	7.75609849502e-06	3.15203576347e-06	6.47135655448e-06
EC:2.1.1.249	1.45499172255e-07	0.0	0.0	3.06074739691e-07	8.07173205838e-07	0.0	3.20670881965e-07	5.25152502267e-07	2.35226549513e-07	0.0
EC:2.1.1.250	5.8199668902e-06	3.62400883358e-06	5.13945246412e-06	1.08000658148e-05	1.07781363368e-05	2.35469425817e-06	4.28897304629e-06	1.43407029465e-05	3.7636247922e-06	9.42846650321e-06
EC:2.1.1.257	2.42498620425e-07	1.66621095797e-07	4.93387436555e-07	0.0	4.27326991326e-07	0.0	2.00419301228e-07	7.27134233907e-07	0.0	1.71426663695e-07
EC:2.1.1.258	0.000104080407887	9.43075402211e-05	0.00011167002314	0.000108394182813	9.14004953669e-05	0.000131748015323	9.63215161704e-05	0.000115897117616	0.000110274206412	0.000142584127528
EC:2.1.1.260	0.0	0.0	0.0	0.0	2.3740388407e-07	4.02020970907e-07	8.01677204914e-08	9.69512311877e-07	0.0	0.0
EC:2.1.1.265	2.18248758383e-06	2.29104006721e-06	2.13801222508e-06	2.22997310346e-06	1.37694252761e-06	8.61473509086e-07	2.08436073278e-06	1.05030500453e-06	2.49340142484e-06	1.54283997325e-06
EC:2.1.1.266	4.2194759954e-06	1.04138184873e-06	7.81196774546e-07	9.18224219073e-07	9.02134759466e-07	1.37835761454e-06	1.72360599057e-06	1.89862827743e-06	1.03499681785e-06	1.45712664141e-06
EC:2.1.1.282	0.0	0.0	4.11156197129e-08	0.0	0.0	0.0	0.0	0.0	0.0	0.0
EC:2.1.1.287	0.0	0.0	8.22312394258e-08	2.18624814065e-07	1.42442330442e-07	0.0	0.0	4.84756155939e-07	0.0	8.57133318473e-08
EC:2.1.1.289	2.37648648017e-06	1.41627931427e-06	1.80908726737e-06	2.57977280597e-06	4.27326991326e-06	6.89178807269e-07	1.56327054958e-06	3.83765290118e-06	4.37521382094e-06	9.85703316244e-07
EC:2.1.1.290 2.3.1.231	0.0	0.0	8.22312394258e-08	8.7449925626e-08	0.0	0.0	0.0	0.0	0.0	0.0
EC:2.1.1.295	0.0	0.0	0.0	0.0	1.42442330442e-07	2.2972626909e-07	0.0	1.21189038985e-07	0.0	0.0
EC:2.1.1.296	0.0	0.0	0.0	0.0	0.0	0.0	0.0	0.0	0.0	8.57133318473e-08
EC:2.1.1.297	0.000295993816091	0.00031199800188	0.000299691752088	0.000317268330171	0.000280848794855	0.000281184953366	0.000280146099257	0.000284875034307	0.00027022826008	0.000264982765406
EC:2.1.1.298	9.699944817e-07	4.58208013442e-07	2.05578098565e-07	1.09312407033e-06	1.18701942035e-06	8.61473509087e-07	1.16243194712e-06	5.65548848596e-07	8.46815578246e-07	5.14279991084e-07
EC:2.1.1.309	0.0	0.0	0.0	0.0	3.32365437698e-07	1.14863134545e-07	4.00838602457e-08	6.46341541252e-07	0.0	1.28569997771e-07
EC:2.1.1.313	0.0	0.0	0.0	0.0	9.4961553628e-08	0.0	0.0	0.0	0.0	0.0
EC:2.1.1.314	0.0	0.0	8.22312394258e-08	0.0	2.3740388407e-07	1.14863134545e-07	0.0	3.23170770626e-07	0.0	0.0
EC:2.1.1.317	9.69994481701e-08	2.08276369746e-07	2.05578098565e-07	8.7449925626e-08	2.3740388407e-07	1.72294701817e-07	8.01677204914e-08	3.63567116954e-07	2.35226549513e-07	0.0
EC:2.1.1.319	2.42498620425e-07	1.24965821848e-07	4.52271816843e-07	2.62349776878e-07	1.51938485805e-06	5.16884105452e-07	0.0	2.98932962829e-06	4.23407789123e-07	4.71423325161e-07
EC:2.1.1.320	0.0	1.24965821848e-07	0.0	0.0	2.84884660884e-07	2.2972626909e-07	0.0	2.42378077969e-07	0.0	0.0
EC:2.1.1.33	0.000326063645024	0.000329909769678	0.000335750150576	0.000345777005925	0.00031997295495	0.000356937190598	0.000316421992779	0.000307416195558	0.000333551247209	0.000303168054744
EC:2.1.1.34	2.03698841157e-05	2.07443264267e-05	2.15445847296e-05	2.92520001219e-05	2.68741196767e-05	2.8026604829e-05	2.04427687253e-05	1.63201239166e-05	2.16408425552e-05	1.65855297125e-05
EC:2.1.1.35	1.6004908948e-06	1.20800294453e-06	1.02789049282e-06	2.0113482894e-06	9.02134759466e-07	9.76336643632e-07	2.32486389425e-06	3.23170770625e-07	1.31726867727e-06	1.32855664363e-06
EC:2.1.1.37	0.000929448712366	0.000941075949061	0.000933201220625	0.000880577026091	0.000906502990933	0.00092878330593	0.00118872695945	0.000917926177616	0.000873396178341	0.000819762305788
EC:2.1.1.41	3.39498068595e-07	1.33296876638e-06	1.06900611254e-06	4.3724962813e-07	1.56686563486e-06	1.0337682109e-06	7.61593344668e-07	1.49466481414e-06	5.17498408928e-07	7.28563320702e-07
EC:2.1.1.43	0.0	2.91586917645e-07	1.23346859139e-07	0.0	1.42442330442e-06	1.43578918181e-06	0.0	4.20122001814e-06	1.41135929708e-07	1.28569997771e-07
EC:2.1.1.44 1.14.99.51	3.8799779268e-07	5.4151856134e-07	1.11012173225e-06	5.68424516569e-07	2.041673403e-06	2.2972626909e-06	4.40922462702e-07	1.13109769719e-06	2.35226549513e-07	9.85703316244e-07
EC:2.1.1.45	0.000340371063629	0.000342156420219	0.000390310577935	0.000346345430442	0.000362610692529	0.000427003702671	0.000344480694951	0.000380856753182	0.000354110047636	0.000380567193402
EC:2.1.1.56	0.0	8.33105478985e-08	0.0	0.0	0.0	0.0	0.0	3.63567116954e-07	0.0	0.0
EC:2.1.1.6	0.0	0.0	8.22312394258e-08	0.0	0.0	0.0	0.0	0.0	0.0	0.0
EC:2.1.1.61 1.5.-.-	1.9399889634e-07	4.16552739493e-07	4.1115619713e-07	2.62349776878e-07	1.42442330442e-07	5.16884105452e-07	1.00209650614e-06	0.0	5.17498408928e-07	3.85709993314e-07
EC:2.1.1.62	0.0	0.0	0.0	0.0	3.79846214512e-07	0.0	0.0	1.77743923844e-06	0.0	0.0
EC:2.1.1.67	9.69994481701e-08	0.0	1.23346859139e-07	0.0	0.0	0.0	0.0	0.0	0.0	0.0
EC:2.1.1.72	0.00140130252799	0.00136421022184	0.00132618431384	0.0013476033539	0.00137371383478	0.00145043423147	0.00143412035187	0.00133820976482	0.00124820616233	0.00126277166144
EC:2.1.1.74	0.000329264626813	0.00032624410557	0.000323785505239	0.00034398428245	0.000317931281547	0.000328163975395	0.00032796614453	0.00030749698825	0.00029934930691	0.000342039050737
EC:2.1.1.77	2.86148372102e-06	5.29021979155e-06	3.24813395732e-06	3.41054709941e-06	5.17540467273e-06	6.0303145636e-06	4.60964392825e-06	2.50457347235e-06	1.928857706e-06	4.97137324714e-06
EC:2.1.1.79	9.21494757616e-07	1.20800294453e-06	2.46693718278e-07	3.49799702504e-07	2.041673403e-06	2.2972626909e-06	1.80377371106e-06	1.61585385313e-06	1.12908743766e-06	2.27140329395e-06
EC:2.1.1.80	1.21734307453e-05	9.37243663858e-06	1.17590672379e-05	1.36859133605e-05	9.92348235413e-06	2.1077385189e-05	1.1584235611e-05	1.68452764189e-05	1.94297129898e-05	1.31141397726e-05
EC:2.1.1.80 3.1.1.61	3.15248206553e-06	3.41573246384e-06	1.20057609562e-05	7.82676834353e-06	8.92638604103e-06	4.53709381452e-06	3.2467926799e-06	1.19169221668e-05	1.24199618143e-05	1.01998864898e-05
EC:2.1.1.86	4.74327301552e-05	3.39490482686e-05	3.18646052775e-05	5.12893813796e-05	6.45263756902e-05	2.02159116799e-05	3.6877151426e-05	8.07118999638e-05	4.74687176917e-05	3.44567594026e-05
EC:2.1.1.90	3.54047985821e-06	2.37435061511e-06	6.24957419637e-06	4.45994620693e-06	6.64730875396e-06	2.18239955635e-06	3.44721198113e-06	4.64557982774e-06	5.26907470908e-06	3.77138660128e-06
EC:2.1.1.95	0.0	0.0	0.0	1.74899851252e-07	0.0	0.0	0.0	0.0	0.0	0.0
EC:2.1.1.98	5.77146716612e-06	2.9575244504e-06	3.74152139387e-06	5.20327057475e-06	7.97677050475e-06	2.18239955635e-06	4.72989550899e-06	8.11966561197e-06	4.93975753977e-06	5.31422657453e-06
EC:2.1.2.1	0.000499159160283	0.000483992628016	0.000479408125853	0.000521988606062	0.000513267197359	0.000553927466343	0.000506539741925	0.000491987101931	0.000462831758821	0.000495123061416
EC:2.1.2.10	0.00012774827324	0.000124132716369	0.000162776738443	0.000156185567168	0.0001505140625	0.00017286901749	0.000124861224665	0.000161100629157	0.000137137078366	0.000143055550853
EC:2.1.2.11	9.95214338225e-05	8.5351656322e-05	0.000101884505649	9.95180153624e-05	0.000101086573837	0.000109981451327	8.44566935377e-05	9.82035179239e-05	8.86804091663e-05	8.71704584888e-05
EC:2.1.2.13 1.1.1.305	4.36497516765e-06	6.53987801003e-06	4.52271816842e-06	5.50934531444e-06	3.65601981468e-06	3.90534657452e-06	2.8058702172e-06	4.92835425204e-06	1.03499681786e-06	3.34281994205e-06
EC:2.1.2.2	0.000336830583771	0.000342073109671	0.000321524146155	0.000338037687507	0.000332175514591	0.000374338955482	0.000314618219068	0.000315253086746	0.000316661980954	0.000309682267964
EC:2.1.2.3	9.94244343744e-06	8.87257335119e-06	1.07311767451e-05	1.4035713063e-05	8.92638604103e-06	1.0969429349e-05	1.76368985081e-05	1.29672271714e-05	1.30785961529e-05	1.31569964386e-05
EC:2.1.2.3 3.5.4.10	0.000653048784805	0.000605417751578	0.000617967764285	0.000653294669389	0.000637951717273	0.000748161026858	0.000605186121989	0.000632243216383	0.000598980885679	0.000644864252154
EC:2.1.2.5	2.66748482468e-05	2.29104006721e-05	4.25546664029e-05	3.17443230022e-05	3.47559286278e-05	4.04892549271e-05	2.78181990105e-05	4.02347609429e-05	3.23201279031e-05	3.51424660574e-05
EC:2.1.2.5 4.3.1.4	5.7569172489e-05	5.44434430517e-05	5.99465735415e-05	6.56311691823e-05	5.81164708203e-05	7.64414160396e-05	5.03854123288e-05	5.11417744515e-05	4.83625785798e-05	4.99280158011e-05
EC:2.1.2.9	0.0003670944116	0.000370148764313	0.000390845080991	0.000393174865615	0.000363987635056	0.000385423247965	0.000361556419416	0.000352660103445	0.000356932766231	0.000366895916973
EC:2.1.3.-	8.77845005939e-06	3.24911136804e-06	4.72829626699e-06	5.64052020288e-06	2.3740388407e-06	3.50332560362e-06	5.81215973563e-06	4.88795790572e-06	2.44635611493e-06	3.21424994428e-06
EC:2.1.3.1	1.11549365396e-06	9.58071300833e-07	1.48016230967e-06	1.79272347533e-06	6.17250098582e-07	3.44589403635e-07	4.81006322949e-07	1.09070135086e-06	7.05679648538e-07	2.5285432895e-06
EC:2.1.3.10	0.0	0.0	0.0	1.74899851252e-07	0.0	0.0	0.0	0.0	0.0	0.0
EC:2.1.3.11	8.19160339797e-05	7.26884530414e-05	8.15322738907e-05	7.72182843278e-05	7.72512238764e-05	0.000103663978927	7.87247015226e-05	6.87141851043e-05	8.48697390642e-05	5.90564856428e-05
EC:2.1.3.2	0.00043892250297	0.000423842412433	0.000427355751296	0.000463353430929	0.00045766720771	0.000498046551387	0.000412984012111	0.000432240905712	0.00042975890596	0.000434909445793
EC:2.1.3.3	0.00029337483099	0.000302125701954	0.000257095970065	0.000318274004316	0.000306298491227	0.000300826549373	0.000273331843015	0.000307698969982	0.00026058397155	0.000312810804577
EC:2.1.3.6	1.06699392987e-05	1.05804395831e-05	1.08545236042e-05	1.25490643273e-05	1.22025596412e-05	1.38984392799e-05	1.06623068254e-05	1.52294225657e-05	8.65633702207e-06	1.32855664363e-05
EC:2.1.3.9	0.0	0.0	0.0	0.0	9.4961553628e-08	0.0	0.0	0.0	1.41135929708e-07	1.71426663695e-07
EC:2.1.4.1	0.0	1.70786623192e-06	8.63428013971e-07	8.7449925626e-08	0.0	8.61473509086e-07	1.64343827007e-06	1.13109769719e-06	0.0	3.4285332739e-07
EC:2.10.1.1	0.000121540308557	9.90562414513e-05	9.35380348469e-05	0.000148489973713	0.000158395871452	0.000118194165447	0.000100490237636	0.000206910085893	0.000132009139587	0.000182612253501
EC:2.10.1.1 2.7.7.75	0.0	0.0	0.0	0.0	1.42442330442e-07	5.74315672724e-08	0.0	8.07926926564e-08	0.0	0.0
EC:2.2.1.-	0.0	0.0	0.0	0.0	3.32365437698e-07	0.0	0.0	0.0	0.0	0.0
EC:2.2.1.1	0.000992886351469	0.000981939772805	0.000982868889238	0.00106037407318	0.00102487256753	0.00109229097795	0.000959487362701	0.00101936140325	0.000942035285488	0.00104030270863
EC:2.2.1.2	3.06518256217e-05	3.14913871056e-05	3.4948276756e-05	3.63354440976e-05	4.23528529181e-05	4.06041180616e-05	2.93413856998e-05	4.774848136e-05	3.93769243884e-05	4.07995459593e-05
EC:2.2.1.2 5.3.1.9	4.84997240851e-07	2.91586917645e-07	4.52271816842e-07	1.74899851252e-07	8.54653982652e-07	0.0	2.40503161474e-07	0.0	0.0	1.11427331402e-06
EC:2.2.1.3	0.0	0.0	0.0	8.7449925626e-08	0.0	0.0	0.0	0.0	0.0	0.0
EC:2.2.1.6	0.000431744543805	0.000399349111351	0.000409223763003	0.000466807702992	0.000467733132395	0.000403916212627	0.000373140655027	0.000495945943872	0.000441614324055	0.000412623979513
EC:2.2.1.7	0.000425827577467	0.00045470897043	0.000462139565574	0.000449973592309	0.000424668067824	0.000439179194932	0.000433466864697	0.000426181453763	0.000410752600759	0.000424666702638
EC:2.2.1.9	2.97788305882e-05	3.25327689544e-05	3.8813145009e-05	3.37119463288e-05	3.17646396886e-05	4.61175485198e-05	3.35501910256e-05	3.55083884225e-05	3.84360181904e-05	3.3685339416e-05
EC:2.3.-.-	0.0	0.0	0.0	0.0	2.84884660884e-07	0.0	8.01677204914e-08	8.07926926564e-08	0.0	0.0
EC:2.3.1.-	0.000165481058578	0.000179367609625	0.000188885156961	0.000182988969372	0.000164805776321	0.000171318365174	0.000162018963113	0.000176451240762	0.000171056746806	0.000170183820383
EC:2.3.1.- 2.3.1.51	0.0	0.0	0.0	0.0	0.0	0.0	0.0	1.61585385313e-07	0.0	0.0
EC:2.3.1.1	2.13398785974e-05	2.08276369746e-05	1.88720694482e-05	2.40050045843e-05	1.38643868297e-05	1.88949856326e-05	1.79976532503e-05	2.387424068e-05	7.80952144382e-06	1.60283930554e-05
EC:2.3.1.101	1.52289133627e-05	8.41436533775e-06	7.6475052666e-06	1.46041375795e-05	2.06541379141e-05	4.76682008361e-06	1.06222229651e-05	2.30663137534e-05	1.36431398717e-05	1.15284431335e-05
EC:2.3.1.108	0.0	0.0	0.0	0.0	2.3740388407e-07	4.59452538179e-07	0.0	2.10061000907e-06	0.0	0.0
EC:2.3.1.117	5.78601708335e-05	4.85700494248e-05	5.11478309229e-05	5.42626788509e-05	5.84013554812e-05	6.4495650047e-05	4.52546782174e-05	5.12225671442e-05	5.58427828543e-05	6.10707489412e-05
EC:2.3.1.118	1.139743516e-05	1.55374171831e-05	1.50483168149e-05	1.62219612036e-05	1.74729258676e-05	8.90189292723e-06	1.03817198036e-05	1.73300325748e-05	9.64428853002e-06	1.58998230577e-05
EC:2.3.1.12	0.000138709210883	0.000152166715737	0.000136956129264	0.000157584765978	0.000149374523857	0.000144210665421	0.000140453846301	0.000140094529066	0.000111591475089	0.000158741090581
EC:2.3.1.128	0.000226105713684	0.000255138552939	0.00024776272439	0.000251331086249	0.00022026332364	0.000211865051668	0.000232927311888	0.00023389484524	0.000242659708477	0.000236997362558
EC:2.3.1.129	0.000117708830354	0.000114218761169	0.000128774120941	0.000116658200785	0.000110392806093	0.000145301865199	0.000108226422663	0.00010705031777	0.000100582872572	0.000101827438235
EC:2.3.1.133	0.0	0.0	0.0	1.31174888439e-07	0.0	0.0	0.0	1.61585385313e-07	0.0	0.0
EC:2.3.1.15	0.000487567726227	0.000539644074012	0.000531501616029	0.000558542674973	0.000501586926263	0.000496381035936	0.000490987204149	0.000516830854923	0.00048277897022	0.000510122894489
EC:2.3.1.15 2.3.1.42	0.0	0.0	0.0	1.04939910751e-06	2.3740388407e-07	2.2972626909e-07	0.0	1.09070135086e-06	0.0	2.57139995542e-07
EC:2.3.1.158	0.0	8.33105478985e-08	0.0	0.0	9.4961553628e-08	0.0	0.0	8.07926926564e-08	0.0	0.0
EC:2.3.1.16	2.9099834451e-06	3.45738773779e-06	2.30247470392e-06	6.7336442732e-06	8.49905904971e-06	4.47966224725e-06	3.84805058359e-06	1.13513733182e-05	2.63453735454e-06	9.04275650989e-06
EC:2.3.1.168	4.84997240851e-08	0.0	2.87809337991e-07	0.0	3.79846214512e-07	1.14863134545e-07	0.0	8.07926926565e-07	0.0	1.24284331179e-06
EC:2.3.1.169	0.000446197461583	0.000356860731923	0.000484300884598	0.000446519320246	0.000425997529575	0.000545944478492	0.000396629797131	0.000428403252811	0.000447024534694	0.000536136890705
EC:2.3.1.174	0.0	0.0	0.0	3.49799702504e-07	0.0	0.0	0.0	0.0	0.0	0.0
EC:2.3.1.176	2.42498620425e-07	1.66621095797e-07	1.23346859139e-07	2.18624814065e-07	1.28198097398e-06	1.0337682109e-06	2.40503161474e-07	1.2926830825e-06	2.35226549513e-07	8.57133318473e-08
EC:2.3.1.178	0.0	0.0	2.05578098565e-07	0.0	0.0	0.0	0.0	5.25152502267e-07	0.0	0.0
EC:2.3.1.18	1.78963981874e-05	1.84949416335e-05	2.5203874884e-05	2.74155516838e-05	2.10339841286e-05	2.28003322072e-05	2.21663747159e-05	2.17332343246e-05	2.43694705295e-05	2.6399706209e-05
EC:2.3.1.181	1.77508990151e-05	1.65371437578e-05	1.73919071386e-05	1.98074081543e-05	1.91822338329e-05	2.35469425817e-05	1.63542149802e-05	1.44214956392e-05	1.58542694372e-05	1.31569964386e-05
EC:2.3.1.182	4.24857582985e-05	4.00307182652e-05	5.43137336408e-05	4.72666848009e-05	4.75757383676e-05	4.68641588943e-05	4.82208838756e-05	5.07782073346e-05	4.90682582284e-05	3.9856699309e-05
EC:2.3.1.183	5.27676998045e-05	6.06500788701e-05	5.64106302462e-05	5.24262304128e-05	5.69769321768e-05	5.06546423343e-05	4.4372833292e-05	6.23719587308e-05	5.90418639277e-05	5.79422123288e-05
EC:2.3.1.187	9.69994481701e-08	2.49931643696e-07	0.0	3.06074739691e-07	1.89923107256e-07	0.0	2.40503161474e-07	1.21189038985e-07	1.41135929708e-07	0.0
EC:2.3.1.189	5.14097075302e-06	6.08166999659e-06	4.72829626698e-06	3.23564724816e-06	3.70350059149e-06	2.46955739271e-06	3.96830216432e-06	3.31250039892e-06	2.11703894562e-06	2.31425995988e-06
EC:2.3.1.19	2.28433700441e-05	1.6412177936e-05	3.3797039404e-05	2.5710278134e-05	2.93906008479e-05	3.48609613344e-05	2.42106515884e-05	2.81562533908e-05	2.91210468297e-05	3.00853794784e-05
EC:2.3.1.193	0.0	8.33105478985e-08	0.0	0.0	0.0	0.0	0.0	0.0	0.0	0.0
EC:2.3.1.199	7.27495861276e-07	3.33242191593e-07	7.40081154833e-07	6.12149479382e-07	1.89923107256e-06	1.78037858545e-06	4.81006322948e-07	2.30259174071e-06	5.6454371883e-07	6.42849988855e-07
EC:2.3.1.20	0.0	0.0	0.0	0.0	0.0	1.72294701817e-07	0.0	0.0	2.35226549513e-07	0.0
EC:2.3.1.201	2.72083452117e-05	1.8869839099e-05	1.92832256454e-05	2.03758326709e-05	2.578206181e-05	2.84860573671e-05	2.44110708896e-05	2.13696672076e-05	2.40401533602e-05	2.3571166258e-05
EC:2.3.1.202	0.0	0.0	0.0	0.0	0.0	0.0	0.0	0.0	0.0	1.71426663695e-07
EC:2.3.1.203	2.13398785974e-06	2.66593753275e-06	2.63139966163e-06	2.44859791753e-06	3.18121204654e-06	1.43578918181e-06	2.08436073277e-06	4.88795790572e-06	2.02294832581e-06	3.59995993759e-06
EC:2.3.1.21	0.0	0.0	0.0	0.0	6.17250098582e-07	7.46610374542e-07	0.0	6.05945194924e-07	0.0	0.0
EC:2.3.1.210	0.0	1.41627931428e-06	6.16734295694e-07	9.61949181886e-07	1.23450019716e-06	6.8917880727e-07	9.21928785651e-07	3.63567116954e-07	3.29317169318e-07	0.0
EC:2.3.1.22	0.0	0.0	0.0	0.0	2.3740388407e-07	0.0	0.0	0.0	0.0	2.14283329618e-07
EC:2.3.1.222	0.0	8.33105478985e-08	2.05578098565e-07	3.06074739691e-07	0.0	0.0	6.81425624177e-07	0.0	2.35226549513e-07	2.99996661465e-07
EC:2.3.1.223 2.3.1.174	5.8199668902e-07	0.0	0.0	2.62349776878e-07	9.4961553628e-08	0.0	1.20251580737e-07	0.0	0.0	3.4285332739e-07
EC:2.3.1.225	0.0	2.08276369747e-07	8.22312394258e-08	8.7449925626e-08	2.89632738565e-06	2.18239955635e-06	1.60335440983e-07	1.353277602e-05	9.4090619805e-08	0.0
EC:2.3.1.23 2.3.1.67	0.0	0.0	0.0	0.0	2.84884660884e-07	0.0	0.0	5.65548848595e-07	0.0	0.0
EC:2.3.1.234	0.000562208801594	0.000579133273716	0.000565380886673	0.000580361431417	0.000543559932967	0.000563575969644	0.000529948716308	0.000550925371224	0.000539562659272	0.000540679697293
EC:2.3.1.234 2.7.11.1	9.99094316152e-06	6.37325691423e-06	7.60638964689e-06	1.14996652198e-05	2.00368878155e-05	5.34113575634e-06	8.29735907086e-06	1.5633386029e-05	1.27022336737e-05	1.00713164921e-05
EC:2.3.1.24	0.0	1.66621095797e-07	2.05578098565e-07	0.0	5.69769321768e-07	2.87157836362e-07	0.0	1.25228673618e-06	0.0	4.28566659237e-08
EC:2.3.1.241	0.0001047109043	0.000102138731724	0.000109655357774	0.000118407199298	9.24925532337e-05	0.000123363006501	0.000102494430648	9.57797371442e-05	9.61135681309e-05	8.53704785199e-05
EC:2.3.1.243	0.0	0.0	0.0	0.0	0.0	1.72294701817e-07	3.20670881966e-07	0.0	0.0	3.85709993313e-07
EC:2.3.1.245	1.05729398505e-05	8.5393311596e-06	7.77085212574e-06	9.66321678167e-06	1.03033285686e-05	1.04525452436e-05	8.13702362988e-06	1.3048019864e-05	9.83246976963e-06	1.25570031156e-05
EC:2.3.1.247	1.73144014984e-05	2.08692922486e-05	2.89042806582e-05	2.69345770928e-05	3.07675433755e-05	2.97495518471e-05	2.13646975109e-05	3.58315591931e-05	1.90063052006e-05	3.51424660574e-05
EC:2.3.1.251	0.0	2.16607424536e-06	1.35681545053e-06	9.18224219073e-07	1.42442330442e-06	2.2972626909e-06	2.80587021719e-07	2.26219539438e-06	1.17613274756e-06	8.1427665255e-07
EC:2.3.1.254	0.0	0.0	0.0	0.0	5.69769321768e-07	6.31747239996e-07	0.0	8.48323272892e-07	9.4090619805e-08	0.0
EC:2.3.1.255	0.0	0.0	0.0	1.31174888439e-07	6.64730875396e-07	6.31747239997e-07	0.0	2.82774424298e-07	1.8818123961e-07	2.14283329618e-07
EC:2.3.1.256	1.9399889634e-07	8.33105478985e-08	2.8780933799e-07	2.62349776878e-07	5.22288544954e-07	3.44589403635e-07	1.60335440983e-07	6.46341541252e-07	9.4090619805e-08	0.0
EC:2.3.1.257	0.0	0.0	0.0	0.0	0.0	1.72294701817e-07	8.01677204914e-08	0.0	0.0	0.0
EC:2.3.1.258	4.84997240851e-08	1.66621095797e-07	0.0	0.0	4.27326991326e-07	0.0	0.0	5.25152502266e-07	0.0	0.0
EC:2.3.1.259	0.0	0.0	0.0	0.0	0.0	0.0	0.0	3.63567116954e-07	0.0	0.0
EC:2.3.1.26	0.0	0.0	4.11156197129e-08	0.0	9.4961553628e-08	0.0	0.0	1.21189038985e-07	0.0	0.0
EC:2.3.1.28	0.000138660711159	0.000123966095273	0.000146207143699	0.000170439905045	0.000162051891266	0.000187456635577	0.000134761938146	0.000164776696673	0.000157648833483	0.0001614839172
EC:2.3.1.29	0.000205444831224	0.000205068913652	0.00022062641538	0.0002288127304	0.000237071518632	0.000290431435697	0.000192282277599	0.000212807952457	0.000220407276893	0.000198083509899
EC:2.3.1.30	0.000285614875137	0.000281089788609	0.000283286619822	0.000298160521422	0.00027928192922	0.00024804693905	0.000266998593097	0.000258173049384	0.000265947136879	0.000263697065428
EC:2.3.1.31	9.79209429277e-05	7.49794931086e-05	7.98054178628e-05	9.92993905483e-05	8.83617256508e-05	8.99952659159e-05	7.58386635849e-05	0.000102041170825	7.49902239847e-05	7.82562719766e-05
EC:2.3.1.35 2.3.1.1	0.000220091747898	0.000213441623716	0.000185431444905	0.000221773011388	0.00022562865142	0.000195899075966	0.000206792635008	0.000215958867471	0.000191051003514	0.000211540502999
EC:2.3.1.37	0.0	0.0	0.0	8.7449925626e-08	0.0	0.0	0.0	1.21189038985e-07	0.0	0.0
EC:2.3.1.39	0.0	0.0	0.0	0.0	0.0	0.0	1.60335440983e-07	8.07926926564e-08	0.0	0.0
EC:2.3.1.4	0.0	0.0	0.0	0.0	1.42442330442e-07	0.0	0.0	6.46341541251e-07	0.0	0.0
EC:2.3.1.42	0.0	0.0	0.0	0.0	9.4961553628e-08	0.0	0.0	8.07926926564e-08	0.0	0.0
EC:2.3.1.43	0.0	0.0	0.0	0.0	0.0	0.0	0.0	8.07926926564e-08	0.0	0.0
EC:2.3.1.46	0.00026665148302	0.000274091702586	0.000255410229657	0.000292913525884	0.000279376890774	0.000283309921355	0.00026262945233	0.000255183719755	0.00026566486502	0.000266739888709
EC:2.3.1.47	5.40286926307e-05	5.3360405929e-05	5.68217864433e-05	5.16391810822e-05	5.20389313881e-05	5.79484513779e-05	5.00647414469e-05	5.12629634905e-05	4.76568989313e-05	5.34422624068e-05
EC:2.3.1.48	1.06214395746e-05	7.95615732431e-06	5.34503056268e-06	1.44729626911e-05	1.86599452879e-05	3.56075717089e-06	9.98088120118e-06	2.73887228105e-05	1.28904149133e-05	1.10570198083e-05
EC:2.3.1.50	3.8799779268e-07	0.0	4.93387436556e-07	2.62349776878e-07	1.09205786672e-06	2.87157836362e-07	6.01257903685e-07	2.1410063554e-06	0.0	8.57133318473e-08
EC:2.3.1.51	0.000308167246836	0.000334033641799	0.000345453436828	0.000340311385574	0.000325860571274	0.000318113451122	0.000310128826721	0.000333108271823	0.000318308566801	0.000326310654343
EC:2.3.1.51 2.3.1.-	0.0	0.0	0.0	0.0	1.42442330442e-07	0.0	0.0	0.0	0.0	0.0
EC:2.3.1.51 2.3.1.23 2.3.1.-	0.0	8.33105478985e-08	8.22312394258e-08	8.7449925626e-08	8.54653982652e-07	4.59452538179e-07	0.0	8.48323272893e-07	0.0	0.0
EC:2.3.1.54	0.001261380824	0.0012456176569	0.00110938165109	0.00118700156548	0.00118758918967	0.00120801558601	0.00116026741867	0.00105745515783	0.00110198933916	0.00111075906741
EC:2.3.1.57	0.000102285918095	9.17665685102e-05	9.39080754243e-05	0.000108831432442	0.000111389902406	0.000120089407167	9.37160652544e-05	0.000109918458359	0.000109803753313	9.767034164e-05
EC:2.3.1.61	1.55199117072e-06	2.45766116301e-06	2.50805280249e-06	3.19192228535e-06	4.083346806e-06	3.38846246908e-06	1.60335440983e-06	6.90777522213e-06	2.35226549513e-06	3.64281660351e-06
EC:2.3.1.7	0.0	0.0	0.0	0.0	0.0	1.14863134545e-07	4.00838602457e-08	2.42378077969e-07	0.0	0.0
EC:2.3.1.78	0.0	0.0	0.0	0.0	0.0	0.0	0.0	0.0	0.0	1.28569997771e-07
EC:2.3.1.79	6.45531327572e-05	6.6481817223e-05	8.04221521585e-05	7.83988583237e-05	7.69663392155e-05	5.9441672127e-05	6.51763567595e-05	7.20670818496e-05	7.48961333648e-05	7.23420520792e-05
EC:2.3.1.8	0.000398716231703	0.000378271542733	0.000383485385062	0.000425006638542	0.000409949027012	0.000463989631994	0.000370214533229	0.000407881908876	0.000395227648491	0.00042432384931
EC:2.3.1.81	5.85876666947e-05	8.30189609808e-05	6.1879007668e-05	5.82416504669e-05	5.15166428432e-05	3.90534657453e-05	6.21700672411e-05	5.00510731007e-05	4.29994132509e-05	5.40851123957e-05
EC:2.3.1.82	2.49288581797e-05	1.98279103998e-05	3.03844429679e-05	2.82026010144e-05	2.12239072359e-05	3.37697615562e-05	2.71768572466e-05	2.99336926292e-05	3.2837626312e-05	2.73854095252e-05
EC:2.3.1.82 2.7.1.190	4.70447323625e-06	4.99863287391e-06	5.22168370354e-06	6.7336442732e-06	4.083346806e-06	5.11140948724e-06	4.20880532579e-06	1.48658554488e-05	7.43315896459e-06	9.29989650544e-06
EC:2.3.1.86	3.39498068595e-07	1.49958986217e-06	0.0	8.7449925626e-08	0.0	0.0	0.0	1.61585385313e-07	9.4090619805e-08	0.0
EC:2.3.1.89	1.51804136386e-05	1.42044484167e-05	1.82142195328e-05	2.3392855105e-05	2.06066571373e-05	1.92970066035e-05	1.8278240272e-05	2.16524416319e-05	1.75949459035e-05	2.42568729128e-05
EC:2.3.1.9	0.00010626289547	8.08528867355e-05	0.000115452660154	0.00013554738472	0.0001341331945	0.000120204270301	9.45578263196e-05	0.000176370448069	0.000117283957587	0.000139584160913
EC:2.3.1.97	0.0	0.0	0.0	1.74899851252e-07	6.64730875396e-07	0.0	0.0	6.8673788758e-07	0.0	0.0
EC:2.3.2.-	2.52198565242e-06	2.6242822588e-06	1.8913185068e-06	7.87049330634e-07	3.51357748424e-06	3.44589403635e-07	1.92402529179e-06	3.51448213056e-06	8.93860888148e-07	1.79997996879e-06
EC:2.3.2.10	4.75297296033e-06	6.74815437978e-06	2.42582156306e-06	5.7279701285e-06	6.97967419166e-06	4.76682008361e-06	3.72779900285e-06	6.34222637353e-06	4.51634975064e-06	4.02852659683e-06
EC:2.3.2.15	0.0	0.0	0.0	0.0	2.84884660884e-07	0.0	0.0	0.0	0.0	0.0
EC:2.3.2.16	7.1294594405e-06	5.04028814786e-06	4.39937130929e-06	3.89152169036e-06	5.69769321768e-06	8.67216665814e-06	9.05895241553e-06	1.11089952403e-05	3.24612638327e-06	3.64281660351e-06
EC:2.3.2.17	1.21249310213e-06	1.41627931427e-06	1.39793107024e-06	1.57409866127e-06	3.98838525238e-06	1.26349447999e-06	2.84595407744e-06	2.70655520399e-06	1.22317805747e-06	2.14283329618e-06
EC:2.3.2.18	0.0	8.33105478985e-07	1.2745842111e-06	5.68424516569e-07	3.79846214512e-07	5.74315672724e-07	1.04218036639e-06	2.01981731641e-07	6.58634338636e-07	5.57136657008e-07
EC:2.3.2.2 3.4.19.13	1.57139106035e-05	1.5579072457e-05	1.88720694482e-05	2.06819074105e-05	2.28857344243e-05	1.96415960072e-05	1.62339633995e-05	2.77926862738e-05	1.83006255521e-05	1.89855030042e-05
EC:2.3.2.2 3.4.19.13 3.4.19.14	0.0	0.0	0.0	0.0	0.0	0.0	0.0	1.61585385313e-07	0.0	8.57133318473e-08
EC:2.3.2.23	3.34648096187e-06	3.33242191594e-06	6.08511171752e-06	4.76602094662e-06	2.00843685923e-05	1.84355330945e-05	4.04846988482e-06	2.66211922303e-05	2.82271859415e-06	6.85706654779e-06
EC:2.3.2.24	0.0	0.0	0.0	0.0	1.42442330442e-07	0.0	0.0	2.01981731641e-07	0.0	0.0
EC:2.3.2.25	1.45499172255e-07	0.0	2.05578098565e-07	0.0	3.32365437698e-07	2.87157836362e-07	1.20251580737e-07	8.8871961922e-07	9.4090619805e-08	0.0
EC:2.3.2.26	3.8799779268e-07	7.91450205037e-07	7.40081154834e-07	3.06074739691e-07	3.84594292193e-06	2.64185209453e-06	9.2192878565e-07	1.12705806256e-05	1.41135929708e-07	5.14279991084e-07
EC:2.3.2.27	4.8499724085e-07	1.29131349243e-06	5.75618675981e-07	5.68424516569e-07	5.17540467273e-06	3.3310309018e-06	5.6117404344e-07	1.96326243155e-05	5.17498408927e-07	2.14283329618e-07
EC:2.3.2.3	2.47348592834e-06	4.70704595627e-06	4.7694118867e-06	3.62917191348e-06	4.7480776814e-06	3.10130463271e-06	2.60545091597e-06	5.61509213962e-06	3.34021700308e-06	3.77138660128e-06
EC:2.3.2.5	1.45499172255e-07	1.24965821848e-07	0.0	0.0	0.0	0.0	3.60754742211e-07	0.0	2.82271859415e-07	0.0
EC:2.3.2.6	2.43953612148e-05	3.15746976535e-05	2.33125563772e-05	2.44422542125e-05	2.34555037461e-05	3.06110253562e-05	2.7898366731e-05	2.32278991387e-05	1.8818123961e-05	2.58854262179e-05
EC:2.3.2.8	0.0	0.0	2.05578098565e-07	3.06074739691e-07	0.0	3.44589403634e-07	1.20251580737e-07	1.05030500453e-06	0.0	0.0
EC:2.3.3.1	0.000169749034298	0.000174077389834	0.000141067691235	0.000195494308737	0.00016855675769	0.000158109104701	0.000164423994728	0.000177743923844	0.000139395253241	0.000162941043842
EC:2.3.3.10	6.4989630274e-06	5.4151856134e-06	5.46837742182e-06	6.64619434757e-06	8.97386681784e-06	4.65195694907e-06	5.21090183194e-06	1.34923796736e-05	8.27997454285e-06	7.75705653219e-06
EC:2.3.3.13	0.000369907395597	0.000364858544521	0.000356184613573	0.000375509980638	0.000385021619185	0.000354984517311	0.000352016460678	0.000356214981922	0.000348464610448	0.000369167320266
EC:2.3.3.14	8.72995033531e-06	3.66566410753e-06	1.17590672379e-05	3.49799702504e-06	1.06356940063e-05	9.70593486904e-06	3.48729584138e-06	8.88719619221e-06	3.95180603181e-06	1.03713131535e-05
EC:2.3.3.14 2.3.3.-	9.50594592067e-06	3.70731938148e-06	4.60494940785e-06	8.57009271135e-06	8.68898215696e-06	3.10130463271e-06	6.89442396226e-06	1.14725623572e-05	6.68043400616e-06	6.25707322486e-06
EC:2.3.3.15	0.0	0.0	0.0	1.31174888439e-07	9.4961553628e-08	0.0	0.0	6.46341541252e-07	1.41135929708e-07	3.85709993313e-07
EC:2.3.3.5	0.0	8.33105478985e-08	0.0	0.0	0.0	0.0	2.8058702172e-07	0.0	0.0	0.0
EC:2.3.3.8	5.8199668902e-07	4.99863287391e-07	9.04543633686e-07	6.99599405008e-07	2.51648117114e-06	1.14863134545e-06	6.81425624177e-07	2.98932962829e-06	4.23407789123e-07	3.4285332739e-07
EC:2.3.3.9	0.0	0.0	0.0	0.0	1.42442330442e-07	0.0	2.8058702172e-07	6.8673788758e-07	0.0	8.57133318473e-07
EC:2.4.-.-	0.000134489734888	0.000150250573135	0.000159405257627	0.000142193579068	0.000145386138604	0.000132609488832	0.000138289317848	0.000150314804687	0.000134079133222	0.000143398404181
EC:2.4.1.-	0.000214465779904	0.000205277190022	0.000225724752224	0.000198598781097	0.00019984658961	0.000207213094719	0.000204427687253	0.000245973352793	0.000215467519354	0.000203354879808
EC:2.4.1.- 3.4.-.-	0.0005022146429	0.000509235724029	0.00053861461824	0.000554694878246	0.000513267197359	0.000525843429946	0.000491468210472	0.000545269882739	0.000494258025836	0.000511280024469
EC:2.4.1.1	0.000965775005706	0.000894505352786	0.000950593127763	0.00101232033905	0.000979670868003	0.00108338908503	0.000927861196967	0.00094329508311	0.00097030951674	0.000977217696392
EC:2.4.1.1 2.4.1.11	7.42530775742e-05	7.23968661238e-05	7.50771215958e-05	7.55130107781e-05	7.13161267746e-05	0.000106248399454	6.9505413666e-05	7.33193685857e-05	6.74159290903e-05	6.35564355648e-05
EC:2.4.1.10	3.39498068595e-07	0.0	2.05578098565e-07	3.49799702504e-07	0.0	1.14863134545e-07	0.0	0.0	0.0	8.57133318473e-08
EC:2.4.1.109	0.0	2.91586917645e-07	4.11156197129e-08	8.7449925626e-08	1.89923107256e-07	5.74315672724e-07	8.01677204914e-08	6.8673788758e-07	9.4090619805e-08	2.14283329618e-07
EC:2.4.1.11	4.8499724085e-07	1.87448732771e-06	5.34503056269e-07	6.12149479382e-07	1.61434641168e-06	5.16884105452e-07	1.16243194712e-06	1.81783558477e-06	2.35226549512e-07	8.57133318474e-07
EC:2.4.1.117	1.9399889634e-07	8.33105478985e-08	9.86774873111e-07	1.09312407032e-06	1.13953864354e-06	1.14863134545e-07	2.00419301229e-07	5.65548848595e-07	3.76362479221e-07	9.42846650321e-07
EC:2.4.1.12	5.8199668902e-06	3.79062992938e-06	2.59028404192e-06	4.15387146724e-06	8.73646293378e-06	1.78037858545e-06	2.00419301228e-06	7.63490945604e-06	4.09294196152e-06	2.82853995096e-06
EC:2.4.1.122	0.0	0.0	0.0	0.0	0.0	0.0	0.0	1.61585385313e-07	0.0	0.0
EC:2.4.1.123	3.8799779268e-07	1.24965821848e-07	1.06900611254e-06	4.3724962813e-07	5.69769321768e-07	1.14863134545e-06	3.20670881966e-07	1.00990865821e-06	1.45840460698e-06	1.71426663695e-07
EC:2.4.1.129	2.03213843916e-05	2.17023977276e-05	2.07222723353e-05	3.04762990807e-05	3.56105826105e-05	2.02159116799e-05	2.14849490917e-05	3.66394861197e-05	2.34285643315e-05	2.89282494985e-05
EC:2.4.1.129 2.3.2.-	1.47924158459e-05	1.77451467024e-05	1.09778704634e-05	1.17620149967e-05	1.01134054614e-05	7.75326158178e-06	1.47107767102e-05	1.08666171623e-05	1.14790556162e-05	1.28141431112e-05
EC:2.4.1.129 3.4.-.-	1.45499172255e-07	6.66484383188e-07	0.0	0.0	0.0	6.31747239996e-07	1.28268352786e-06	0.0	9.4090619805e-08	3.85709993313e-07
EC:2.4.1.13	1.21249310213e-06	6.24829109239e-07	1.15123735196e-06	1.22429895876e-06	3.75098136831e-06	2.12496798908e-06	8.81844925405e-07	3.23170770626e-06	3.7636247922e-07	7.71419986627e-07
EC:2.4.1.131	0.0	0.0	4.11156197129e-08	8.7449925626e-08	1.89923107256e-07	0.0	1.20251580737e-07	5.25152502266e-07	0.0	1.28569997771e-07
EC:2.4.1.132 2.4.1.257	4.84997240851e-07	0.0	0.0	0.0	0.0	0.0	2.00419301228e-07	6.05945194923e-07	0.0	1.28569997771e-07
EC:2.4.1.133	0.0	0.0	2.05578098565e-07	0.0	0.0	0.0	0.0	0.0	0.0	0.0
EC:2.4.1.14	1.45499172255e-07	1.66621095797e-07	1.64462478852e-07	1.74899851252e-07	3.32365437698e-07	1.72294701817e-07	0.0	5.25152502267e-07	0.0	1.28569997771e-07
EC:2.4.1.141	0.0	0.0	0.0	0.0	9.4961553628e-08	1.14863134545e-07	0.0	6.8673788758e-07	0.0	0.0
EC:2.4.1.142	0.0	0.0	0.0	8.7449925626e-08	0.0	2.2972626909e-07	0.0	5.25152502266e-07	0.0	0.0
EC:2.4.1.144	4.07397682315e-06	4.33214849073e-06	7.48304278775e-06	3.76034680192e-06	8.54653982652e-07	3.15873619998e-06	2.8058702172e-06	4.20122001814e-06	2.06999363571e-06	2.91425328281e-06
EC:2.4.1.15	0.0	1.24965821848e-07	0.0	0.0	6.17250098582e-07	3.44589403635e-07	8.01677204914e-08	1.2926830825e-06	0.0	0.0
EC:2.4.1.15 3.1.3.12	0.0	0.0	8.22312394258e-08	1.74899851252e-07	1.61434641168e-06	1.60808388363e-06	0.0	3.19131135993e-06	0.0	0.0
EC:2.4.1.153	3.87997792681e-07	1.66621095797e-07	0.0	0.0	8.07173205838e-07	0.0	6.01257903685e-07	0.0	0.0	0.0
EC:2.4.1.16	2.9099834451e-07	8.33105478985e-08	7.40081154834e-07	1.04939910751e-06	1.99419262619e-06	1.26349447999e-06	3.60754742211e-07	2.18140270172e-06	1.8818123961e-07	1.28569997771e-07
EC:2.4.1.161	0.0	3.74897465543e-07	1.64462478852e-07	0.0	1.89923107256e-07	4.5945253818e-07	2.8058702172e-07	0.0	0.0	0.0
EC:2.4.1.173	0.0	0.0	0.0	0.0	0.0	0.0	0.0	1.21189038985e-07	0.0	0.0
EC:2.4.1.175 2.4.1.226	0.0	0.0	0.0	0.0	1.89923107256e-07	0.0	0.0	0.0	0.0	0.0
EC:2.4.1.18	0.000773425099984	0.000701516468579	0.000736915252115	0.000788011279816	0.000756606178531	0.000807774993687	0.000711007513038	0.000740626613582	0.000732777747042	0.000756120156891
EC:2.4.1.180	2.18248758383e-06	3.37407718989e-06	2.59028404192e-06	3.62917191348e-06	2.80136583203e-06	2.58442052726e-06	2.08436073278e-06	1.93902462376e-06	1.55249522678e-06	1.49998330733e-06
EC:2.4.1.182	0.0001165933367	0.000115884972127	0.000134078035884	0.000129250990075	0.000117467441838	0.000149149780207	0.000121253677243	0.000114927605304	0.000104393542674	0.000103370278208
EC:2.4.1.183	9.69994481701e-08	0.0	0.0	1.31174888439e-07	4.7480776814e-07	2.2972626909e-07	0.0	6.05945194924e-07	9.4090619805e-08	0.0
EC:2.4.1.186	1.74599006706e-06	1.66621095797e-07	3.28924957703e-07	2.62349776878e-07	1.42442330442e-06	2.2972626909e-07	7.21509484422e-07	8.07926926565e-07	3.76362479221e-07	0.0
EC:2.4.1.187	6.06731548304e-05	6.38158796902e-05	6.32769387382e-05	6.00343739423e-05	5.72618168377e-05	5.23201577852e-05	5.51954755583e-05	4.93643352131e-05	5.70659609118e-05	5.18565657676e-05
EC:2.4.1.19	2.9099834451e-07	0.0	1.64462478852e-07	0.0	0.0	0.0	0.0	2.82774424298e-07	0.0	2.57139995542e-07
EC:2.4.1.198	0.0	0.0	0.0	1.74899851252e-07	4.27326991326e-07	0.0	0.0	9.29115965549e-07	0.0	1.71426663695e-07
EC:2.4.1.20	0.000149427649906	0.000122049952671	0.000149701971375	0.000142936903436	0.00013427563683	0.000132839215101	0.0001435803874	0.000141427608495	0.000152003396295	0.000136798477628
EC:2.4.1.208	4.02547709906e-06	3.54069828569e-06	2.30247470393e-06	3.27937221098e-06	3.0387697161e-06	2.52698895999e-06	5.41132113317e-06	6.22103733455e-06	3.05794514367e-06	2.3571166258e-06
EC:2.4.1.21	0.00054280891196	0.000512651456493	0.000533516281395	0.000564052020288	0.000543892298404	0.000554674076717	0.000507902593173	0.000546724151206	0.000543984918403	0.000556750947014
EC:2.4.1.211	8.96759898333e-05	5.9108833734e-05	6.02343828794e-05	8.88053994732e-05	8.12870899056e-05	0.00010337682109	7.16298582591e-05	8.58826322938e-05	9.93596945141e-05	0.000110570198083
EC:2.4.1.212	3.73447875454e-06	5.3318750655e-06	4.89275874584e-06	5.46562035163e-06	3.84594292193e-06	3.50332560362e-06	4.24888918604e-06	5.291921369e-06	1.8347670862e-06	5.44279657231e-06
EC:2.4.1.221	0.0	0.0	1.23346859139e-07	0.0	0.0	0.0	0.0	0.0	0.0	0.0
EC:2.4.1.227	0.000343135547902	0.000379146303486	0.000376454614092	0.000384692222829	0.000360331615241	0.000366011378227	0.000346645223405	0.000371363611795	0.000340466907765	0.000346453287327
EC:2.4.1.230	2.9099834451e-07	8.74760752934e-07	1.68574040823e-06	1.88017340096e-06	9.97096313094e-07	1.32092604727e-06	1.44301896884e-06	3.23170770626e-07	1.97590301591e-06	2.27140329395e-06
EC:2.4.1.241	0.0	0.0	0.0	0.0	1.42442330442e-07	0.0	0.0	1.61585385313e-07	0.0	0.0
EC:2.4.1.242	1.45499172255e-07	0.0	0.0	4.3724962813e-07	5.69769321768e-07	2.87157836362e-07	0.0	3.63567116954e-07	9.4090619805e-08	0.0
EC:2.4.1.246	0.0	0.0	0.0	0.0	0.0	0.0	2.40503161474e-07	0.0	0.0	1.71426663695e-07
EC:2.4.1.247	1.50349144664e-06	1.08303712268e-06	6.57849915407e-07	2.18624814065e-06	1.80426951893e-06	1.55065231636e-06	1.64343827007e-06	2.34298808704e-06	1.45840460698e-06	2.65711328727e-06
EC:2.4.1.25	0.000613036512435	0.000583507077481	0.000638443342903	0.000675638125387	0.00064008835223	0.000681195819418	0.000583861508339	0.000645008461823	0.000650965953121	0.000656221268623
EC:2.4.1.25 3.2.1.33	6.30496413105e-07	1.66621095797e-07	2.46693718277e-07	8.7449925626e-08	4.7480776814e-07	3.44589403635e-07	0.0	2.18140270173e-06	0.0	4.28566659237e-07
EC:2.4.1.250	5.8199668902e-07	4.16552739492e-07	8.22312394258e-08	4.3724962813e-07	4.7480776814e-08	0.0	0.0	1.21189038985e-07	2.35226549513e-07	3.85709993313e-07
EC:2.4.1.252	1.9399889634e-07	0.0	0.0	0.0	0.0	1.72294701817e-07	0.0	0.0	0.0	0.0
EC:2.4.1.255	5.33496964935e-07	1.66621095797e-07	2.46693718278e-07	8.7449925626e-08	4.7480776814e-07	1.09119977818e-06	0.0	6.05945194924e-07	0.0	8.57133318473e-08
EC:2.4.1.256	0.0	1.24965821848e-07	0.0	0.0	1.42442330442e-07	0.0	0.0	2.01981731641e-07	0.0	0.0
EC:2.4.1.259 2.4.1.261	0.0	0.0	0.0	0.0	9.4961553628e-08	0.0	0.0	2.01981731641e-07	9.4090619805e-08	0.0
EC:2.4.1.260	0.0	0.0	0.0	4.3724962813e-08	0.0	0.0	0.0	0.0	0.0	0.0
EC:2.4.1.265	0.0	8.33105478985e-08	4.11156197129e-08	0.0	0.0	0.0	0.0	2.42378077969e-07	0.0	0.0
EC:2.4.1.267	0.0	8.33105478985e-08	0.0	0.0	0.0	0.0	0.0	4.03963463282e-07	0.0	0.0
EC:2.4.1.279	1.9399889634e-06	7.91450205035e-07	1.80908726737e-06	5.24699553756e-07	7.1221165221e-07	3.44589403634e-07	8.81844925405e-07	1.05030500453e-06	1.08204212776e-06	5.14279991084e-07
EC:2.4.1.280	6.30496413105e-06	6.33160164029e-06	4.02933073187e-06	4.54739613255e-06	8.87890526422e-06	2.98644149816e-06	5.69190815489e-06	8.84679984588e-06	6.86861524577e-06	6.64278321817e-06
EC:2.4.1.281	1.73144014984e-05	1.95779787561e-05	2.19968565464e-05	1.8714284084e-05	1.52888101341e-05	2.07902273526e-05	1.73162276261e-05	1.5754575068e-05	2.07940269769e-05	1.55998263962e-05
EC:2.4.1.282	3.15248206553e-06	2.37435061511e-06	2.26135908421e-06	2.84212258284e-06	3.0387697161e-06	1.60808388363e-06	1.72360599056e-06	1.8582319311e-06	3.76362479221e-06	1.58569663918e-06
EC:2.4.1.287	0.0	0.0	0.0	0.0	1.42442330442e-07	2.87157836362e-07	0.0	3.23170770626e-07	4.23407789123e-07	1.28569997771e-07
EC:2.4.1.288	0.0	0.0	0.0	0.0	4.7480776814e-08	0.0	1.20251580737e-07	6.8673788758e-07	0.0	0.0
EC:2.4.1.289	0.0	1.66621095797e-07	0.0	0.0	0.0	0.0	0.0	0.0	4.70453099025e-08	1.71426663695e-07
EC:2.4.1.290	0.0	0.0	0.0	3.06074739691e-07	0.0	0.0	1.20251580737e-07	0.0	1.8818123961e-07	8.57133318473e-08
EC:2.4.1.291	0.0	2.08276369746e-07	1.15123735196e-06	1.92389836377e-06	0.0	0.0	1.20251580737e-07	0.0	0.0	0.0
EC:2.4.1.292	7.27495861276e-07	6.66484383188e-07	3.70040577417e-07	6.55874442195e-07	0.0	4.02020970907e-07	1.20251580737e-07	0.0	5.64543718831e-07	0.0
EC:2.4.1.293	0.0	0.0	0.0	3.49799702504e-07	1.89923107256e-07	0.0	0.0	2.42378077969e-07	0.0	0.0
EC:2.4.1.315	4.37467511247e-05	5.35686822987e-05	4.58028003602e-05	4.42496623668e-05	4.32075069007e-05	4.6174980087e-05	5.1547844276e-05	3.60335409248e-05	3.61778433151e-05	4.29423792555e-05
EC:2.4.1.319 2.4.1.320	7.40590786779e-05	7.87284677641e-05	7.80374462152e-05	8.4170553415e-05	6.49537026815e-05	8.13805308251e-05	8.32541777303e-05	7.14611366546e-05	6.01709513654e-05	6.85706654779e-05
EC:2.4.1.321	8.53595143897e-06	8.99753917304e-06	9.04543633685e-06	6.51501945914e-06	5.17540467273e-06	4.76682008361e-06	7.73618502742e-06	2.98932962829e-06	7.05679648538e-06	9.17132650767e-06
EC:2.4.1.333	5.91696633837e-06	9.83064465202e-06	9.62105501283e-06	6.3838445707e-06	3.0387697161e-06	1.05674083781e-05	1.05420552446e-05	3.55487847688e-06	1.43017742104e-05	6.04278989524e-06
EC:2.4.1.335	4.84997240851e-08	0.0	0.0	8.7449925626e-08	0.0	0.0	1.60335440983e-07	0.0	0.0	0.0
EC:2.4.1.336	7.61445668135e-06	2.9575244504e-06	8.46981766087e-06	4.45994620693e-06	1.03508093455e-05	5.05397791998e-06	3.7678828631e-06	8.32164734362e-06	5.78657311801e-06	4.67137658568e-06
EC:2.4.1.337	2.13883783215e-05	2.02861184133e-05	2.52861061235e-05	2.67159522787e-05	2.05116955836e-05	2.12496798908e-05	2.38498968462e-05	2.36722589483e-05	2.4604697079e-05	2.0228346316e-05
EC:2.4.1.338	0.0	0.0	0.0	0.0	0.0	0.0	0.0	0.0	1.8818123961e-07	0.0
EC:2.4.1.339 2.4.1.340	2.01273854953e-05	1.52041749915e-05	1.56650511106e-05	1.5434911873e-05	1.08256171136e-05	9.93566113813e-06	1.37888479245e-05	9.7355194651e-06	9.87951507954e-06	1.10141631424e-05
EC:2.4.1.34	1.45499172255e-07	0.0	5.34503056269e-07	3.49799702504e-07	1.61434641168e-06	4.02020970907e-07	2.00419301228e-07	1.13109769719e-06	0.0	1.28569997771e-07
EC:2.4.1.341	0.0	0.0	0.0	0.0	0.0	1.14863134545e-07	0.0	1.21189038985e-07	2.35226549513e-07	0.0
EC:2.4.1.342	0.0	4.16552739493e-07	0.0	2.18624814065e-07	9.4961553628e-08	0.0	0.0	1.21189038985e-07	0.0	2.57139995542e-07
EC:2.4.1.4	2.60443518337e-05	2.04110842351e-05	2.31480938984e-05	3.72099433539e-05	4.22578913645e-05	1.41855971163e-05	1.61137118188e-05	5.07782073346e-05	3.80126104012e-05	3.97709859772e-05
EC:2.4.1.41	0.0	8.33105478985e-08	1.64462478852e-07	0.0	2.84884660884e-07	1.14863134545e-07	0.0	1.61585385313e-07	0.0	0.0
EC:2.4.1.46	3.92847765089e-06	2.5409717109e-06	1.23346859139e-06	2.0113482894e-06	4.7480776814e-07	2.06753642181e-06	1.80377371106e-06	1.21189038985e-06	1.7877217763e-06	1.58569663918e-06
EC:2.4.1.5	0.0	0.0	0.0	0.0	2.3740388407e-07	0.0	0.0	1.21189038985e-07	2.82271859415e-07	0.0
EC:2.4.1.52	4.36497516766e-07	0.0	2.46693718278e-07	6.12149479382e-07	2.84884660884e-07	4.5945253818e-07	1.4029351086e-06	0.0	1.03499681786e-06	2.57139995542e-07
EC:2.4.1.57	1.45499172255e-07	8.33105478985e-08	8.22312394258e-08	0.0	0.0	0.0	7.21509484422e-07	0.0	0.0	0.0
EC:2.4.1.58	7.27495861276e-07	7.91450205036e-07	0.0	1.96762332658e-06	0.0	2.87157836362e-07	8.01677204914e-07	1.21189038985e-07	1.41135929708e-07	7.71419986626e-07
EC:2.4.1.60	0.0	4.58208013442e-07	3.28924957704e-07	3.93524665317e-07	9.02134759466e-07	5.74315672724e-07	9.21928785651e-07	0.0	3.29317169318e-07	5.99993322931e-07
EC:2.4.1.64	3.63747930637e-06	3.79062992938e-06	5.83841799923e-06	3.76034680192e-06	4.27326991326e-06	3.21616776726e-06	4.00838602457e-06	3.31250039891e-06	7.4802042745e-06	4.54280658791e-06
EC:2.4.1.65	9.7484445411e-06	5.62346198315e-06	5.38614618239e-06	7.38951871539e-06	5.55525088724e-06	7.40867217814e-06	7.014675543e-06	5.53429944697e-06	7.71543082401e-06	5.44279657231e-06
EC:2.4.1.7	1.04759404024e-05	7.45629403691e-06	3.74152139388e-06	1.09749656661e-05	1.04932516759e-05	4.07764127634e-06	6.09274675735e-06	1.78955814234e-05	8.75042764187e-06	6.04278989524e-06
EC:2.4.1.8	5.04397130485e-06	4.79035650416e-06	6.12622733723e-06	7.21461886414e-06	5.17540467272e-06	4.9965463527e-06	5.57165657415e-06	6.09984829556e-06	7.85656675372e-06	5.57136657008e-06
EC:2.4.1.80	0.0	0.0	2.05578098565e-07	0.0	9.4961553628e-08	1.72294701817e-07	0.0	1.21189038985e-07	0.0	0.0
EC:2.4.1.82	8.24495309445e-07	6.66484383188e-07	3.82375263331e-06	8.30774293447e-07	1.51938485805e-06	1.89524171999e-06	9.21928785651e-07	2.1410063554e-06	3.29317169318e-07	8.99989984397e-07
EC:2.4.1.83	9.34589683119e-05	8.860076769e-05	9.52237752551e-05	9.14726222048e-05	9.11630914829e-05	0.000120491428138	8.85452472827e-05	8.43879674797e-05	9.44669822843e-05	7.25563354088e-05
EC:2.4.1.87	0.0	0.0	2.05578098565e-07	0.0	0.0	0.0	0.0	0.0	0.0	0.0
EC:2.4.2.-	0.000169215537333	0.000179242643804	0.000153114567811	0.000176648849765	0.000178195355383	0.000149724095879	0.000159613931498	0.000161868159737	0.000160189280218	0.000152355447359
EC:2.4.2.- 4.1.3.-	0.0	0.0	8.22312394258e-08	3.93524665317e-07	3.32365437698e-07	0.0	0.0	4.03963463282e-08	0.0	1.28569997771e-07
EC:2.4.2.1	0.000386057803717	0.000371773319997	0.000394956642962	0.000423913514472	0.00038791794657	0.000444233172852	0.000363480444708	0.000395803401324	0.000374386576204	0.000394238469832
EC:2.4.2.10	0.000510556595443	0.000489907676917	0.00049272958664	0.000530165174108	0.000489336885845	0.000557545655081	0.000467217475024	0.000463467281424	0.000502302773829	0.000476480411739
EC:2.4.2.10 4.1.1.23	0.0	0.0	8.22312394258e-08	2.62349776878e-07	9.4961553628e-08	2.87157836362e-07	1.20251580737e-07	1.61585385313e-07	0.0	0.0
EC:2.4.2.12	6.83846109599e-05	9.83481017942e-05	9.09888664247e-05	5.67987266941e-05	6.229477918e-05	8.17251202287e-05	7.05075101722e-05	8.58826322938e-05	8.10120236522e-05	8.43419185378e-05
EC:2.4.2.14	0.00055076286671	0.000523231896076	0.000512300621623	0.000586045676583	0.000562172397478	0.000565700937634	0.000512472153241	0.000535534363273	0.000529965416052	0.000534122627407
EC:2.4.2.17	0.000203213843916	0.000202652907763	0.000193490106369	0.000212197244531	0.000210244879732	0.000200436169781	0.000189957413704	0.00019099392544	0.000194014858038	0.000190540736697
EC:2.4.2.18	1.98848868749e-05	1.45793458822e-05	2.97265930525e-05	2.74155516837e-05	3.3948755422e-05	8.44244038905e-06	1.76368985081e-05	3.9507626709e-05	3.0391270197e-05	2.84996828392e-05
EC:2.4.2.19	0.000122364803867	0.000123632853081	0.000121373309393	0.000135197585018	0.000116280422417	0.000146909949083	0.000119930909855	0.000126440564007	0.000106651717549	0.000112627318047
EC:2.4.2.2	0.00014283168743	0.000145960079918	0.000134777001419	0.000148533698676	0.000142299888112	0.000121984648887	0.000145384161111	0.000140862059647	0.000112955789076	0.000130584261069
EC:2.4.2.21	2.04183838398e-05	2.14941213578e-05	2.45871405883e-05	3.14819732254e-05	3.9314083202e-05	2.24557428035e-05	1.38289317848e-05	4.52439078876e-05	3.39196684397e-05	4.42709358992e-05
EC:2.4.2.22	0.000150106646043	0.000151458576079	0.000174412458822	0.000191821411861	0.000157541217469	0.000175625732719	0.000149111960114	0.000178147887308	0.000158966102161	0.000176783746935
EC:2.4.2.28	1.37739216402e-05	1.02888526655e-05	1.6322901026e-05	1.24616144017e-05	2.21735227721e-05	1.31518289054e-05	1.19850742135e-05	2.07233256664e-05	1.03970134885e-05	1.69712397058e-05
EC:2.4.2.29	0.000538104438724	0.000508944137112	0.000515055368144	0.000551677855812	0.000529268219146	0.000615781264295	0.000506339322624	0.00053710982078	0.000494399161766	0.000530179814142
EC:2.4.2.3	0.000211749795355	0.000194238542425	0.000217748322	0.000219980287912	0.000202552993889	0.000254536706151	0.00018759246595	0.000202668469529	0.000230286791973	0.000196883523253
EC:2.4.2.31	0.0	0.0	0.0	0.0	0.0	0.0	0.0	0.0	0.0	1.28569997771e-07
EC:2.4.2.4	3.78297847863e-06	1.11636134184e-05	6.41403667522e-06	6.86481916164e-06	5.88761632494e-06	4.19250441089e-06	5.29106955243e-06	5.41311040798e-06	6.02179966753e-06	6.3427865567e-06
EC:2.4.2.43	4.12247654723e-06	7.45629403691e-06	3.94709949244e-06	4.0226965788e-06	2.84884660884e-06	1.95267328726e-06	2.84595407744e-06	3.11051866727e-06	1.22317805747e-06	4.32852325829e-06
EC:2.4.2.44	0.0	1.66621095797e-07	0.0	1.74899851252e-07	0.0	2.2972626909e-07	8.01677204914e-08	1.61585385313e-07	3.7636247922e-07	1.28569997771e-07
EC:2.4.2.45	2.9099834451e-07	0.0	0.0	0.0	0.0	0.0	8.01677204914e-08	0.0	0.0	2.14283329618e-07
EC:2.4.2.48	1.01849420579e-05	6.37325691423e-06	5.50949304153e-06	1.15433901826e-05	1.84700221807e-05	4.19250441089e-06	8.29735907086e-06	1.64817093019e-05	1.02558775588e-05	8.39990652104e-06
EC:2.4.2.52	8.29345281854e-06	6.83146492768e-06	6.74296163292e-06	1.08437907776e-05	1.3009732847e-05	6.03031456361e-06	7.13492712374e-06	1.43810992929e-05	1.13849649964e-05	9.21418317359e-06
EC:2.4.2.53	1.24644290899e-05	1.30797560201e-05	1.56239354909e-05	2.05507325221e-05	2.34555037461e-05	7.81069314905e-06	8.77836539381e-06	3.15495464824e-05	1.59013147471e-05	1.8514079679e-05
EC:2.4.2.54	6.11096523472e-06	4.74870123021e-06	4.68718064727e-06	7.0834439757e-06	1.22975211948e-05	2.92900993089e-06	4.89023094998e-06	1.42195139075e-05	5.36316532889e-06	5.27136990861e-06
EC:2.4.2.57	2.42498620425e-07	1.24965821848e-07	2.05578098565e-07	1.31174888439e-07	1.04457708991e-06	6.31747239997e-07	3.20670881966e-07	7.67530580237e-07	0.0	4.7142332516e-07
EC:2.4.2.58	0.0	0.0	0.0	0.0	0.0	0.0	0.0	8.07926926564e-08	0.0	0.0
EC:2.4.2.6	0.0	9.99726574782e-07	1.64462478852e-07	0.0	7.59692429024e-07	0.0	3.20670881965e-07	0.0	5.64543718831e-07	2.57139995542e-07
EC:2.4.2.7	0.000261413512818	0.000261428499305	0.000263427775501	0.000274330416689	0.00026736425424	0.000264931819828	0.000235172008061	0.000248558718958	0.000265853046259	0.000249811505669
EC:2.4.2.8	0.000274217439977	0.000281173099157	0.000278681670414	0.00030139616867	0.000274201486101	0.000282850468817	0.000269924714894	0.000265646373454	0.00027996663923	0.000275954071883
EC:2.4.2.9	0.000364038928982	0.000365233441987	0.000353306520193	0.000379882476919	0.000383027426559	0.000385193521696	0.000339229709259	0.000358396384624	0.000361637297221	0.000344096170701
EC:2.4.99.12 2.4.99.13 2.4.99.14 2.4.99.15	8.5553513286e-05	7.83535702985e-05	9.11122132839e-05	8.35584039356e-05	7.61591660097e-05	9.12013288286e-05	7.88850369635e-05	7.80053447598e-05	6.99093305152e-05	7.55991586894e-05
EC:2.4.99.16	1.16399337804e-06	0.0	3.70040577416e-07	1.04939910751e-06	1.89923107256e-07	5.16884105452e-07	8.81844925404e-07	5.65548848595e-07	0.0	0.0
EC:2.4.99.17	0.000556922331669	0.000532521022167	0.000540259243028	0.000571485263966	0.000535868047123	0.000629564840441	0.000531672322299	0.000521961190907	0.000509594796864	0.00050506580791
EC:2.4.99.18	3.10398234145e-06	1.91614260167e-06	2.96032461933e-06	2.49232288034e-06	8.64150138015e-06	6.60463023632e-06	2.12444459303e-06	7.79649484135e-06	4.04589665162e-06	2.27140329395e-06
EC:2.4.99.21	1.40649199847e-05	9.87229992597e-06	8.63428013972e-06	1.58721615011e-05	2.22210035489e-05	4.53709381452e-06	1.07424745458e-05	2.42782041433e-05	1.42547289005e-05	1.65426730465e-05
EC:2.5.1.-	2.5656354041e-05	1.72869386889e-05	1.43493512798e-05	1.66592108317e-05	1.66657526617e-05	2.14794061599e-05	1.71959760454e-05	1.81379595014e-05	1.88651692709e-05	1.54283997325e-05
EC:2.5.1.1 2.5.1.10	6.98396026824e-06	9.87229992597e-06	9.33324567484e-06	6.34011960788e-06	8.16669361201e-06	6.77692493815e-06	8.81844925405e-06	1.034146466e-05	7.15088710519e-06	7.75705653219e-06
EC:2.5.1.1 2.5.1.10 2.5.1.29	0.000245214604974	0.00024955674623	0.000254135645446	0.000262043702138	0.000252692694204	0.000262175104599	0.000241625509561	0.000251669237625	0.00025573830463	0.000246597255725
EC:2.5.1.101	6.06246551063e-06	5.4984961613e-06	6.61961477379e-06	4.54739613255e-06	7.35952040617e-06	6.48976710179e-06	6.65392080079e-06	8.03887291932e-06	5.17498408928e-06	4.84280324938e-06
EC:2.5.1.105	6.74146164782e-05	6.41907771558e-05	6.874531616e-05	7.96231572825e-05	6.20098945191e-05	6.51848288542e-05	5.8081513496e-05	9.40426942521e-05	6.92977414865e-05	8.25847952349e-05
EC:2.5.1.108	8.48745171489e-06	5.6651172571e-06	4.39937130928e-06	8.17656804604e-06	1.20126365339e-05	2.87157836362e-06	6.29316605857e-06	1.21593002448e-05	7.05679648538e-06	5.74279323377e-06
EC:2.5.1.114	5.1894704771e-06	2.99917972435e-06	3.8237526333e-06	5.81542005413e-06	9.54363613962e-06	1.43578918181e-06	3.76788286309e-06	7.10975695377e-06	5.5513465685e-06	3.77138660128e-06
EC:2.5.1.120	1.57139106036e-05	1.60789357444e-05	1.61584385472e-05	2.14252317784e-05	1.89448299488e-05	2.33172163126e-05	1.40694349462e-05	1.34519833273e-05	1.62306319164e-05	9.17132650766e-06
EC:2.5.1.128	0.0	5.4151856134e-07	0.0	0.0	0.0	0.0	0.0	0.0	0.0	0.0
EC:2.5.1.129	1.86238940487e-05	1.53291408133e-05	1.96532662228e-05	2.18624814065e-05	2.26483305403e-05	1.87226909308e-05	1.51917830331e-05	2.16120452856e-05	1.76419912135e-05	1.17427264631e-05
EC:2.5.1.132	5.04397130485e-06	3.79062992938e-06	3.53594329531e-06	5.15954561193e-06	6.03005865538e-06	6.77692493815e-06	3.76788286309e-06	4.24161636446e-06	4.56339506055e-06	3.42853327389e-06
EC:2.5.1.134	0.0	0.0	0.0	0.0	0.0	0.0	0.0	8.07926926564e-08	0.0	0.0
EC:2.5.1.15	0.000116496337252	0.00010684577768	0.000115493775774	0.000116352126045	0.000111484863959	0.00012675146897	0.000108947932148	0.000111130348749	0.000102088322489	9.96846049385e-05
EC:2.5.1.16	1.83328957041e-05	1.67454201276e-05	2.01877692791e-05	1.28988640298e-05	1.54312524646e-05	1.51045021927e-05	1.77170662286e-05	1.8461130272e-05	8.32701985275e-06	1.90283596701e-05
EC:2.5.1.17	0.000100345929132	9.18498790581e-05	0.00011890637221	0.000114122152942	0.000105312362973	0.000111934124614	9.09502788975e-05	0.000105192085839	0.00010608717383	9.91703249474e-05
EC:2.5.1.18	5.1894704771e-06	4.04056157308e-06	7.35969592862e-06	5.24699553756e-06	1.31521751775e-05	1.11417240509e-05	4.6497277885e-06	1.63201239166e-05	4.79862161006e-06	4.02852659682e-06
EC:2.5.1.19	0.000332999105568	0.000355361142061	0.000341259643617	0.000352729275012	0.000325053398069	0.000311566252453	0.000325480945195	0.000315051105014	0.000330963755164	0.000314096504555
EC:2.5.1.2	9.21494757615e-07	7.49794931087e-07	6.57849915407e-07	1.31174888439e-06	1.7093079653e-06	0.0	7.21509484422e-07	2.06021366274e-06	1.64658584659e-06	3.85709993313e-07
EC:2.5.1.21	1.60049089481e-06	2.91586917645e-06	1.76797164766e-06	3.49799702504e-06	1.66182718849e-06	2.52698895999e-06	1.76368985081e-06	3.91844559384e-06	6.58634338635e-07	2.05711996434e-06
EC:2.5.1.26	5.15067069783e-05	5.30688190113e-05	5.07777903455e-05	5.18578058962e-05	4.92850463329e-05	5.92693774252e-05	4.72989550899e-05	4.4435980961e-05	4.01766946568e-05	4.90708824826e-05
EC:2.5.1.3	0.00010815438471	0.000108137091172	0.000111382213802	0.000132792712063	0.000114618595229	0.000140477613548	0.00010926860303	0.000120865868214	0.00012057712928	0.000109455924769
EC:2.5.1.3 2.7.1.50	5.33496964936e-07	0.0	0.0	4.80974590943e-07	1.89923107256e-07	3.44589403635e-07	0.0	6.46341541251e-07	7.05679648538e-07	6.85706654779e-07
EC:2.5.1.30	0.000103304412301	0.000114676969182	0.000107805154887	0.000114821752347	0.000103175728017	9.28094127123e-05	0.000100209650614	0.000107939037389	0.000116201915459	0.000104355981524
EC:2.5.1.31	0.000318837186135	0.00032486948153	0.000327033639197	0.000341010984979	0.000327854763901	0.000355156812013	0.000307363040364	0.000316505373482	0.000311439951555	0.000309039417976
EC:2.5.1.32 2.5.1.99	9.699944817e-07	3.91559575123e-06	4.11156197129e-06	3.76034680192e-06	3.51357748424e-06	1.72294701817e-06	2.284780034e-06	3.67606751587e-06	2.25817487532e-06	1.97140663249e-06
EC:2.5.1.39	4.78692276719e-05	3.67816068972e-05	3.53594329531e-05	4.39435876271e-05	4.0073775631e-05	4.70364535961e-05	4.14867953543e-05	3.42561016863e-05	3.92828337686e-05	2.81996861778e-05
EC:2.5.1.41	3.83147820272e-06	2.9575244504e-06	2.87809337991e-06	3.3668221366e-06	5.84013554812e-06	1.72294701817e-06	3.7678828631e-06	6.70579349048e-06	4.18703258133e-06	4.19995326052e-06
EC:2.5.1.42	7.08095971642e-06	7.58125985876e-06	5.34503056268e-06	6.55874442195e-06	1.03982901223e-05	2.75671522908e-06	5.89232745612e-06	1.03010683137e-05	5.08089346948e-06	5.14279991084e-06
EC:2.5.1.43	0.0	0.0	1.23346859139e-07	0.0	1.89923107256e-07	4.02020970907e-07	0.0	2.4237807797e-07	0.0	0.0
EC:2.5.1.44	3.10398234144e-06	7.08139657137e-07	1.52127792938e-06	3.23564724816e-06	2.46900039433e-06	2.18239955635e-06	2.84595407744e-06	1.89862827743e-06	1.08204212776e-06	9.4284665032e-07
EC:2.5.1.46	1.33374241234e-05	1.3163066568e-05	1.11834485619e-05	1.51288371333e-05	1.53837716877e-05	1.64254282399e-05	1.62740472598e-05	2.01577768178e-05	1.33608680123e-05	1.27284297793e-05
EC:2.5.1.47	0.000287409364928	0.000299917972435	0.000306434713721	0.000321159851861	0.000321444859031	0.00024678344457	0.000285878091272	0.000329512996999	0.000294832957159	0.000305910881363
EC:2.5.1.48	1.49379150182e-05	1.57873488268e-05	1.60762073078e-05	2.26058057743e-05	1.8375060627e-05	2.03882063817e-05	1.88794981757e-05	2.11272891297e-05	1.95708489195e-05	2.33568829284e-05
EC:2.5.1.49	0.00052927748894	0.000496572520749	0.00050128163554	0.000533531996244	0.000552343876677	0.000539627006092	0.000480124478023	0.000535332381542	0.000505784126762	0.000510422891151
EC:2.5.1.49 2.5.1.47	1.45499172255e-07	1.24965821848e-07	0.0	0.0	6.17250098582e-07	4.02020970907e-07	1.60335440983e-07	2.82774424298e-07	2.35226549513e-07	0.0
EC:2.5.1.54	0.000354047985821	0.000352278651789	0.000343274308983	0.000382025000097	0.000336591226834	0.000361646579115	0.000342516585799	0.000330805680082	0.000340655089004	0.000359995993759
EC:2.5.1.54 5.4.99.5	0.0	2.08276369746e-07	8.22312394259e-07	0.0	6.17250098582e-07	5.74315672725e-07	0.0	5.25152502268e-07	1.8818123961e-07	3.85709993313e-07
EC:2.5.1.55	7.83270543974e-05	7.96865390649e-05	8.90975479179e-05	7.61688852202e-05	7.55893966879e-05	9.01101290505e-05	7.07079294734e-05	7.98231803446e-05	6.63809322725e-05	6.77563888253e-05
EC:2.5.1.56	7.08095971642e-06	8.83091807724e-06	1.09778704634e-05	9.53204189324e-06	1.04932516759e-05	6.83435650542e-06	7.41551414545e-06	1.11493915866e-05	6.68043400616e-06	1.14855864675e-05
EC:2.5.1.58	9.69994481701e-08	0.0	0.0	0.0	0.0	1.14863134545e-07	0.0	8.07926926564e-08	0.0	0.0
EC:2.5.1.58 2.5.1.59	2.42498620425e-07	0.0	8.22312394258e-08	0.0	0.0	0.0	8.01677204914e-08	0.0	0.0	8.57133318473e-08
EC:2.5.1.6	0.000661245238176	0.000680064002495	0.000672528191644	0.000736066023994	0.00068329585913	0.000752008941865	0.000687358035493	0.000694090022612	0.000626126029493	0.0007152348976
EC:2.5.1.60	0.0	1.24965821848e-07	0.0	2.62349776878e-07	1.89923107256e-07	2.87157836362e-07	0.0	6.46341541252e-07	0.0	0.0
EC:2.5.1.61	1.2561428538e-05	1.28714796503e-05	1.38148482235e-05	2.31742302909e-05	2.49274078273e-05	1.14288818872e-05	1.37888479245e-05	3.67202788124e-05	1.83006255521e-05	2.5842569552e-05
EC:2.5.1.62 2.5.1.133	0.0	0.0	0.0	0.0	3.32365437698e-07	1.72294701817e-07	0.0	0.0	0.0	0.0
EC:2.5.1.63	2.01758852194e-05	2.42433694385e-05	1.82553351525e-05	3.0388849155e-05	2.80611390971e-05	2.59016368399e-05	2.07634396073e-05	4.14466513328e-05	1.99942567086e-05	3.14996494539e-05
EC:2.5.1.68	0.0	0.0	2.46693718278e-07	4.3724962813e-07	0.0	1.72294701817e-07	2.8058702172e-07	3.23170770625e-07	0.0	0.0
EC:2.5.1.7	0.000481699259613	0.000511901661562	0.000497869039104	0.000541227589699	0.00050699973482	0.000522914420016	0.000487058985845	0.000503096097172	0.000462079033863	0.000496280191396
EC:2.5.1.72	0.000122364803867	0.000118634220207	0.000119070834689	0.000131306063327	0.000125064366128	0.000132724351967	0.000116563865594	0.000120987057253	0.000110321251721	0.000115284431335
EC:2.5.1.73	0.0	0.0	0.0	0.0	9.4961553628e-07	1.72294701817e-07	0.0	3.63567116954e-07	0.0	0.0
EC:2.5.1.74 2.5.1.-	9.50109594826e-05	8.72261436497e-05	9.28801849315e-05	9.30467208661e-05	9.37745342077e-05	0.000120376565003	8.42963580967e-05	9.4769828486e-05	8.78806388979e-05	7.71848553285e-05
EC:2.5.1.75	0.000391489772814	0.000411470796071	0.000424272079818	0.000431565382964	0.000401307525632	0.000418733556983	0.00038171860112	0.000383038155884	0.000380314285252	0.000377010090131
EC:2.5.1.76	2.53653556965e-05	2.66177200536e-05	2.91098587568e-05	3.05637490063e-05	2.90582354102e-05	3.72156555925e-05	2.49321610728e-05	2.24603685585e-05	2.35226549513e-05	2.4728296238e-05
EC:2.5.1.77	1.11064368155e-05	5.74842780499e-06	7.64750526661e-06	1.24616144017e-05	1.73304835371e-05	3.3310309018e-06	8.01677204914e-06	1.94710389302e-05	1.33608680123e-05	1.06284531491e-05
EC:2.5.1.78	8.40985215635e-05	6.74815437978e-05	8.10800020739e-05	7.63875100343e-05	8.06223590302e-05	8.32183409778e-05	7.38745544328e-05	7.86920826474e-05	7.21675053905e-05	6.51849888699e-05
EC:2.5.1.82 2.5.1.83	9.69994481701e-08	0.0	0.0	0.0	0.0	0.0	0.0	1.21189038985e-07	0.0	8.57133318473e-08
EC:2.5.1.84 2.5.1.85	1.06699392987e-06	8.33105478985e-08	3.28924957704e-07	1.74899851252e-07	8.54653982652e-07	5.74315672724e-07	2.8058702172e-07	6.8673788758e-07	1.8818123961e-07	2.57139995542e-07
EC:2.5.1.86	1.45499172255e-07	0.0	0.0	0.0	0.0	0.0	0.0	0.0	0.0	0.0
EC:2.5.1.87	2.42498620425e-07	1.24965821848e-07	8.22312394258e-08	0.0	3.32365437698e-07	4.02020970907e-07	0.0	6.8673788758e-07	0.0	0.0
EC:2.5.1.88	0.0	0.0	4.11156197129e-08	0.0	0.0	0.0	0.0	1.21189038985e-07	0.0	0.0
EC:2.5.1.9	7.82300549492e-05	6.80230623591e-05	7.92709148065e-05	7.35453874515e-05	7.50671081429e-05	8.12656676905e-05	6.76615560947e-05	8.11966561197e-05	7.25438678697e-05	6.3985002224e-05
EC:2.5.1.90	9.59324542402e-05	8.40603428296e-05	0.000100938846395	9.47957193786e-05	9.65284192629e-05	0.000118940775821	8.08892299758e-05	8.81044313419e-05	8.65633702207e-05	7.20420554177e-05
EC:2.5.1.91	4.84997240851e-08	0.0	0.0	0.0	0.0	0.0	0.0	0.0	0.0	0.0
EC:2.5.1.97	2.23098730791e-06	1.95779787561e-06	1.85020288708e-06	1.26802392158e-06	2.08915417982e-06	3.90534657453e-06	1.88394143155e-06	1.89862827743e-06	3.6695341724e-06	2.01426329841e-06
EC:2.6.-.-	0.0	8.33105478985e-08	0.0	0.0	9.4961553628e-08	0.0	0.0	2.42378077969e-07	0.0	8.57133318473e-08
EC:2.6.1.-	0.000335036093979	0.000345530497409	0.000307339257354	0.000354784348265	0.000336021457513	0.000317711430151	0.000325360693614	0.000322403240046	0.000301137028686	0.000336253400837
EC:2.6.1.- 2.6.1.106	0.0	1.24965821848e-07	0.0	0.0	0.0	1.72294701817e-07	1.20251580737e-07	1.21189038985e-07	0.0	0.0
EC:2.6.1.1	0.000510411096271	0.000483159522537	0.000536641068493	0.000548792008266	0.00053696010499	0.000551113319546	0.000479282716958	0.000533958905767	0.00054069174671	0.000511622877797
EC:2.6.1.102	4.80147268442e-06	8.41436533775e-06	3.37148081646e-06	7.34579375258e-06	8.16669361201e-06	7.58096687996e-06	5.49148885366e-06	8.64481811424e-06	4.04589665162e-06	7.28563320702e-06
EC:2.6.1.109	1.91573910136e-05	2.03694289612e-05	1.88309538285e-05	2.19936562949e-05	2.3740388407e-05	1.56213862981e-05	2.18457038339e-05	1.71684471895e-05	1.74538099738e-05	1.7956943022e-05
EC:2.6.1.11	0.0	0.0	0.0	1.74899851252e-07	0.0	3.44589403635e-07	0.0	1.21189038985e-07	0.0	0.0
EC:2.6.1.11 2.6.1.17	0.000280570903832	0.000270176106835	0.000255821385854	0.000279402512375	0.00028911045002	0.00028256331098	0.000263350961814	0.000268676099429	0.000253056721966	0.000245311555747
EC:2.6.1.13	5.91696633838e-06	7.49794931086e-06	7.07188659063e-06	6.12149479382e-06	7.88180895112e-06	9.07418762905e-06	6.61383694054e-06	7.23094599275e-06	6.25702621704e-06	8.44276318696e-06
EC:2.6.1.16	0.000204765835087	0.000216065905975	0.000211375400944	0.000224790033822	0.000255399098483	0.000155696978876	0.000190438420027	0.000239711919112	0.000190909867585	0.0002134261963
EC:2.6.1.17	0.0	0.0	0.0	8.7449925626e-08	0.0	0.0	0.0	0.0	0.0	4.28566659237e-07
EC:2.6.1.18	0.0	0.0	0.0	0.0	0.0	0.0	2.00419301228e-07	0.0	0.0	0.0
EC:2.6.1.19	8.82694978348e-06	9.53905773438e-06	6.9896553512e-06	1.07126158892e-05	9.63859769324e-06	1.0969429349e-05	9.8205457602e-06	1.30076235177e-05	6.44520745665e-06	1.4056986423e-05
EC:2.6.1.19 2.6.1.22	8.24495309446e-06	8.74760752934e-06	5.96176485838e-06	1.33798386208e-05	1.87549068415e-05	7.23637747633e-06	7.21509484423e-06	1.72088435358e-05	6.63338869626e-06	1.45284097481e-05
EC:2.6.1.2	3.8799779268e-07	0.0	3.28924957704e-07	3.93524665317e-07	2.13663495663e-06	1.20606291272e-06	3.20670881966e-07	1.65625019946e-06	4.23407789123e-07	2.14283329618e-07
EC:2.6.1.21	5.9315162556e-05	7.47295614649e-05	5.51771616548e-05	6.27453216367e-05	5.37482393534e-05	4.25567913489e-05	6.06067966915e-05	4.90815607888e-05	5.94652717168e-05	5.10422891151e-05
EC:2.6.1.33	1.97393877026e-05	1.803673362e-05	2.32714407575e-05	1.92827086005e-05	1.97520031546e-05	2.53273211671e-05	1.88794981757e-05	1.63201239166e-05	1.87240333412e-05	1.78712296902e-05
EC:2.6.1.34	0.0	0.0	8.22312394258e-08	1.31174888439e-07	0.0	0.0	8.01677204914e-08	0.0	1.41135929708e-07	2.57139995542e-07
EC:2.6.1.36	0.0	0.0	0.0	0.0	1.42442330442e-07	0.0	0.0	2.82774424298e-07	0.0	0.0
EC:2.6.1.37	3.63747930638e-06	2.457661163e-06	2.2202434645e-06	4.32877131849e-06	3.37113515379e-06	3.04387306544e-06	2.284780034e-06	4.76676886673e-06	1.64658584659e-06	4.02852659683e-06
EC:2.6.1.4 2.6.1.2 2.6.1.44	0.0	2.08276369746e-07	2.87809337991e-07	2.62349776878e-07	8.07173205838e-07	5.74315672724e-07	0.0	8.07926926565e-07	1.8818123961e-07	1.71426663695e-07
EC:2.6.1.42	0.0004081736779	0.000390851435466	0.000411690700186	0.000439523326196	0.000430413241819	0.000452905339511	0.000380556169173	0.000410669256773	0.000385724495891	0.000410352576219
EC:2.6.1.44 2.6.1.40	0.0	0.0	0.0	4.3724962813e-08	1.42442330442e-07	0.0	0.0	4.03963463282e-07	2.82271859415e-07	2.14283329618e-07
EC:2.6.1.44 2.6.1.45 2.6.1.51	2.9099834451e-07	2.08276369747e-07	4.52271816843e-07	5.24699553756e-07	1.51938485805e-06	2.35469425817e-06	2.40503161474e-07	1.45426846782e-06	3.29317169318e-07	5.57136657008e-07
EC:2.6.1.5	3.8799779268e-07	1.66621095797e-07	4.1115619713e-07	2.18624814065e-07	1.09205786672e-06	9.18905076359e-07	4.00838602457e-07	1.13109769719e-06	1.8818123961e-07	2.14283329618e-07
EC:2.6.1.52	0.00047917727396	0.000458666221455	0.00046551104639	0.000501262973688	0.000484921173601	0.000541005363706	0.000454751394487	0.000453327798495	0.000456198370125	0.000481323214989
EC:2.6.1.55	4.31647544357e-06	1.91614260167e-06	1.15123735196e-06	4.59112109537e-06	5.98257787856e-06	2.35469425817e-06	3.08645723892e-06	8.80640349956e-06	2.96385452386e-06	5.44279657231e-06
EC:2.6.1.57	1.27554274344e-05	1.27881691024e-05	1.07311767451e-05	2.05944574849e-05	2.35029845229e-05	1.50470706254e-05	1.15441517508e-05	2.92469547416e-05	1.55249522678e-05	2.35283095921e-05
EC:2.6.1.57 2.6.1.27 2.6.1.5	0.0	0.0	0.0	0.0	0.0	1.14863134545e-07	0.0	0.0	0.0	0.0
EC:2.6.1.59	2.81298399693e-05	2.19106740973e-05	2.47516030672e-05	2.549165332e-05	3.86968331034e-05	2.08476589199e-05	2.10841104892e-05	4.27797307616e-05	3.34962606506e-05	3.07710861332e-05
EC:2.6.1.62	1.61019083962e-05	1.32880323898e-05	1.718632904e-05	1.05377160379e-05	1.86124645111e-05	1.12565871854e-05	1.09829777073e-05	1.91478681596e-05	1.0114741629e-05	1.75712330287e-05
EC:2.6.1.66	2.23098730791e-06	1.12469239663e-06	1.02789049282e-06	9.18224219073e-07	1.7093079653e-06	2.2972626909e-06	7.21509484423e-07	2.74695155032e-06	5.17498408928e-07	1.19998664586e-06
EC:2.6.1.66 2.6.1.2	5.90726639356e-05	6.0733389418e-05	6.35647480762e-05	7.65186849227e-05	6.9701780363e-05	6.74246599778e-05	6.2330402682e-05	6.98856791478e-05	7.52724958441e-05	7.31991853976e-05
EC:2.6.1.7	8.72995033532e-07	0.0	1.23346859139e-07	5.68424516569e-07	5.69769321768e-07	1.0337682109e-06	4.40922462703e-07	1.09070135086e-06	2.35226549513e-07	0.0
EC:2.6.1.7 4.4.1.13 2.6.1.64	0.0	0.0	0.0	0.0	0.0	0.0	0.0	8.07926926564e-08	0.0	0.0
EC:2.6.1.76	1.96908879785e-05	1.78701125242e-05	1.68574040823e-05	1.86705591212e-05	1.92297146097e-05	1.61957019708e-05	1.64343827007e-05	2.02385695104e-05	9.45610729041e-06	1.92854996656e-05
EC:2.6.1.77	4.36497516766e-07	6.24829109239e-07	5.75618675981e-07	5.24699553756e-07	4.27326991326e-07	5.74315672724e-07	6.41341763931e-07	6.8673788758e-07	5.17498408928e-07	5.57136657008e-07
EC:2.6.1.81	3.39498068595e-07	4.99863287391e-07	0.0	0.0	9.4961553628e-08	0.0	0.0	0.0	9.4090619805e-08	4.7142332516e-07
EC:2.6.1.82	4.84997240851e-06	4.29049321677e-06	3.33036519675e-06	6.12149479382e-06	8.59402060334e-06	5.51343045816e-06	4.60964392825e-06	8.84679984588e-06	5.22202939918e-06	8.05705319365e-06
EC:2.6.1.83	0.00013570222799	0.000100180933848	0.00013749063232	0.000137777357824	0.000150846427938	0.000134045278014	0.000111593466924	0.000133590717307	0.000114884646782	0.000118412967947
EC:2.6.1.84	0.0	0.0	0.0	1.31174888439e-07	0.0	2.2972626909e-07	0.0	0.0	0.0	0.0
EC:2.6.1.85	3.63747930638e-06	4.58208013442e-07	8.63428013973e-07	1.13684903314e-06	4.93800078866e-06	3.3310309018e-06	1.16243194713e-06	3.35289674524e-06	5.64543718831e-07	2.95710994873e-06
EC:2.6.1.85 4.1.3.38	0.0	8.33105478985e-08	0.0	0.0	1.89923107256e-07	0.0	2.00419301228e-07	2.4237807797e-07	0.0	5.99993322931e-07
EC:2.6.1.87	2.18248758383e-06	3.70731938148e-06	2.83697776019e-06	2.40487295471e-06	2.041673403e-06	1.55065231636e-06	2.00419301228e-06	2.46417712602e-06	5.17498408928e-07	2.14283329618e-06
EC:2.6.1.9	0.000225717715892	0.000250514817531	0.000233290026251	0.000251462261138	0.000245665539236	0.000202733432472	0.000220060392749	0.00022763341156	0.000222430225219	0.000222340382812
EC:2.6.1.96	0.0	0.0	0.0	0.0	1.42442330442e-07	0.0	0.0	2.42378077969e-07	0.0	0.0
EC:2.6.1.97	5.62596799386e-06	3.62400883358e-06	3.28924957704e-06	5.20327057475e-06	7.54944351343e-06	1.60808388363e-06	4.85014708973e-06	8.56402542158e-06	5.88066373782e-06	5.14279991085e-06
EC:2.6.1.98	8.72995033531e-07	0.0	1.64462478852e-07	1.96762332658e-06	1.89923107256e-07	6.31747239997e-07	8.4176106516e-07	1.93902462375e-06	4.23407789123e-07	8.57133318474e-07
EC:2.6.99.2	8.86574956275e-05	7.73538437237e-05	7.72151338209e-05	8.13284308322e-05	8.57028021493e-05	0.0001010795584	7.46762316377e-05	7.1501533001e-05	6.76511556399e-05	6.35992922307e-05
EC:2.7.-.-	7.70175618471e-05	7.09389315356e-05	8.71239981717e-05	8.17656804603e-05	8.35661671926e-05	0.000102917368552	7.27121224857e-05	7.69146434089e-05	7.81422597481e-05	5.98707622954e-05
EC:2.7.1.-	0.000155490115417	0.000150500504779	0.000182224426568	0.000207081423882	0.000175916278096	0.000156903041788	0.000140814601043	0.000260314055739	0.000213444571028	0.0002192118462
EC:2.7.1.1	1.6538405913e-05	1.19134083495e-05	1.20879921956e-05	1.56972616499e-05	1.03033285686e-05	1.45876180872e-05	1.22656612352e-05	1.92286608522e-05	7.3390683448e-06	1.58569663918e-05
EC:2.7.1.100	1.15914340563e-05	1.04971290352e-05	7.56527402718e-06	1.49102123192e-05	1.56211755718e-05	6.94921963997e-06	6.97459168275e-06	1.98750023935e-05	1.27963242935e-05	2.14283329618e-05
EC:2.7.1.105 3.1.3.46	0.0	0.0	0.0	0.0	3.79846214512e-07	4.5945253818e-07	1.20251580737e-07	1.00990865821e-06	0.0	0.0
EC:2.7.1.107	2.44923606629e-05	3.50737406653e-05	2.721854025e-05	2.81151510888e-05	3.08150241523e-05	3.06684569235e-05	2.72971088273e-05	4.20525965277e-05	2.74274156732e-05	2.64425628749e-05
EC:2.7.1.108	0.0	0.0	0.0	6.12149479382e-07	2.3740388407e-07	0.0	0.0	3.23170770626e-07	0.0	3.85709993313e-07
EC:2.7.1.11	0.000370586391734	0.000369523935204	0.000375385607979	0.00038937079385	0.000362563211752	0.000397139287689	0.00036211759346	0.000345307968414	0.000366059556352	0.000351724657236
EC:2.7.1.11 2.7.1.90	0.000356424472301	0.000351612167406	0.000346810252279	0.000382943224316	0.000373816155857	0.000363943841805	0.000338828870657	0.000355285865957	0.000344324623177	0.000341996194071
EC:2.7.1.113	1.16399337804e-06	2.49931643696e-07	1.23346859139e-07	9.61949181886e-07	1.94671184937e-06	1.6655154509e-06	2.40503161474e-07	3.87804924751e-06	1.08204212776e-06	1.54283997325e-06
EC:2.7.1.12	5.96546606246e-06	1.11219581444e-05	7.60638964689e-06	7.3895187154e-06	6.4573856467e-06	7.75326158178e-06	7.09484326349e-06	5.291921369e-06	4.84566691997e-06	5.52850990415e-06
EC:2.7.1.127	0.0	0.0	0.0	8.7449925626e-08	9.4961553628e-08	0.0	0.0	4.84756155939e-07	1.41135929708e-07	0.0
EC:2.7.1.13	0.0	0.0	0.0	0.0	0.0	0.0	0.0	0.0	0.0	1.28569997771e-07
EC:2.7.1.130	0.000115477843047	0.000107553917337	0.000123881362195	0.000113859803165	0.000106736786278	0.000137950624588	0.000106502816673	0.000108989342394	9.70544743289e-05	9.83131916289e-05
EC:2.7.1.137	0.0	8.33105478985e-08	0.0	1.31174888439e-07	7.1221165221e-07	0.0	8.01677204914e-08	1.5754575068e-06	0.0	2.57139995542e-07
EC:2.7.1.14	1.7120402602e-05	2.25771584805e-05	1.8337566392e-05	2.37863797703e-05	2.0939022575e-05	1.52767968945e-05	1.71558921852e-05	1.97538133545e-05	1.50544991688e-05	1.77855163583e-05
EC:2.7.1.144	7.90545502586e-06	7.99781259826e-06	6.04399609781e-06	8.96361737666e-06	6.17250098582e-06	3.79048343998e-06	5.17081797169e-06	6.98856791478e-06	5.08089346948e-06	8.1427665255e-06
EC:2.7.1.146 2.7.1.147	1.16399337804e-06	2.20772951931e-06	2.01466536593e-06	1.13684903314e-06	1.89923107256e-06	5.74315672724e-07	1.04218036639e-06	2.18140270173e-06	1.64658584659e-06	1.11427331402e-06
EC:2.7.1.148	0.000260880015853	0.000269551277726	0.000263057734923	0.000272843767953	0.000254496963723	0.000262347399301	0.000240984167797	0.000256476402838	0.000255220806221	0.000239697332511
EC:2.7.1.149	0.0	0.0	8.22312394258e-08	0.0	0.0	0.0	0.0	1.21189038985e-07	0.0	0.0
EC:2.7.1.15	0.000177460490427	0.000204360773995	0.00017470026816	0.000193482960448	0.000191015165123	0.000154088894992	0.000174164372768	0.000166069379755	0.000171715381144	0.000165555300463
EC:2.7.1.150	0.0	0.0	0.0	0.0	9.4961553628e-08	3.44589403634e-07	2.00419301228e-07	1.77743923844e-06	0.0	0.0
EC:2.7.1.153	0.0	2.08276369746e-07	0.0	0.0	7.59692429024e-07	1.14863134545e-07	1.20251580737e-07	2.90853693563e-06	0.0	0.0
EC:2.7.1.156 2.7.7.62	1.38709210883e-05	1.71203175931e-05	1.75974852371e-05	2.40487295471e-05	2.73489274449e-05	1.29221026363e-05	1.39491833655e-05	2.81562533908e-05	1.89592598907e-05	2.84568261733e-05
EC:2.7.1.157	7.17795916458e-06	1.06220948571e-05	7.56527402718e-06	8.7449925626e-06	6.59982797715e-06	4.47966224725e-06	8.65811381307e-06	7.02896426112e-06	4.98680284967e-06	7.88562652996e-06
EC:2.7.1.159 2.7.1.134	0.0	0.0	0.0	0.0	0.0	2.2972626909e-07	0.0	3.63567116954e-07	0.0	0.0
EC:2.7.1.16	8.39530223912e-05	9.20998107018e-05	7.31446874694e-05	8.33835040844e-05	6.97967419166e-05	6.88030175924e-05	7.57584958643e-05	7.23094599275e-05	6.66632041319e-05	7.71419986626e-05
EC:2.7.1.160	0.0	0.0	0.0	0.0	1.42442330442e-07	2.2972626909e-07	0.0	6.05945194923e-07	0.0	0.0
EC:2.7.1.161	3.00698289327e-06	2.04110842351e-06	2.30247470392e-06	4.19759643005e-06	6.69478953078e-06	2.12496798908e-06	2.64553477622e-06	7.1501533001e-06	3.90476072191e-06	3.51424660574e-06
EC:2.7.1.162	2.84208383138e-05	3.33242191594e-05	3.14945647001e-05	2.77653513863e-05	3.05776202682e-05	2.52698895999e-05	3.51535454355e-05	2.1046496437e-05	3.12851310852e-05	2.64425628749e-05
EC:2.7.1.163	0.0	0.0	0.0	0.0	0.0	0.0	0.0	2.01981731641e-07	0.0	0.0
EC:2.7.1.164	0.0	2.49931643695e-07	8.22312394258e-08	3.49799702504e-07	0.0	1.72294701817e-07	4.40922462703e-07	0.0	0.0	0.0
EC:2.7.1.165	0.000180806971389	0.000190864465235	0.000173836840146	0.000197549381989	0.00019865957019	0.000175855458988	0.00017789217177	0.00019891160932	0.000181265579055	0.000201512043173
EC:2.7.1.166	0.0	2.91586917645e-07	0.0	1.31174888439e-07	9.4961553628e-08	3.44589403635e-07	5.21090183194e-07	0.0	0.0	4.28566659236e-07
EC:2.7.1.167 2.7.7.70	9.84544398926e-06	7.41463876296e-06	1.27047264913e-05	9.0947922651e-06	9.73355924687e-06	1.29795342036e-05	8.25727521061e-06	9.77591581143e-06	7.10384179529e-06	9.12846984174e-06
EC:2.7.1.168	7.7599558536e-06	8.33105478985e-06	6.49626791465e-06	7.34579375258e-06	7.50196273661e-06	8.72959822541e-06	9.74037803971e-06	1.01394829284e-05	8.56224640226e-06	7.84276986404e-06
EC:2.7.1.169	4.51047433991e-06	2.58262698485e-06	3.08367147847e-06	4.3724962813e-06	8.21417438882e-06	1.49322074908e-06	4.08855374506e-06	9.61433042612e-06	5.03384815957e-06	3.94281326498e-06
EC:2.7.1.17	0.00030322027498	0.000353195067816	0.000295662421356	0.000333009316784	0.000333884822556	0.000292498972119	0.000298103668647	0.000336380375875	0.0002850475327	0.000333896284211
EC:2.7.1.170	2.73053446599e-05	2.25355032065e-05	3.01377492496e-05	3.09572736716e-05	2.87733507493e-05	4.20399072434e-05	2.60945930199e-05	2.97721072439e-05	2.0746981667e-05	3.39853360775e-05
EC:2.7.1.174	0.0	0.0	1.23346859139e-07	0.0	0.0	1.14863134545e-07	8.01677204914e-08	2.42378077969e-07	0.0	0.0
EC:2.7.1.176	5.33496964935e-07	3.33242191594e-07	0.0	6.12149479382e-07	1.42442330442e-07	3.44589403634e-07	4.40922462702e-07	9.29115965549e-07	5.6454371883e-07	3.42853327389e-07
EC:2.7.1.177	0.0	0.0	2.8780933799e-07	0.0	0.0	1.72294701817e-07	1.60335440983e-07	0.0	6.11589028733e-07	0.0
EC:2.7.1.178	0.0	0.0	2.46693718278e-07	0.0	1.89923107256e-07	0.0	0.0	0.0	0.0	0.0
EC:2.7.1.180	0.000244293110216	0.00025747124828	0.000257918282459	0.000277128814309	0.000252122924882	0.000248448960021	0.000244190876617	0.000249124267806	0.000262324648017	0.000219468986195
EC:2.7.1.182	5.62596799386e-06	6.04001472264e-06	6.94853973149e-06	7.34579375258e-06	5.74517399449e-06	2.52698895999e-06	6.0526628971e-06	5.8574702176e-06	6.96270586558e-06	4.32852325829e-06
EC:2.7.1.184	1.64899061889e-06	3.66566410753e-06	2.09689660536e-06	2.75467265722e-06	1.32946175079e-06	1.83781015272e-06	2.48519933523e-06	2.06021366274e-06	2.11703894561e-06	1.71426663695e-06
EC:2.7.1.189	2.18248758383e-06	2.58262698485e-06	1.85020288708e-06	3.23564724816e-06	1.85175029575e-06	1.14863134545e-06	1.8438575713e-06	4.16082367181e-06	2.72862797435e-06	2.3571166258e-06
EC:2.7.1.19	4.8499724085e-07	3.74897465543e-07	6.98965535121e-07	3.06074739691e-07	1.75678874212e-06	1.20606291272e-06	4.40922462703e-07	1.53506116047e-06	7.05679648539e-07	8.1427665255e-07
EC:2.7.1.190	0.0	5.4151856134e-07	2.8780933799e-07	4.80974590943e-07	0.0	3.44589403635e-07	2.40503161474e-07	2.82774424297e-07	0.0	1.28569997771e-07
EC:2.7.1.191	1.5422912259e-05	1.38295509511e-05	1.72685602794e-05	2.58414530225e-05	1.95620800474e-05	1.08545662145e-05	1.06222229651e-05	3.69626568903e-05	2.36167455711e-05	2.66997028705e-05
EC:2.7.1.192	5.33496964936e-07	0.0	2.05578098565e-07	0.0	0.0	0.0	0.0	7.27134233908e-07	0.0	3.85709993313e-07
EC:2.7.1.193	5.4756188492e-05	3.94891997039e-05	3.86897981499e-05	4.88407834621e-05	5.67870090695e-05	5.5019441447e-05	3.60353903609e-05	3.36905528377e-05	8.19529298502e-05	5.60993756941e-05
EC:2.7.1.194	1.13004357118e-05	8.1227784201e-06	1.17590672379e-05	1.17182900339e-05	1.94671184937e-05	4.42223067998e-06	7.81635274791e-06	1.25632637081e-05	1.46781366896e-05	1.28141431112e-05
EC:2.7.1.195	0.0	0.0	0.0	0.0	0.0	2.2972626909e-07	0.0	0.0	0.0	0.0
EC:2.7.1.196 2.7.1.205	1.484091557e-05	1.46626564301e-05	1.05667142662e-05	1.97199582287e-05	2.48799270505e-05	6.31747239997e-06	9.45979101798e-06	3.1872717253e-05	1.39724570411e-05	1.76569463606e-05
EC:2.7.1.197	1.484091557e-05	1.29547901982e-05	2.01055380396e-05	2.21685561462e-05	2.02742916996e-05	1.18309028581e-05	1.01813005024e-05	3.55891811152e-05	2.60160563761e-05	2.48140095698e-05
EC:2.7.1.198	1.29009266066e-05	1.0705405405e-05	1.4184888801e-05	2.25620808115e-05	2.36454268534e-05	6.48976710178e-06	9.90071348068e-06	3.12263757117e-05	2.47928783186e-05	2.31854562647e-05
EC:2.7.1.199	3.59867952711e-05	4.5945767166e-05	3.55650110517e-05	3.92212916433e-05	4.39197185529e-05	3.10704778944e-05	4.50542589162e-05	3.52256139982e-05	3.58014808358e-05	3.53138927211e-05
EC:2.7.1.199 2.7.1.208	1.79448979115e-06	2.5409717109e-06	1.48016230966e-06	2.44859791753e-06	5.22288544954e-06	5.11140948725e-06	2.72570249671e-06	5.0091469447e-06	4.28112320113e-06	2.95710994873e-06
EC:2.7.1.2	0.000504833628001	0.000521440719297	0.000500377091907	0.000519671183033	0.000502346618692	0.000454570854961	0.000446854874019	0.000456882676972	0.000475581037805	0.000458823465379
EC:2.7.1.20	2.13398785974e-06	2.24938479326e-06	3.28924957703e-06	2.27369806628e-06	3.60853903786e-06	5.11140948725e-06	3.28687654015e-06	6.66539714416e-06	3.10499045357e-06	3.12853661243e-06
EC:2.7.1.200	1.35799227438e-06	6.24829109239e-07	1.52127792938e-06	3.32309717379e-06	2.3740388407e-06	5.74315672725e-07	5.21090183194e-07	4.7263725204e-06	2.82271859415e-06	2.57139995542e-06
EC:2.7.1.201	9.74844454109e-06	1.13302345142e-05	1.36503857447e-05	1.60033363896e-05	2.15087918967e-05	6.48976710178e-06	8.69819767332e-06	2.22179904805e-05	1.89592598907e-05	1.67569563762e-05
EC:2.7.1.202	2.87603363824e-05	2.42850247124e-05	2.81230838836e-05	3.85654172011e-05	5.22763352722e-05	2.01010485454e-05	2.32887228027e-05	6.18468062285e-05	3.26494450724e-05	4.7142332516e-05
EC:2.7.1.203	0.0	0.0	0.0	0.0	0.0	0.0	0.0	0.0	9.4090619805e-08	0.0
EC:2.7.1.206	0.0	0.0	0.0	1.74899851252e-07	0.0	0.0	0.0	0.0	0.0	0.0
EC:2.7.1.207	2.61898510059e-06	2.41600588906e-06	2.01466536593e-06	6.95226908727e-06	3.56105826105e-06	2.01010485454e-06	2.00419301228e-07	1.19573185132e-05	7.00975117548e-06	7.11420654333e-06
EC:2.7.1.208	1.73144014984e-05	1.97445998519e-05	2.05989254762e-05	2.63661525763e-05	2.27907728707e-05	1.25200816654e-05	1.81980725515e-05	2.5974850689e-05	2.54515126573e-05	1.75283763628e-05
EC:2.7.1.208 2.7.1.-	1.3094925503e-06	9.58071300833e-07	0.0	7.87049330634e-07	1.51938485805e-06	1.14863134545e-07	2.40503161474e-07	1.09070135086e-06	9.87951507954e-07	1.49998330733e-06
EC:2.7.1.21	0.000214611279076	0.000227021243023	0.000227492723872	0.000223172210198	0.000212381514689	0.000233287026261	0.000208716660299	0.000218140270172	0.000225770442222	0.000204212013126
EC:2.7.1.211	3.71507886492e-05	3.21578714888e-05	3.51538548545e-05	4.7004335024e-05	5.4887777997e-05	2.77394469926e-05	2.7577695849e-05	6.05137267997e-05	5.311415488e-05	5.3913685732e-05
EC:2.7.1.212	0.0	0.0	0.0	0.0	2.84884660884e-07	0.0	0.0	0.0	0.0	0.0
EC:2.7.1.213	0.0	3.33242191594e-07	0.0	0.0	1.42442330442e-07	0.0	2.40503161474e-07	0.0	0.0	0.0
EC:2.7.1.214	0.0	0.0	0.0	1.74899851252e-07	1.89923107256e-07	0.0	0.0	0.0	1.41135929708e-07	0.0
EC:2.7.1.215	0.0	3.33242191594e-07	0.0	2.18624814065e-07	9.4961553628e-08	0.0	8.01677204914e-08	2.01981731641e-07	2.35226549513e-07	0.0
EC:2.7.1.22 2.7.1.173	0.0	0.0	8.22312394258e-08	0.0	1.42442330442e-07	0.0	0.0	0.0	0.0	0.0
EC:2.7.1.23	0.000253993055033	0.000266843684919	0.000268032724909	0.000279227612524	0.00026973829308	0.000263898051617	0.000249401778449	0.00025578966495	0.000263124418285	0.000238497345865
EC:2.7.1.24	0.000189585421448	0.000209067819951	0.000201096496016	0.00020222795301	0.000188166318514	0.000185216804454	0.000185868859959	0.000173421514787	0.000190063052006	0.000158698233915
EC:2.7.1.25	3.20098178961e-06	4.08221684703e-06	1.93243412651e-06	3.49799702504e-06	3.84594292193e-06	2.41212582544e-06	3.88813444383e-06	5.77667752494e-06	1.64658584659e-06	3.68567326944e-06
EC:2.7.1.26	0.0	0.0	0.0	0.0	1.42442330442e-07	1.72294701817e-07	1.60335440983e-07	4.4435980961e-07	0.0	0.0
EC:2.7.1.26 2.7.7.2	0.000275041935286	0.000306291229349	0.000295785768215	0.000304806715769	0.000284267410785	0.000286181499719	0.000267359347839	0.000271544240018	0.000290175471479	0.000270768415306
EC:2.7.1.28 2.7.1.29 4.6.1.15	6.7899613719e-07	1.12469239663e-06	9.8677487311e-07	6.12149479382e-07	1.7093079653e-06	1.14863134545e-06	1.00209650614e-06	1.05030500453e-06	1.45840460698e-06	1.45712664141e-06
EC:2.7.1.3	0.0	1.24965821848e-07	1.23346859139e-07	0.0	0.0	0.0	0.0	0.0	0.0	0.0
EC:2.7.1.30	0.000285081378172	0.000280964822788	0.00027494014902	0.000307080413836	0.000297372105186	0.000282103858442	0.000275616623049	0.000296993938205	0.000296056135217	0.00030415375806
EC:2.7.1.31	4.84997240851e-07	0.0	1.64462478852e-07	4.3724962813e-08	1.42442330442e-07	1.14863134545e-07	2.00419301228e-07	2.82774424298e-07	0.0	0.0
EC:2.7.1.32	0.0	0.0	8.22312394258e-08	0.0	1.89923107256e-07	1.14863134545e-07	8.01677204914e-08	3.63567116954e-07	0.0	0.0
EC:2.7.1.32 2.7.1.82	0.0	0.0	0.0	0.0	0.0	0.0	0.0	4.03963463283e-07	0.0	0.0
EC:2.7.1.33	0.000332320109431	0.000347280018915	0.000340149521885	0.000354172198785	0.000332222995368	0.000324086334118	0.000322474655677	0.000296589974742	0.000332657386321	0.00031015369129
EC:2.7.1.35	0.000205105333156	0.000230728562405	0.000229671851717	0.000229556054768	0.00020074872437	0.000188260677519	0.00020715338975	0.000204163134343	0.000223794539206	0.000209440526369
EC:2.7.1.36	8.09945392221e-06	6.41491218818e-06	5.87953361895e-06	8.08911812041e-06	1.44816369283e-05	4.02020970907e-06	6.21299833808e-06	1.11897879329e-05	8.56224640226e-06	8.31419318919e-06
EC:2.7.1.37	0.0	0.0	0.0	0.0	0.0	0.0	0.0	0.0	1.8818123961e-07	0.0
EC:2.7.1.39	7.17310919218e-05	7.17303817406e-05	8.05866146374e-05	8.09349061669e-05	8.53704367116e-05	8.87317714359e-05	7.03872585914e-05	8.55190651769e-05	7.96947549749e-05	9.34703883795e-05
EC:2.7.1.4	0.000137690716677	0.000135421295609	0.000165531484964	0.000159377489453	0.00015469237086	0.000158051673134	0.000133960260941	0.0001567782201	0.000174585145048	0.000162555333848
EC:2.7.1.40	0.000354387483889	0.000361109569866	0.000357500313404	0.000367901837109	0.000377899502663	0.000366757988602	0.000356064930562	0.000353548823065	0.000374621802754	0.000351638943904
EC:2.7.1.43	1.14459348841e-05	1.37878956772e-05	1.41026575615e-05	1.53911869102e-05	8.07173205838e-06	1.14288818872e-05	1.19449903532e-05	1.38963431369e-05	7.05679648538e-06	1.6285533051e-05
EC:2.7.1.44	0.0	0.0	0.0	4.3724962813e-08	0.0	0.0	2.00419301228e-07	0.0	0.0	0.0
EC:2.7.1.45	0.000535533953347	0.000538436071068	0.00052710224472	0.000571179189226	0.000507332100258	0.000613656296306	0.000524336975874	0.000481645637271	0.000559698051911	0.000569136523466
EC:2.7.1.48	0.000539171432653	0.000511568419371	0.000577797803826	0.000592823045819	0.000541755663448	0.000625716925433	0.000525459323961	0.000543128876383	0.000567930981144	0.000527736984184
EC:2.7.1.49 2.7.4.7	8.87059953515e-05	9.61820275488e-05	9.13177913824e-05	0.000114952927235	9.60536114947e-05	0.000107282167665	8.74629830561e-05	9.86882740799e-05	0.000105804901971	9.62989283305e-05
EC:2.7.1.49 2.7.4.7 2.5.1.3	1.14459348841e-05	8.0394678722e-06	9.5388237734e-06	7.56441856665e-06	8.97386681785e-06	6.71949337087e-06	8.45769451184e-06	6.90777522213e-06	7.66838551411e-06	6.85706654779e-06
EC:2.7.1.49 2.7.4.7 3.5.99.2	0.0	0.0	0.0	0.0	3.79846214512e-07	0.0	0.0	6.8673788758e-07	0.0	5.14279991084e-07
EC:2.7.1.5	0.000306712255114	0.000329909769678	0.00029508680268	0.000321815726304	0.000304779106369	0.00029962048646	0.000297301991442	0.000273362075603	0.00028481230615	0.000296225274864
EC:2.7.1.50	3.82662823031e-05	3.91976127862e-05	3.70040577416e-05	4.94966579043e-05	4.72908537067e-05	4.37054226943e-05	3.35902748859e-05	4.4920737117e-05	5.04325722155e-05	4.45280758947e-05
EC:2.7.1.51	1.12519359877e-05	1.60372804705e-05	1.3609270125e-05	1.71401854227e-05	1.29622520702e-05	9.70593486904e-06	9.299455577e-06	1.52294225657e-05	9.78542445973e-06	9.04275650989e-06
EC:2.7.1.52	2.38618642498e-05	3.21578714888e-05	2.09278504339e-05	3.41054709941e-05	2.60669464709e-05	2.46955739271e-05	1.98815946819e-05	2.21775941342e-05	2.36167455711e-05	2.40425895832e-05
EC:2.7.1.53	7.27495861275e-06	5.08194342181e-06	4.07044635158e-06	9.05106730229e-06	1.21550788644e-05	5.16884105452e-06	5.73199201513e-06	1.31288125567e-05	5.26907470908e-06	1.04141698195e-05
EC:2.7.1.55	1.64899061889e-06	2.20772951931e-06	2.09689660536e-06	2.31742302909e-06	1.99419262619e-06	5.16884105452e-07	4.81006322948e-07	3.75686020853e-06	1.928857706e-06	2.69996995319e-06
EC:2.7.1.56	8.67660063881e-05	8.90173204295e-05	6.84575068221e-05	8.38207537125e-05	9.10206491524e-05	5.55937571197e-05	7.39146382931e-05	8.62865957571e-05	8.27997454285e-05	7.89848352973e-05
EC:2.7.1.58	1.56169111554e-05	1.88281838251e-05	1.80908726737e-05	1.77523349021e-05	1.45291177051e-05	1.20606291272e-05	1.60736279585e-05	1.14725623572e-05	1.66069943956e-05	1.24284331179e-05
EC:2.7.1.6	0.000460795878532	0.000479868755895	0.000481505022458	0.00049632205289	0.000457239880719	0.00045250331854	0.000450823176183	0.000455428408504	0.000456104279505	0.000444766478956
EC:2.7.1.60	0.0	8.33105478985e-08	0.0	0.0	0.0	0.0	0.0	8.07926926564e-08	0.0	0.0
EC:2.7.1.63	3.8799779268e-07	3.74897465543e-07	0.0	0.0	1.89923107256e-07	3.44589403635e-07	5.21090183193e-07	0.0	1.41135929708e-07	5.14279991084e-07
EC:2.7.1.66	5.33496964936e-06	3.74897465543e-06	3.90598387273e-06	3.71662183911e-06	2.23159651026e-06	8.04041941814e-06	5.45140499341e-06	5.57469579329e-06	6.30407152694e-06	4.11423992867e-06
EC:2.7.1.67	0.0	4.99863287391e-07	8.22312394258e-08	0.0	1.7093079653e-06	1.43578918181e-06	0.0	6.22103733455e-06	0.0	2.99996661466e-07
EC:2.7.1.68	1.45499172255e-07	5.83173835291e-07	0.0	2.18624814065e-07	2.23159651026e-06	2.18239955635e-06	8.01677204914e-08	8.96798888487e-06	0.0	8.57133318473e-08
EC:2.7.1.71	0.000149185151286	0.000153208097585	0.000165613716204	0.000162613136702	0.000160247621747	0.00015075786409	0.000145865167434	0.000150597579112	0.000165693581477	0.000135555634317
EC:2.7.1.71 4.2.3.4	3.8799779268e-06	4.79035650417e-06	3.94709949244e-06	5.85914501694e-06	3.60853903786e-06	3.9627781418e-06	5.29106955243e-06	7.87728753401e-06	2.06999363571e-06	5.27136990861e-06
EC:2.7.1.72	4.36497516765e-07	2.49931643696e-07	5.34503056269e-07	6.99599405008e-07	7.1221165221e-07	8.04041941814e-07	2.80587021719e-07	1.33307942883e-06	4.23407789124e-07	4.7142332516e-07
EC:2.7.1.73	0.0	0.0	0.0	0.0	0.0	1.72294701817e-07	1.60335440983e-07	8.07926926564e-08	0.0	0.0
EC:2.7.1.76	0.0	1.04138184873e-06	0.0	8.7449925626e-07	1.23450019716e-06	1.78037858545e-06	5.37123727292e-06	1.93902462376e-06	1.08204212776e-06	6.85706654779e-07
EC:2.7.1.76 2.7.1.74	1.21249310213e-06	7.08139657137e-07	4.1115619713e-07	5.68424516569e-07	1.75678874212e-06	1.55065231636e-06	2.00419301228e-07	1.73704289212e-06	9.40906198051e-07	2.44282995765e-06
EC:2.7.1.78	0.0	0.0	0.0	0.0	0.0	0.0	0.0	4.4435980961e-07	0.0	0.0
EC:2.7.1.8	5.33496964935e-07	2.08276369747e-07	4.52271816843e-07	2.62349776878e-07	1.89923107256e-07	2.2972626909e-07	6.41341763931e-07	0.0	3.29317169318e-07	4.28566659237e-07
EC:2.7.1.82	0.0	8.33105478985e-08	0.0	0.0	0.0	0.0	0.0	0.0	0.0	1.28569997771e-07
EC:2.7.1.83	7.03245999233e-05	7.97698496128e-05	0.000105214870845	0.000107475958594	0.000104979997536	0.000103032231687	8.31740100098e-05	0.000126440564007	0.000109380345523	0.000119055817936
EC:2.7.1.85	0.0	0.0	0.0	0.0	0.0	0.0	1.60335440983e-07	0.0	0.0	0.0
EC:2.7.1.86	0.0	0.0	0.0	2.18624814065e-07	2.3740388407e-07	0.0	0.0	0.0	0.0	8.57133318473e-08
EC:2.7.1.90	0.000337509579908	0.000303417015446	0.000367655871473	0.000364884814675	0.000351215306093	0.000452790476376	0.000319428282298	0.00035492229884	0.000355803678793	0.00037396726685
EC:2.7.1.91	0.0	1.24965821848e-07	0.0	0.0	0.0	4.59452538179e-07	0.0	8.88719619221e-07	0.0	0.0
EC:2.7.1.92	2.87603363824e-05	3.60318119661e-05	3.66340171642e-05	3.68601436514e-05	3.07200625987e-05	3.63541820834e-05	3.73180738887e-05	3.23170770626e-05	3.75892026121e-05	3.23139261064e-05
EC:2.7.1.95	6.86271095803e-05	7.14804500969e-05	7.55293934127e-05	7.42449868565e-05	5.86387593653e-05	6.08200297415e-05	6.43345956943e-05	5.59085433183e-05	8.13413408215e-05	5.75993590014e-05
EC:2.7.10.-	3.68597903046e-06	1.41627931427e-06	1.06900611254e-06	3.3668221366e-06	1.28198097398e-06	1.78037858545e-06	3.32696040039e-06	1.89862827743e-06	2.54044673474e-06	1.79997996879e-06
EC:2.7.10.1	3.39498068595e-07	4.58208013442e-07	3.70040577417e-07	3.93524665317e-07	1.42442330442e-07	5.74315672724e-08	3.60754742211e-07	2.01981731641e-07	1.8818123961e-07	5.14279991084e-07
EC:2.7.10.2	1.9399889634e-07	1.66621095797e-07	1.23346859139e-07	0.0	7.1221165221e-07	4.02020970907e-07	0.0	4.44359809611e-07	1.8818123961e-07	2.14283329618e-07
EC:2.7.11.-	0.0	8.33105478986e-07	3.28924957704e-07	3.93524665317e-07	1.23450019716e-06	4.59452538179e-07	0.0	2.30259174071e-06	1.41135929708e-07	8.57133318473e-08
EC:2.7.11.- 2.7.4.-	0.00024885208428	0.000243766663151	0.000234441263603	0.000260600778365	0.000242721731073	0.000253502937941	0.000237496871956	0.000228804905603	0.00024138948511	0.000245868692404
EC:2.7.11.1	0.000889290940823	0.000915457955582	0.000957336089396	0.000991113732082	0.000975445078867	0.000976336643632	0.000853906474814	0.0011431358084	0.000843522406553	0.000877918801446
EC:2.7.11.1 3.1.26.-	0.0	0.0	3.28924957704e-07	0.0	0.0	0.0	8.01677204914e-08	1.21189038985e-07	0.0	0.0
EC:2.7.11.11	5.33496964935e-07	1.95779787562e-06	1.23346859139e-06	4.80974590943e-07	1.18227134267e-05	1.02802505418e-05	1.00209650614e-06	3.4094516301e-05	6.11589028733e-07	4.28566659237e-07
EC:2.7.11.12	0.0	5.08194342181e-06	4.1115619713e-07	8.7449925626e-08	1.4814002366e-05	1.50470706254e-05	8.01677204914e-08	4.26181453763e-05	4.70453099026e-07	2.14283329618e-07
EC:2.7.11.13	0.0	3.33242191595e-07	2.46693718278e-07	2.18624814065e-07	6.17250098582e-07	5.16884105452e-07	4.00838602457e-08	6.8673788758e-07	0.0	2.14283329618e-07
EC:2.7.11.15	0.0	0.0	0.0	0.0	0.0	0.0	0.0	8.07926926564e-08	0.0	0.0
EC:2.7.11.17	7.27495861276e-07	1.16634767058e-06	7.81196774547e-07	3.49799702504e-07	3.32365437698e-06	3.73305187271e-06	5.21090183194e-07	9.53353773346e-06	4.23407789123e-07	1.15712997994e-06
EC:2.7.11.19	2.42498620425e-07	1.24965821848e-07	0.0	0.0	0.0	0.0	0.0	0.0	0.0	0.0
EC:2.7.11.2	0.0	0.0	4.11156197129e-08	0.0	1.42442330442e-07	3.44589403635e-07	0.0	6.05945194924e-07	0.0	1.28569997771e-07
EC:2.7.11.20	0.0	0.0	0.0	0.0	4.7480776814e-08	0.0	0.0	0.0	0.0	0.0
EC:2.7.11.21	0.0	0.0	5.34503056268e-07	0.0	2.13663495663e-06	1.83781015272e-06	0.0	8.68521446057e-06	0.0	5.14279991084e-07
EC:2.7.11.22	2.9099834451e-07	8.74760752934e-07	4.11156197129e-08	2.62349776878e-07	5.17540467273e-06	4.30736754543e-06	6.41341763932e-07	1.64413129556e-05	1.8818123961e-07	1.71426663695e-07
EC:2.7.11.22 2.7.11.23	0.0	1.66621095797e-07	3.28924957704e-07	8.7449925626e-08	6.17250098582e-07	4.5945253818e-07	0.0	2.10061000907e-06	0.0	2.14283329618e-07
EC:2.7.11.24	4.36497516765e-07	7.49794931087e-07	4.1115619713e-07	3.93524665317e-07	2.99128893928e-06	2.9290099309e-06	4.40922462703e-07	7.59451310971e-06	1.8818123961e-07	3.85709993313e-07
EC:2.7.11.25	1.16399337804e-06	1.04138184873e-06	6.57849915407e-07	4.80974590943e-07	1.75678874212e-06	6.89178807269e-07	6.41341763931e-07	3.7164638622e-06	0.0	1.71426663695e-07
EC:2.7.11.26	4.8499724085e-07	1.12469239663e-06	6.57849915408e-07	6.55874442195e-07	4.27326991326e-06	3.90534657453e-06	1.60335440983e-07	9.29115965549e-06	2.82271859415e-07	6.85706654778e-07
EC:2.7.11.5 3.1.3.-	0.0	4.16552739492e-08	0.0	0.0	0.0	0.0	2.00419301228e-07	0.0	0.0	0.0
EC:2.7.12.1	1.45499172255e-07	5.8317383529e-07	3.70040577416e-07	0.0	3.32365437698e-06	2.06753642181e-06	2.40503161474e-07	6.14024464189e-06	0.0	3.42853327389e-07
EC:2.7.12.2	0.0	1.24965821848e-07	0.0	8.7449925626e-08	1.09205786672e-06	2.2972626909e-07	0.0	1.97942097008e-06	0.0	1.71426663695e-07
EC:2.7.13.1	0.0	0.0	1.64462478852e-07	0.0	0.0	0.0	0.0	0.0	0.0	0.0
EC:2.7.13.3	0.00048237825575	0.000464331338712	0.000534379709409	0.000540484265332	0.000552486319008	0.000578795334972	0.000490546281687	0.000568336196492	0.000558568964473	0.000552508137088
EC:2.7.13.3 3.1.3.-	0.0	2.08276369747e-07	4.1115619713e-07	3.06074739691e-07	5.22288544954e-07	3.44589403634e-07	1.20251580737e-07	3.63567116954e-07	0.0	0.0
EC:2.7.14.1	6.23706451733e-05	7.9561573243e-05	5.86719893304e-05	6.91728911702e-05	5.85912785885e-05	4.69790220289e-05	6.75012206537e-05	5.55449762013e-05	4.65748568035e-05	5.614223236e-05
EC:2.7.2.-	4.02547709906e-06	3.58235355963e-06	3.04255585876e-06	5.24699553756e-06	8.21417438883e-06	1.43578918181e-06	3.08645723892e-06	7.06936060744e-06	5.03384815957e-06	3.68567326943e-06
EC:2.7.2.1	0.000707659474125	0.000665776243531	0.000666155270589	0.000716827040356	0.000674986723188	0.000765677654876	0.000671765413858	0.000650744743001	0.000646543693991	0.000669206838398
EC:2.7.2.11	0.000200206861023	0.000215524387413	0.000199739680565	0.00021263449416	0.0002008911667	0.000193257223872	0.000189636742822	0.000194104444107	0.000185452611636	0.000200526339857
EC:2.7.2.11 1.2.1.41	7.27495861275e-07	0.0	3.28924957704e-07	1.31174888439e-07	7.1221165221e-07	7.46610374542e-07	8.01677204914e-08	5.25152502267e-07	0.0	2.99996661466e-07
EC:2.7.2.15	1.45499172255e-07	0.0	0.0	0.0	0.0	3.44589403635e-07	1.20251580737e-07	0.0	0.0	0.0
EC:2.7.2.2	3.08458245181e-05	3.63650541577e-05	3.73329826993e-05	4.63921855446e-05	4.84778731271e-05	4.24993597816e-05	3.57948871994e-05	6.0554123146e-05	2.94033186891e-05	5.32279790772e-05
EC:2.7.2.3	0.000768914625644	0.000686728846327	0.000727335312722	0.00076413745012	0.000744308657336	0.000888868366676	0.000730648604559	0.000717883470599	0.000701680797196	0.00073773464721
EC:2.7.2.4	0.000557455828633	0.000544351119969	0.00052858240703	0.00059019954805	0.000590993229004	0.000587812091033	0.000513634585188	0.000556540463364	0.000543937873093	0.000545008220551
EC:2.7.2.4 1.1.1.3	0.000127166276551	0.000103096803024	0.000121249962533	0.000108481632739	0.000109348229003	0.00015707533649	0.000110310783396	0.000105596049302	0.000122976440085	9.37275283751e-05
EC:2.7.2.7	0.000114653347737	0.000100347554944	0.000140492072559	0.000151725620961	0.00016556546875	0.000156156431414	0.00010602181035	0.000174754594216	0.000137983893944	0.000148669774089
EC:2.7.2.8	0.000253314058896	0.000238976306647	0.000223175583802	0.000259682554146	0.000264800292292	0.000250688791144	0.000236294356148	0.000238540425068	0.000234944277653	0.000222726092805
EC:2.7.3.2	0.0	8.33105478985e-08	0.0	0.0	4.27326991326e-07	2.87157836362e-07	0.0	8.48323272892e-07	0.0	0.0
EC:2.7.3.3	1.55199117072e-06	1.24965821848e-06	1.72685602794e-06	1.44292377283e-06	4.22578913645e-06	3.73305187271e-06	1.24259966762e-06	4.03963463282e-06	1.17613274756e-06	1.07141664809e-06
EC:2.7.3.9	0.000164753562717	0.000146418287932	0.000160926535556	0.000178791372942	0.00017615368198	0.000170169733828	0.000149993805039	0.000198628834896	0.00019782552814	0.000212911916309
EC:2.7.4.- 2.7.4.14	0.0	1.66621095797e-07	1.52127792938e-06	1.31174888439e-07	1.66182718849e-06	9.18905076358e-07	2.40503161474e-07	2.38338443337e-06	2.82271859415e-07	6.42849988855e-07
EC:2.7.4.1	4.72872309829e-05	4.4279556208e-05	4.83108531627e-05	6.8036042137e-05	7.13636075514e-05	4.33034017234e-05	4.40922462703e-05	9.82035179239e-05	5.1655750273e-05	7.60705820145e-05
EC:2.7.4.16	0.000120667313524	0.000103763287408	0.000132310064236	0.000126102792753	0.000127675808853	0.000150987590359	0.000113838163098	0.00011420047107	0.000118177818475	0.000100627451589
EC:2.7.4.2	2.9099834451e-07	1.24965821848e-07	0.0	8.7449925626e-08	3.79846214512e-07	2.87157836362e-07	0.0	4.03963463282e-07	0.0	1.28569997771e-07
EC:2.7.4.21	0.0	8.33105478985e-08	0.0	0.0	9.4961553628e-08	2.2972626909e-07	0.0	3.63567116954e-07	0.0	0.0
EC:2.7.4.22	0.000363408432569	0.000350570785557	0.000363503193882	0.00038316184913	0.000359666884366	0.000388352257896	0.00034416002407	0.000343692114561	0.000348699836998	0.000344181884033
EC:2.7.4.24	0.0	0.0	0.0	0.0	4.27326991326e-07	2.2972626909e-07	0.0	1.09070135086e-06	0.0	0.0
EC:2.7.4.25	0.000329846623502	0.000347321674189	0.000344918933772	0.00035268555005	0.00031788380077	0.000327532228155	0.00032467926799	0.000311536622883	0.000322354463452	0.000304882321381
EC:2.7.4.26	7.4689575091e-06	3.54069828569e-06	3.08367147847e-06	4.98464576068e-06	8.73646293377e-06	2.46955739272e-06	4.36914076678e-06	9.21036696284e-06	4.51634975064e-06	5.05708657899e-06
EC:2.7.4.3	0.000386300302337	0.000380312651157	0.000378304816979	0.000402663182545	0.000381128195486	0.000426486818565	0.000370695539552	0.000386148674552	0.000366294782901	0.0003672387703
EC:2.7.4.3 2.7.4.6	0.0	8.33105478985e-08	0.0	0.0	1.42442330442e-07	0.0	0.0	6.8673788758e-07	0.0	0.0
EC:2.7.4.31	5.33496964936e-06	3.37407718989e-06	2.71363090105e-06	3.71662183911e-06	7.35952040617e-06	2.41212582544e-06	3.2467926799e-06	6.5846044515e-06	6.02179966752e-06	3.12853661243e-06
EC:2.7.4.6	5.53866849051e-05	5.34853717508e-05	6.16734295694e-05	5.03711571606e-05	6.69004145309e-05	7.03536699087e-05	5.03453284686e-05	6.68963495195e-05	4.73275817619e-05	5.29708390816e-05
EC:2.7.4.8	0.000295314819954	0.000340906762001	0.000328637148366	0.000320329077568	0.000306583375888	0.000320353282246	0.000317384005425	0.000300548816682	0.000310404954737	0.000290782478292
EC:2.7.4.9	0.000236581654087	0.00024914019349	0.000258535016755	0.000271794368846	0.000251980482552	0.000265850724904	0.000245954566468	0.000255264512448	0.000230616109142	0.000268754152007
EC:2.7.6.1	0.000541644918582	0.00055439004099	0.000553580703815	0.000548048683898	0.000557946608341	0.000642716669346	0.000517683055073	0.000548622779484	0.000543937873093	0.000544022517235
EC:2.7.6.2	0.000158448598586	0.00016074770217	0.000157143898543	0.00017004638038	0.000150988870269	0.000144842412661	0.000151076069266	0.000142881876963	0.000156190428876	0.000145626950809
EC:2.7.6.3	9.95699335466e-05	9.07668419354e-05	9.93764528462e-05	0.000100829764247	9.04508798307e-05	0.000115150292381	9.06696918757e-05	9.81631215776e-05	9.51726619328e-05	8.09133852639e-05
EC:2.7.6.3 2.5.1.15	3.8799779268e-07	2.49931643696e-07	7.40081154834e-07	3.93524665317e-07	4.27326991326e-07	1.72294701817e-07	8.01677204914e-07	1.17149404352e-06	2.35226549513e-07	2.99996661466e-07
EC:2.7.6.5	0.000983186406652	0.000956363434601	0.000988583960378	0.0010672826173	0.00101556633527	0.00116304666883	0.000942331470516	0.00100724249935	0.000957372056517	0.000978417683037
EC:2.7.6.5 3.1.7.2	7.03245999233e-06	7.78953622851e-06	8.09977708345e-06	6.03404486819e-06	5.69769321768e-06	6.31747239997e-06	5.97249517661e-06	8.4428363826e-06	7.3390683448e-06	8.05705319365e-06
EC:2.7.7.-	0.000599650588587	0.000642574255941	0.000636757602494	0.000651895470579	0.000613546597991	0.000643520711288	0.000596287505015	0.00060356181049	0.000580162761718	0.00059296482972
EC:2.7.7.- 3.1.-.-	1.45499172255e-07	7.49794931086e-07	5.34503056268e-07	4.3724962813e-07	4.7480776814e-07	4.02020970907e-07	2.40503161474e-07	4.44359809611e-07	1.8818123961e-07	1.28569997771e-07
EC:2.7.7.1	1.4258918881e-05	1.77451467024e-05	1.4472698139e-05	1.44292377283e-05	1.9657041601e-05	1.29795342036e-05	1.25863321171e-05	1.76128069991e-05	1.64658584659e-05	1.67140997102e-05
EC:2.7.7.1 2.7.1.22	1.3143425227e-05	1.45376906083e-05	1.2170223435e-05	1.48664873564e-05	1.38643868297e-05	1.38410077127e-05	1.15441517508e-05	1.43810992928e-05	1.24199618143e-05	1.43569830844e-05
EC:2.7.7.1 2.7.7.18	1.9399889634e-07	2.91586917645e-07	1.23346859139e-07	0.0	3.79846214512e-07	2.87157836362e-07	0.0	4.03963463282e-07	1.8818123961e-07	1.28569997771e-07
EC:2.7.7.1 3.6.1.-	2.47348592834e-06	1.11636134184e-05	3.90598387273e-06	2.44859791753e-06	2.041673403e-06	4.5945253818e-06	6.21299833808e-06	5.65548848596e-06	1.928857706e-06	3.21424994428e-06
EC:2.7.7.12	0.000249337081521	0.000247723914176	0.000245953637123	0.000272974942842	0.000263280907434	0.00026257712557	0.000240022155151	0.000244923047788	0.000269757806981	0.00025842569552
EC:2.7.7.13	0.000168003044231	0.000157290314432	0.000183622357638	0.000177741973835	0.000176438566641	0.000209797515246	0.000159413512197	0.000159888738767	0.000156378610116	0.0001403555809
EC:2.7.7.13 5.3.1.8	1.27069277103e-05	6.12332527054e-06	1.43904668995e-05	5.94659494257e-06	1.22975211948e-05	1.0337682109e-05	8.17710749012e-06	1.5633386029e-05	6.58634338636e-06	1.25570031156e-05
EC:2.7.7.13 5.4.2.8	1.68294042575e-05	1.9702944578e-05	1.22935702942e-05	1.98511331171e-05	1.8375060627e-05	1.62531335381e-05	1.88794981757e-05	1.48658554488e-05	1.06792853479e-05	1.7399806365e-05
EC:2.7.7.14	0.0	0.0	0.0	0.0	2.3740388407e-07	2.2972626909e-07	1.60335440983e-07	6.8673788758e-07	0.0	1.71426663695e-07
EC:2.7.7.15	2.03698841157e-06	2.29104006721e-06	3.04255585876e-06	3.23564724816e-06	1.47190408123e-06	7.46610374542e-07	7.61593344668e-07	3.83765290118e-06	1.31726867727e-06	2.14283329618e-06
EC:2.7.7.18	0.000272228951289	0.000299376453873	0.00027506349588	0.000280539361408	0.000264942734622	0.000266941924682	0.000262228613727	0.000257082348033	0.000264582822892	0.000251140062313
EC:2.7.7.19	5.35436953899e-05	4.94448101778e-05	5.59583584293e-05	5.08084067887e-05	3.99788140774e-05	4.8701969047e-05	4.17272985158e-05	5.69184519765e-05	3.49546652576e-05	4.73566158457e-05
EC:2.7.7.2	4.60747378808e-06	2.91586917645e-06	3.37148081646e-06	4.11014650442e-06	6.59982797714e-06	1.78037858545e-06	2.88603793769e-06	6.42301906619e-06	4.46930444074e-06	3.64281660351e-06
EC:2.7.7.23	8.24495309445e-07	6.66484383188e-07	1.93243412651e-06	1.31174888439e-06	6.17250098582e-07	1.37835761454e-06	1.36285124835e-06	1.45426846782e-06	5.17498408928e-07	1.24284331179e-06
EC:2.7.7.23 2.3.1.157	7.15855927495e-05	7.93949521472e-05	8.44925985101e-05	8.07162813528e-05	9.0355918277e-05	7.66137107414e-05	7.67605923705e-05	0.00010309147583	6.6616158822e-05	8.98704284419e-05
EC:2.7.7.23 2.7.7.83	5.26707003563e-05	5.51515827088e-05	5.83430643727e-05	5.90286997976e-05	4.8003065359e-05	4.69215904616e-05	5.27904439436e-05	5.57873542793e-05	5.01503003561e-05	5.47708190504e-05
EC:2.7.7.24	0.000292938333474	0.000286088421483	0.000296690311849	0.00029829169631	0.000300220951795	0.000314208104548	0.000274855029705	0.00031068829961	0.000274650519211	0.000280411165139
EC:2.7.7.27	0.000675989154297	0.000662360511067	0.000672281497926	0.000740875769903	0.000712544017648	0.000727198504804	0.000644668724331	0.000678577825622	0.00070967849988	0.000725863350749
EC:2.7.7.3	0.000262674505645	0.000272675423272	0.000263756700459	0.000267990297081	0.000258200464315	0.000271881039468	0.000236815446332	0.000237651705449	0.000256208757729	0.000234383105937
EC:2.7.7.33	2.52683562483e-05	2.77007571762e-05	2.9644361813e-05	2.37426548075e-05	2.30756575316e-05	1.63679966726e-05	2.284780034e-05	2.3995429719e-05	2.24406128235e-05	2.29283162692e-05
EC:2.7.7.38	7.89090510864e-05	6.93560311255e-05	8.60549920592e-05	7.76992589187e-05	7.60167236792e-05	9.26371180105e-05	7.74420179947e-05	7.6672265331e-05	6.50166182853e-05	7.19134854199e-05
EC:2.7.7.39	4.60262381567e-05	4.93198443559e-05	5.40670399225e-05	5.1901530859e-05	4.77181806981e-05	4.60601169525e-05	4.77398775526e-05	5.84131167906e-05	6.05002685347e-05	4.30709492533e-05
EC:2.7.7.4	1.84298951523e-05	1.92447365645e-05	3.51949704743e-05	1.95450583774e-05	2.40252730679e-05	1.68274492108e-05	1.79174855298e-05	2.96105218586e-05	2.67687813346e-05	2.26283196077e-05
EC:2.7.7.4 2.7.1.25	2.71598454876e-06	1.91614260167e-06	3.1659027179e-06	2.66722273159e-06	4.083346806e-06	1.0337682109e-06	1.64343827007e-06	5.97865925658e-06	2.02294832581e-06	4.24280992644e-06
EC:2.7.7.40	1.51319139145e-05	1.52458302654e-05	1.12245641816e-05	1.53911869102e-05	1.45291177051e-05	1.21180606945e-05	1.25863321171e-05	2.32682954851e-05	1.42076835906e-05	1.51284030711e-05
EC:2.7.7.41	0.000261559011991	0.000275258050257	0.000279997370245	0.000278834087859	0.000254924290714	0.000265448703933	0.000245794231027	0.000255991646682	0.000259643065352	0.000237640212547
EC:2.7.7.43	4.07397682314e-06	4.66539068232e-06	4.31714006986e-06	4.0226965788e-06	2.94380816247e-06	3.15873619998e-06	4.6497277885e-06	4.40320174978e-06	6.25702621703e-06	4.67137658568e-06
EC:2.7.7.47	2.03698841157e-06	2.29104006721e-06	1.60350916881e-06	2.44859791753e-06	2.56396194796e-06	1.20606291272e-06	1.28268352786e-06	4.32240905712e-06	1.36431398717e-06	2.91425328281e-06
EC:2.7.7.48	0.0	0.0	0.0	1.74899851252e-07	3.79846214512e-07	1.72294701817e-07	3.20670881966e-07	1.25228673617e-06	0.0	0.0
EC:2.7.7.49	1.09124379191e-05	6.70649910583e-06	1.01555580691e-05	6.60246938476e-06	1.37219444992e-05	7.75326158178e-06	6.41341763931e-06	1.34923796736e-05	6.91566055567e-06	8.31419318919e-06
EC:2.7.7.50	0.0	0.0	0.0	8.7449925626e-08	1.42442330442e-07	2.2972626909e-07	0.0	3.63567116954e-07	0.0	0.0
EC:2.7.7.50 3.6.1.-	0.0	0.0	0.0	0.0	0.0	1.14863134545e-07	1.60335440983e-07	1.61585385313e-07	0.0	0.0
EC:2.7.7.53	1.69749034298e-06	1.04138184873e-06	1.02789049282e-06	1.26802392158e-06	1.13953864354e-06	1.60808388363e-06	1.60335440983e-06	1.89862827743e-06	1.03499681786e-06	1.15712997994e-06
EC:2.7.7.56	3.07488250699e-05	3.47821537476e-05	4.06633478961e-05	4.35937879246e-05	3.70350059149e-05	3.37123299889e-05	3.0503817647e-05	4.68597617407e-05	2.33815190216e-05	4.152810928e-05
EC:2.7.7.6	0.004619792718	0.00423617473954	0.0045145361601	0.00469387475798	0.00464775079999	0.00556925394154	0.00448321943304	0.00470904248783	0.00427034982516	0.00476116130079
EC:2.7.7.60	0.000259667522751	0.000259095803964	0.000278517207936	0.000287491630495	0.000265180138506	0.000245692244792	0.000239460981108	0.000254981738024	0.000273662567703	0.000240983032489
EC:2.7.7.60 4.6.1.12	3.78782845104e-05	4.31132085375e-05	3.50716236151e-05	4.22383140774e-05	3.23818897871e-05	3.19319514035e-05	4.05247827084e-05	4.16890294107e-05	3.12851310852e-05	3.82710026698e-05
EC:2.7.7.61	1.55199117072e-06	9.58071300833e-07	1.8913185068e-06	2.92957250847e-06	2.61144272477e-06	2.64185209453e-06	2.92612179793e-06	3.11051866727e-06	2.96385452386e-06	3.47138993982e-06
EC:2.7.7.61 2.4.2.52	1.38709210883e-05	1.64954884839e-05	1.81731039131e-05	2.35240299934e-05	2.04642148068e-05	1.62531335381e-05	1.32677577413e-05	2.17736306709e-05	1.92415317501e-05	2.35283095921e-05
EC:2.7.7.62	3.29798123778e-06	1.91614260167e-06	3.1659027179e-06	4.32877131849e-06	5.4128085568e-06	1.60808388363e-06	2.56536705573e-06	6.38262271986e-06	3.99885134172e-06	5.44279657231e-06
EC:2.7.7.64	0.0	0.0	0.0	0.0	1.89923107256e-07	0.0	0.0	4.4435980961e-07	0.0	0.0
EC:2.7.7.65	3.68597903046e-06	4.70704595627e-06	3.20701833761e-06	1.83644843815e-06	3.60853903786e-06	2.98644149817e-06	2.20461231351e-06	3.75686020853e-06	3.5754435526e-06	2.78568328504e-06
EC:2.7.7.67	3.29798123778e-06	2.58262698485e-06	2.5491684222e-06	4.59112109536e-06	6.125020209e-06	1.32092604727e-06	2.16452845327e-06	7.31173868541e-06	4.04589665162e-06	3.85709993313e-06
EC:2.7.7.68	5.04397130484e-06	3.70731938148e-06	2.50805280249e-06	3.7166218391e-06	7.83432817432e-06	1.78037858545e-06	3.76788286309e-06	7.91768388034e-06	4.42225913084e-06	3.64281660351e-06
EC:2.7.7.69	4.84997240851e-07	3.74897465543e-07	6.57849915407e-07	5.24699553756e-07	1.7093079653e-06	1.72294701817e-06	5.21090183194e-07	1.77743923844e-06	5.17498408928e-07	4.7142332516e-07
EC:2.7.7.7	0.00552935654349	0.00558218160666	0.005711946353	0.00574353621526	0.00567551969491	0.0060994621706	0.00559185883972	0.00570372172347	0.00542197196627	0.00565086568537
EC:2.7.7.7 4.2.99.-	2.9099834451e-07	0.0	0.0	2.18624814065e-07	0.0	0.0	0.0	0.0	0.0	1.71426663695e-07
EC:2.7.7.71	3.44348041004e-06	6.04001472264e-06	3.08367147847e-06	6.47129449633e-06	3.84594292193e-06	4.24993597816e-06	5.9724951766e-06	4.08003097915e-06	2.72862797435e-06	5.01422991307e-06
EC:2.7.7.72	5.67446771795e-06	4.29049321677e-06	3.45371205589e-06	6.34011960789e-06	8.54653982652e-06	2.18239955635e-06	6.01257903685e-06	9.77591581144e-06	8.51520109236e-06	4.67137658567e-06
EC:2.7.7.72 3.1.3.- 3.1.4.-	0.000271743954048	0.000303000462707	0.000276584773809	0.000303013992294	0.00026973829308	0.000254134685181	0.000270004882615	0.000292550340109	0.000269334399192	0.000276468351874
EC:2.7.7.73	1.93028901859e-05	2.43266799863e-05	1.93243412651e-05	1.96762332659e-05	1.69506373226e-05	2.34895110144e-05	2.28077164798e-05	1.69664654579e-05	1.86769880313e-05	2.29283162692e-05
EC:2.7.7.74	0.0	0.0	0.0	8.7449925626e-08	0.0	0.0	1.60335440983e-07	2.82774424298e-07	0.0	0.0
EC:2.7.7.75	0.0	0.0	0.0	1.74899851252e-07	0.0	0.0	0.0	2.01981731641e-07	0.0	0.0
EC:2.7.7.76	2.37163650776e-05	2.48265432737e-05	2.14212378704e-05	3.02139493038e-05	3.46609670742e-05	2.90603730399e-05	2.3328806663e-05	3.83361326655e-05	2.98737717881e-05	3.96852726453e-05
EC:2.7.7.77	1.20279315731e-05	9.49740246043e-06	1.06078298859e-05	1.41668879514e-05	2.041673403e-05	7.46610374542e-06	1.07424745458e-05	2.87218022394e-05	1.61365412966e-05	2.05283429774e-05
EC:2.7.7.79	0.0	1.66621095797e-07	3.28924957703e-07	0.0	0.0	4.59452538179e-07	0.0	4.03963463282e-07	0.0	2.01426329841e-06
EC:2.7.7.8	0.00124862539657	0.00114256250915	0.00117060280885	0.00126828627135	0.00122956219638	0.00145439700961	0.00120199471719	0.0011887432834	0.00113863763557	0.00125600030822
EC:2.7.7.80	2.09033810807e-05	2.09942580704e-05	1.99821911805e-05	1.8014684679e-05	1.80901759661e-05	2.38915319853e-05	2.18056199737e-05	2.27027466365e-05	2.19701597245e-05	2.01426329841e-05
EC:2.7.7.80 2.7.7.- 2.8.1.11 2.8.1.-	1.01849420579e-06	2.58262698485e-06	1.35681545053e-06	2.31742302909e-06	2.75388505521e-06	1.14863134545e-06	2.96620565819e-06	2.66615885766e-06	2.44635611493e-06	2.05711996434e-06
EC:2.7.7.80 2.8.1.11	0.0	0.0	0.0	8.7449925626e-08	0.0	0.0	0.0	2.82774424298e-07	0.0	0.0
EC:2.7.7.81	0.0	0.0	0.0	0.0	0.0	0.0	0.0	2.42378077969e-07	0.0	0.0
EC:2.7.7.82	3.20098178961e-06	4.20718266887e-06	2.05578098565e-06	3.14819732254e-06	3.46609670742e-06	2.41212582544e-06	2.48519933523e-06	4.88795790572e-06	2.58749204464e-06	3.81424326721e-06
EC:2.7.7.85	0.000175132503671	0.00019069784414	0.000169478584457	0.00018373229374	0.000168319353806	0.000154261189694	0.000168953470936	0.000176370448069	0.000167669484493	0.00018094084353
EC:2.7.7.87	0.000336491085702	0.000344322494464	0.000360296175545	0.000367377137555	0.000340152285096	0.000353606159696	0.000328527318574	0.000336097601451	0.000341878267062	0.000343153324051
EC:2.7.7.9	7.81815552251e-05	8.84758018682e-05	7.68862088632e-05	9.16912470189e-05	9.46766689671e-05	7.19617537924e-05	8.97477630901e-05	9.57797371442e-05	6.96270586558e-05	8.35276418852e-05
EC:2.7.8.-	0.000553915348775	0.000592088063915	0.000610279143399	0.000598376116096	0.000560700493397	0.000523144146285	0.000500607330608	0.000576819429221	0.000602132921443	0.000518051377685
EC:2.7.8.1	9.69994481701e-08	1.24965821848e-07	0.0	0.0	4.7480776814e-07	2.29726269089e-07	0.0	1.17149404352e-06	0.0	0.0
EC:2.7.8.11	0.0	0.0	1.64462478852e-07	0.0	3.32365437698e-07	0.0	0.0	4.03963463282e-07	0.0	0.0
EC:2.7.8.12	5.17007058746e-05	5.73176569542e-05	5.67395552039e-05	7.31518627861e-05	6.59507989946e-05	4.7438474567e-05	5.00246575866e-05	8.09542780418e-05	5.66425531227e-05	6.08136089457e-05
EC:2.7.8.13	0.000385912304545	0.000404431054773	0.000396477920892	0.000418272994269	0.00038896252366	0.000414713347274	0.000384805058359	0.000399358279801	0.000366388873521	0.000371010156901
EC:2.7.8.14	1.47439161219e-05	8.74760752934e-06	6.90742411178e-06	1.11498655173e-05	1.35795021688e-05	5.74315672725e-06	5.37123727292e-06	1.99557950861e-05	7.2920230349e-06	1.41855564207e-05
EC:2.7.8.15	5.43196909753e-06	4.37380376467e-06	3.53594329531e-06	7.17089390133e-06	7.83432817431e-06	1.55065231636e-06	3.60754742211e-06	8.68521446057e-06	5.5983918784e-06	4.07138326275e-06
EC:2.7.8.17	0.0	0.0	0.0	0.0	0.0	1.72294701817e-07	0.0	1.61585385313e-07	0.0	2.14283329618e-07
EC:2.7.8.20	5.16037064265e-05	5.71926911323e-05	6.11800421329e-05	5.87663500207e-05	6.18199714118e-05	5.11140948725e-05	5.1066837953e-05	6.51997029738e-05	6.67102494418e-05	6.92563721327e-05
EC:2.7.8.26	1.57624103276e-05	1.74535597847e-05	2.03111161382e-05	2.52293035431e-05	3.16221973581e-05	1.22903553963e-05	1.41095188065e-05	3.71242422756e-05	2.90740015198e-05	2.85853961711e-05
EC:2.7.8.28	3.83147820272e-06	4.58208013441e-06	2.75474652077e-06	6.3838445707e-06	1.03508093455e-05	2.23983112363e-06	4.76997936924e-06	9.49314138712e-06	5.78657311801e-06	5.09994324491e-06
EC:2.7.8.29	0.0	0.0	1.23346859139e-07	0.0	0.0	0.0	0.0	2.82774424298e-07	0.0	0.0
EC:2.7.8.33 2.7.8.35	6.94031051657e-05	8.4560206117e-05	7.79963305955e-05	9.06855728742e-05	8.18568592273e-05	8.32183409778e-05	7.4716315498e-05	0.00010220275621	5.63132359534e-05	9.08989884241e-05
EC:2.7.8.36	2.13398785974e-06	2.9575244504e-06	2.5491684222e-06	3.49799702504e-06	2.08915417982e-06	3.44589403635e-06	4.00838602457e-06	2.78734789665e-06	2.39931080503e-06	2.57139995542e-06
EC:2.7.8.37	3.8799779268e-07	1.24965821848e-07	0.0	0.0	0.0	0.0	0.0	0.0	1.41135929708e-07	0.0
EC:2.7.8.38	1.55199117072e-06	2.58262698485e-06	2.05578098565e-06	4.67857102099e-06	3.65601981468e-06	1.0337682109e-06	2.00419301228e-06	3.51448213055e-06	2.35226549513e-06	2.14283329619e-06
EC:2.7.8.39	4.55897406399e-06	2.7075928067e-06	2.87809337991e-06	5.55307027725e-06	6.64730875396e-06	2.01010485453e-06	3.12654109917e-06	7.47332407072e-06	4.75157630016e-06	4.62851991976e-06
EC:2.7.8.40	0.0	0.0	0.0	3.49799702504e-07	1.42442330442e-07	0.0	0.0	0.0	0.0	1.71426663695e-07
EC:2.7.8.41	7.32345833684e-05	7.74788095456e-05	7.55705090324e-05	8.52636774853e-05	7.0461472792e-05	6.90901754288e-05	7.06678456131e-05	7.28346124298e-05	7.22615960103e-05	7.41848887139e-05
EC:2.7.8.42	0.0	2.08276369747e-07	0.0	0.0	0.0	1.14863134545e-07	0.0	0.0	0.0	2.14283329618e-07
EC:2.7.8.43	2.14368780456e-05	1.83699758116e-05	2.65195747149e-05	2.34365800678e-05	2.08440610213e-05	2.63036578108e-05	1.86389950142e-05	1.92286608522e-05	1.57601788174e-05	1.04998831513e-05
EC:2.7.8.44	1.55199117072e-06	1.74952150587e-06	4.1115619713e-07	1.13684903314e-06	2.84884660884e-07	4.02020970907e-07	1.4029351086e-06	9.69512311878e-07	9.40906198051e-07	1.49998330733e-06
EC:2.7.8.5	0.000257679034064	0.000289087601208	0.000271116396387	0.000299778345046	0.000270877831724	0.000281586974337	0.000263431129535	0.000271625032711	0.000265947136879	0.000265668472061
EC:2.7.8.6	4.55897406399e-06	6.24829109239e-06	5.79730237952e-06	6.07776983101e-06	4.84303923503e-06	4.53709381452e-06	5.6117404344e-06	7.91768388033e-06	3.24612638328e-06	3.85709993313e-06
EC:2.7.8.8	0.000126050782897	0.000135046398143	0.000143000125362	0.000140094780853	0.000125539173896	0.000148345738265	0.000125903405032	0.000133146357498	0.000131350505248	0.0001211129379
EC:2.7.9.1	0.00164287965366	0.00146834840671	0.0015325847248	0.00164983029686	0.00158220192577	0.00193285939655	0.00157946442912	0.00150856115728	0.00150319174201	0.00164723881144
EC:2.7.9.2	3.63747930638e-05	3.55736039527e-05	3.73329826994e-05	5.22950555243e-05	5.31784700317e-05	3.62967505162e-05	4.62968585838e-05	6.32202820037e-05	3.92828337686e-05	4.42709358991e-05
EC:2.7.9.3	4.06912685074e-05	4.3488106003e-05	4.36236725154e-05	5.9159874686e-05	5.94459325711e-05	6.76543862469e-05	4.20479693977e-05	7.55007712875e-05	5.72541421514e-05	7.73134253263e-05
EC:2.7.9.4	0.0	0.0	1.64462478852e-07	0.0	3.32365437698e-07	3.44589403635e-07	0.0	6.46341541252e-07	0.0	0.0
EC:2.8.1.-	6.30496413106e-07	2.20772951931e-06	2.46693718278e-06	2.3611479919e-06	4.36823146689e-06	4.30736754543e-06	3.28687654015e-06	3.79725655485e-06	2.30522018522e-06	3.2571066102e-06
EC:2.8.1.1	1.9399889634e-07	1.24965821848e-07	4.52271816843e-07	0.0	6.17250098582e-07	0.0	2.40503161474e-07	0.0	1.41135929708e-07	2.14283329618e-07
EC:2.8.1.1 2.8.1.2	3.8799779268e-07	3.33242191595e-07	1.06900611254e-06	1.70527354971e-06	2.08915417982e-06	1.37835761454e-06	1.12234808688e-06	5.33231771533e-06	1.27022336737e-06	3.64281660351e-06
EC:2.8.1.10	3.50653005135e-05	3.51570512131e-05	2.66840371937e-05	3.50236952132e-05	3.28092167785e-05	4.5543232847e-05	3.4432035951e-05	3.15899428287e-05	3.24142185228e-05	3.64281660351e-05
EC:2.8.1.11	9.699944817e-07	9.58071300833e-07	1.35681545053e-06	2.40487295471e-06	2.89632738565e-06	3.15873619998e-06	1.36285124835e-06	6.22103733455e-06	1.59954053669e-06	2.69996995319e-06
EC:2.8.1.12	3.15248206553e-06	2.83255862855e-06	1.85020288708e-06	4.24132139286e-06	5.36532777998e-06	2.18239955635e-06	3.08645723892e-06	6.05945194923e-06	3.34021700308e-06	3.64281660351e-06
EC:2.8.1.13	0.00038455431227	0.000414594941617	0.00041107396589	0.000426843086981	0.000389104965991	0.00042154770378	0.000390336631073	0.00039309684612	0.000396780143718	0.000535922607376
EC:2.8.1.14	0.0	0.0	0.0	0.0	9.4961553628e-08	0.0	0.0	0.0	0.0	0.0
EC:2.8.1.6	0.000136429723851	0.000136504332732	0.00012178446559	0.000162394511887	0.000162384256704	0.000144957275796	0.000121854935147	0.000171926849973	0.000126269611778	0.000152569730688
EC:2.8.1.7	0.000601154080034	0.000606000925414	0.000598026688725	0.000614204552634	0.00060789638555	0.000559096307397	0.000589232745612	0.000608368975703	0.000595546578056	0.000629264425757
EC:2.8.1.7 4.4.1.16	0.000167130049197	0.000148959259642	0.000188062844567	0.00017253870326	0.00016765462293	0.000202848295606	0.000158611834992	0.000164493922249	0.000160048144288	0.000140184154236
EC:2.8.1.8	3.08458245181e-05	3.12831107359e-05	3.32625363478e-05	3.24439224073e-05	3.17171589118e-05	3.53778454398e-05	2.89004632371e-05	3.14283574434e-05	2.37108361909e-05	2.49425795676e-05
EC:2.8.1.9	0.0	0.0	0.0	0.0	0.0	0.0	0.0	1.21189038985e-07	0.0	0.0
EC:2.8.2.22	1.15914340563e-05	1.13718897881e-05	1.32803451673e-05	1.30737638811e-05	1.87549068415e-05	2.09050904872e-05	1.01412166422e-05	1.88650937353e-05	1.67010850154e-05	1.37141330956e-05
EC:2.8.3.-	7.66295640544e-06	8.3727100638e-06	6.70184601321e-06	1.63531360921e-05	1.85649837343e-05	9.99309270541e-06	1.1584235611e-05	2.17736306709e-05	7.85656675373e-06	1.48284064096e-05
EC:2.8.3.1	1.91088912895e-05	1.28298243764e-05	1.47193918572e-05	2.22997310346e-05	3.13373126972e-05	1.21754922618e-05	1.27065836979e-05	2.53285091478e-05	1.49133632391e-05	2.64854195408e-05
EC:2.8.3.10	7.8133055501e-05	7.20219686582e-05	9.57993939311e-05	0.000106907534078	9.58636883875e-05	0.000108373367443	7.55179927029e-05	0.000108706567969	9.8465833626e-05	0.000107227378141
EC:2.8.3.12	7.1294594405e-06	6.62318855793e-06	7.35969592862e-06	1.0056741447e-05	8.78394371059e-06	1.0337682109e-05	5.77207587538e-06	1.15129587035e-05	1.1102693137e-05	1.03713131535e-05
EC:2.8.3.13	0.0	4.9986328739e-07	1.23346859139e-07	0.0	0.0	0.0	1.20251580737e-07	0.0	0.0	2.14283329618e-07
EC:2.8.3.15	0.0	0.0	0.0	0.0	5.22288544954e-07	0.0	1.20251580737e-07	3.23170770626e-07	0.0	0.0
EC:2.8.3.16	5.04397130485e-06	5.0819434218e-06	5.63283990067e-06	7.47696864103e-06	9.35371303236e-06	7.92555628359e-06	5.17081797169e-06	7.1501533001e-06	7.90361206363e-06	5.39993990638e-06
EC:2.8.3.17	2.47348592834e-06	1.58290041007e-06	3.90598387273e-06	3.0170224341e-06	4.17830835963e-06	3.27359933453e-06	1.68352213032e-06	4.08003097915e-06	3.7165794823e-06	3.64281660351e-06
EC:2.8.3.18	1.16399337804e-06	1.99945314956e-06	1.72685602795e-06	2.22997310346e-06	2.13663495663e-06	2.41212582544e-06	1.04218036639e-06	4.20122001814e-06	1.55249522678e-06	2.65711328727e-06
EC:2.8.3.19	2.76448427285e-06	1.45793458822e-06	1.19235297168e-06	1.61782362408e-06	3.27617360017e-06	2.92900993089e-06	1.8438575713e-06	3.39329309157e-06	2.44635611493e-06	3.2571066102e-06
EC:2.8.3.20	0.0	0.0	0.0	0.0	0.0	0.0	0.0	0.0	1.41135929708e-07	0.0
EC:2.8.3.21	2.9099834451e-07	5.8317383529e-07	1.68574040823e-06	1.88017340096e-06	4.17830835963e-06	7.46610374542e-07	2.04427687253e-06	1.21189038985e-06	4.70453099025e-07	3.42853327389e-07
EC:2.8.3.24	5.48046882161e-06	5.8317383529e-06	6.12622733723e-06	5.81542005413e-06	5.93509710175e-06	3.79048343998e-06	3.12654109917e-06	3.55487847689e-06	4.61044037045e-06	9.29989650544e-06
EC:2.8.3.5	1.68779039816e-05	3.26160795023e-05	2.54094529826e-05	1.58721615011e-05	1.79952144125e-05	1.59659757017e-05	2.02423494241e-05	1.65625019946e-05	2.0276528568e-05	2.05283429774e-05
EC:2.8.3.6	0.0	0.0	0.0	0.0	0.0	0.0	5.21090183194e-07	0.0	0.0	0.0
EC:2.8.3.8	0.0	0.0	0.0	0.0	0.0	0.0	1.20251580737e-07	0.0	0.0	0.0
EC:2.8.3.8 2.8.3.9	4.22917594022e-05	4.06555473745e-05	6.08922327949e-05	5.85914501694e-05	7.34052809544e-05	6.08774613088e-05	4.02041118264e-05	8.05099182322e-05	4.45048631678e-05	6.25707322485e-05
EC:2.8.4.1	2.68688471431e-05	1.43294142385e-05	1.87487225891e-05	2.2212281109e-05	4.32075069007e-05	1.40707339817e-05	2.1044026629e-05	3.72454313146e-05	2.57337845167e-05	1.84712230131e-05
EC:2.8.4.3	0.000522924025085	0.000519482921421	0.000526526626044	0.000550497281816	0.00052114900631	0.000594646447539	0.000512632488682	0.000525596862077	0.000494775524245	0.000536136890705
EC:2.8.4.4	0.000489847213259	0.000483117867263	0.000490427111936	0.000520370782438	0.000486820404674	0.000548758625288	0.000482409258057	0.000475868959747	0.000492846666539	0.000489594551512
EC:2.8.4.5	0.000432569039114	0.000437588652837	0.00043689457507	0.000442321723816	0.000416928701204	0.000453824244587	0.00041434686336	0.000420081605467	0.000416303947328	0.000411509706199
EC:2.9.1.-	1.01849420579e-06	2.91586917645e-07	8.63428013972e-07	0.0	1.61434641168e-06	2.41212582544e-06	7.21509484423e-07	4.32240905712e-06	0.0	1.54283997325e-06
EC:2.9.1.1	2.97788305882e-05	2.02861184133e-05	2.19968565464e-05	3.72973932795e-05	3.79846214512e-05	4.15804547053e-05	2.19659554146e-05	4.63750055848e-05	3.01089983376e-05	4.03709793001e-05
EC:2.9.1.2	0.0	0.0	0.0	0.0	1.42442330442e-07	0.0	0.0	2.42378077969e-07	0.0	0.0
EC:3.-.-.-	8.29345281855e-06	5.91504890079e-06	9.00432071713e-06	8.87616745104e-06	1.17277518731e-05	7.35124061087e-06	6.69400466103e-06	1.35731723663e-05	7.76247613392e-06	8.99989984397e-06
EC:3.1.-.-	0.0032150467096	0.00326481540632	0.00335269097825	0.00341439489614	0.00330955258627	0.00360561122493	0.00322250186059	0.00325626868483	0.00313796921581	0.00325217809362
EC:3.1.-.- 3.6.4.-	6.88696082007e-06	8.206088968e-06	1.37326169841e-05	1.13247653686e-05	1.03982901223e-05	8.15528255268e-06	7.65601730693e-06	1.66028983409e-05	9.03269950129e-06	8.8713298462e-06
EC:3.1.-.- 3.6.4.12	0.000809654393875	0.000884466431764	0.000869636472549	0.000885474221926	0.000827447497538	0.00072179993748	0.000789932633862	0.000813582415051	0.000836136292898	0.000820148015781
EC:3.1.1.-	0.000360158951056	0.000380312651157	0.000382621957049	0.000416698895608	0.000430603164926	0.000378876049296	0.000341594657014	0.000465365909701	0.000418420986273	0.000414852526141
EC:3.1.1.1	1.18339326767e-05	1.02471973915e-05	1.77208320963e-05	1.14996652198e-05	1.1490347989e-05	1.12565871854e-05	1.1904906493e-05	1.23612819764e-05	1.59013147471e-05	1.43998397504e-05
EC:3.1.1.1 3.1.1.84 3.1.1.56	0.0	0.0	0.0	6.99599405008e-07	0.0	0.0	0.0	2.01981731641e-07	0.0	7.71419986626e-07
EC:3.1.1.101	0.0	6.24829109238e-07	5.75618675982e-07	1.74899851252e-07	5.69769321768e-07	1.14863134545e-06	1.36285124835e-06	2.01981731641e-07	0.0	5.57136657007e-07
EC:3.1.1.102	3.39498068595e-07	4.16552739492e-08	2.05578098565e-07	3.93524665317e-07	0.0	0.0	6.01257903685e-07	0.0	1.41135929708e-07	0.0
EC:3.1.1.11	5.78601708334e-05	5.72760016802e-05	7.4912659117e-05	6.92603410958e-05	5.46028933361e-05	7.17320275233e-05	6.93851620853e-05	5.75243971714e-05	8.10590689621e-05	5.33994057409e-05
EC:3.1.1.13	0.0	0.0	0.0	0.0	1.42442330442e-07	1.14863134545e-07	0.0	1.61585385313e-07	0.0	0.0
EC:3.1.1.15	0.0	8.33105478985e-08	0.0	0.0	0.0	0.0	1.20251580737e-07	8.07926926564e-08	0.0	0.0
EC:3.1.1.17	1.79448979115e-06	2.83255862855e-06	2.75474652076e-06	2.18624814065e-07	9.97096313094e-07	1.72294701817e-07	9.62012645896e-07	0.0	7.5272495844e-07	2.99996661466e-07
EC:3.1.1.22	0.0	0.0	0.0	0.0	0.0	0.0	2.00419301228e-07	0.0	0.0	0.0
EC:3.1.1.23	2.42498620425e-07	4.16552739493e-07	3.70040577417e-07	8.7449925626e-08	0.0	5.74315672724e-07	4.00838602457e-07	7.27134233909e-07	1.8818123961e-07	1.71426663695e-07
EC:3.1.1.24	2.23098730791e-06	2.8742139025e-06	1.19235297167e-06	2.09879821502e-06	4.27326991326e-06	1.0337682109e-06	1.56327054958e-06	3.87804924751e-06	1.27022336737e-06	2.95710994873e-06
EC:3.1.1.29	0.000318643187239	0.000316705047836	0.000316425809311	0.000327062721841	0.000306630856665	0.000322076229264	0.000307042369482	0.000296307200318	0.000300948847447	0.000283153991758
EC:3.1.1.3	1.70719028779e-05	2.17023977276e-05	1.60762073078e-05	2.02446577824e-05	2.07965802445e-05	1.13140187527e-05	1.86389950142e-05	2.71059483862e-05	1.7877217763e-05	1.73140930332e-05
EC:3.1.1.3 3.1.1.13 3.1.1.4 2.3.1.51	0.0	8.33105478985e-08	0.0	0.0	0.0	0.0	0.0	0.0	0.0	0.0
EC:3.1.1.31	3.31253115501e-05	3.6948227993e-05	4.45693317688e-05	3.88714919408e-05	3.40437169756e-05	2.94623940108e-05	2.69764379453e-05	4.56882676972e-05	3.6224888625e-05	3.62995960374e-05
EC:3.1.1.32 3.1.1.4	3.20098178961e-06	1.95779787562e-06	3.00144023905e-06	1.74899851252e-06	3.18121204654e-06	3.56075717089e-06	1.8438575713e-06	3.11051866727e-06	3.34021700308e-06	2.05711996434e-06
EC:3.1.1.4 3.1.1.5	0.0	0.0	8.22312394258e-08	0.0	1.89923107256e-07	1.72294701817e-07	0.0	2.4237807797e-07	0.0	0.0
EC:3.1.1.41	3.42893049281e-05	3.72398149106e-05	3.4660467418e-05	3.39742961057e-05	3.4708447851e-05	2.71076997526e-05	3.10249078302e-05	2.96509182049e-05	3.10969498456e-05	3.15425061198e-05
EC:3.1.1.45	2.279487032e-06	2.08276369746e-06	6.16734295695e-07	2.53604784315e-06	4.27326991326e-06	1.14863134545e-06	1.44301896884e-06	4.28201271079e-06	1.22317805747e-06	1.71426663695e-06
EC:3.1.1.47	0.0	0.0	0.0	8.7449925626e-08	0.0	0.0	0.0	0.0	0.0	0.0
EC:3.1.1.5	1.01849420579e-05	9.08084972094e-06	6.78407725264e-06	1.0056741447e-05	1.12529441049e-05	7.06408277451e-06	7.53576572619e-06	1.01798792747e-05	6.49225276655e-06	1.0671309815e-05
EC:3.1.1.53	0.000242304621529	0.000271675696697	0.000252367673798	0.000249669537662	0.000215705169066	0.00023857073045	0.000230722699574	0.000210141793599	0.000205588004274	0.00019881207322
EC:3.1.1.61	1.70234031538e-05	8.74760752934e-06	1.36915013644e-05	1.39045381745e-05	1.13479056585e-05	2.03307748144e-05	1.71959760454e-05	1.86227156573e-05	2.09822082165e-05	1.52998297348e-05
EC:3.1.1.72	0.0	0.0	0.0	1.31174888439e-07	0.0	0.0	0.0	0.0	0.0	0.0
EC:3.1.1.73	9.699944817e-07	4.99863287391e-07	4.1115619713e-07	1.74899851252e-06	7.59692429024e-07	1.14863134545e-06	1.68352213032e-06	9.29115965549e-07	1.41135929708e-06	5.99993322931e-07
EC:3.1.1.75	1.9399889634e-07	1.24965821848e-07	2.05578098565e-07	0.0	1.42442330442e-07	0.0	5.6117404344e-07	0.0	0.0	1.71426663695e-07
EC:3.1.1.79	0.0	3.33242191594e-07	0.0	0.0	4.7480776814e-07	0.0	0.0	1.61585385313e-06	9.4090619805e-08	0.0
EC:3.1.1.8	0.0	0.0	0.0	0.0	0.0	2.87157836362e-07	0.0	0.0	0.0	0.0
EC:3.1.1.81	4.26797571948e-06	6.04001472264e-06	5.46837742182e-06	5.0283707235e-06	4.70059690459e-06	1.89524171999e-06	3.44721198113e-06	8.48323272894e-06	3.6224888625e-06	5.48565323823e-06
EC:3.1.1.83	1.0863938195e-05	1.28714796503e-05	1.46782762375e-05	1.25053393645e-05	1.28672905166e-05	9.24648233086e-06	1.05420552446e-05	1.07858244696e-05	1.67951756352e-05	8.27133652327e-06
EC:3.1.1.89	0.0	0.0	8.22312394258e-08	0.0	3.32365437698e-07	1.14863134545e-07	0.0	1.5754575068e-06	0.0	8.57133318473e-08
EC:3.1.1.96	4.36497516765e-07	0.0	3.28924957704e-07	1.74899851252e-07	7.1221165221e-07	4.59452538179e-07	4.81006322949e-07	6.46341541252e-07	0.0	3.85709993313e-07
EC:3.1.1.97	0.0	0.0	0.0	0.0	0.0	0.0	0.0	1.61585385313e-07	0.0	0.0
EC:3.1.1.98	0.0	0.0	2.46693718278e-07	0.0	4.27326991326e-07	6.31747239997e-07	0.0	8.88719619221e-07	0.0	0.0
EC:3.1.11.-	1.16399337804e-06	2.91586917645e-07	4.93387436555e-07	4.80974590943e-07	1.13953864354e-06	0.0	1.48310282909e-06	8.07926926564e-07	1.12908743766e-06	8.57133318473e-08
EC:3.1.11.1	7.7599558536e-07	1.33296876638e-06	2.34359032364e-06	1.0056741447e-06	5.22288544954e-07	4.59452538179e-07	2.72570249671e-06	9.69512311879e-07	5.64543718831e-07	9.85703316244e-07
EC:3.1.11.2	0.000209518808047	0.000202736218311	0.000204961364269	0.000219368138433	0.000223824381901	0.00023035801633	0.000190438420027	0.000240196675268	0.000203282784089	0.000221526106159
EC:3.1.11.3	1.21249310213e-06	1.70786623191e-06	0.0	1.26802392158e-06	1.37694252761e-06	2.23983112362e-06	6.17291447784e-06	1.81783558477e-06	1.36431398717e-06	4.28566659236e-07
EC:3.1.11.5	0.000609205034232	0.000651030276553	0.000627013200622	0.000689586388524	0.000609938058953	0.000611244170481	0.000643586460105	0.000609257695322	0.000590700911136	0.000626478742472
EC:3.1.11.6	0.000497655668837	0.000524981417582	0.000518180155242	0.000547655159233	0.000475092652801	0.000518492189336	0.000484293199488	0.000487179936718	0.000484848963856	0.000448880718885
EC:3.1.12.1	8.48745171488e-06	6.95643074953e-06	7.44192716805e-06	1.25927892901e-05	1.66182718849e-05	4.65195694907e-06	9.45979101798e-06	1.65625019946e-05	1.10556478271e-05	7.84276986403e-06
EC:3.1.13.-	6.7899613719e-07	8.33105478986e-07	9.04543633685e-07	6.55874442195e-07	2.7064042784e-06	2.81414679635e-06	3.60754742211e-07	5.49390310064e-06	1.50544991688e-06	8.57133318474e-07
EC:3.1.13.1	1.18824324008e-05	9.99726574782e-06	7.9353146046e-06	8.48264278572e-06	9.63859769324e-06	9.36134546541e-06	1.26664998376e-05	1.69664654579e-05	6.25702621704e-06	1.09713064765e-05
EC:3.1.13.4	0.0	2.91586917645e-07	2.46693718278e-07	1.74899851252e-07	8.54653982652e-07	4.02020970907e-07	8.01677204914e-08	2.82774424298e-06	0.0	1.28569997771e-07
EC:3.1.13.5	9.26344730024e-06	8.83091807723e-06	1.18412984773e-05	1.17620149967e-05	1.23924827485e-05	9.30391389814e-06	6.97459168275e-06	1.78551850771e-05	4.61044037045e-06	8.09990985957e-06
EC:3.1.2.-	0.000147487660943	0.000151208644436	0.000166970531654	0.0001554422428	0.000165802872635	0.000165804934716	0.000139090995053	0.000161221818196	0.000152332713464	0.000131698534383
EC:3.1.2.- 3.1.1.5	7.4689575091e-06	6.58153328398e-06	6.98965535121e-06	6.64619434758e-06	6.36242409308e-06	6.03031456361e-06	6.65392080078e-06	6.66539714416e-06	4.09294196152e-06	7.58562986849e-06
EC:3.1.2.1	0.0	0.0	2.8780933799e-07	0.0	0.0	2.2972626909e-07	3.20670881966e-07	2.42378077969e-07	0.0	0.0
EC:3.1.2.12	0.0	0.0	2.05578098565e-07	0.0	4.27326991326e-07	3.44589403635e-07	4.40922462703e-07	2.01981731641e-07	0.0	0.0
EC:3.1.2.2	0.0	0.0	0.0	0.0	0.0	0.0	0.0	0.0	0.0	8.57133318473e-08
EC:3.1.2.20	0.0	0.0	1.64462478851e-06	0.0	0.0	2.2972626909e-07	1.20251580737e-07	0.0	0.0	1.28569997771e-07
EC:3.1.2.22	0.0	0.0	0.0	0.0	0.0	1.72294701817e-07	0.0	1.00990865821e-06	0.0	8.57133318473e-08
EC:3.1.2.23	1.45499172255e-07	1.66621095797e-07	1.64462478852e-07	2.18624814065e-07	2.84884660884e-07	1.72294701817e-07	5.21090183194e-07	2.4237807797e-07	2.35226549513e-07	2.14283329618e-07
EC:3.1.2.28	0.0	4.16552739492e-08	1.64462478852e-07	0.0	0.0	0.0	0.0	0.0	0.0	0.0
EC:3.1.2.29	0.0	0.0	2.05578098565e-07	0.0	0.0	0.0	0.0	0.0	0.0	1.28569997771e-07
EC:3.1.2.4	0.0	0.0	0.0	0.0	3.32365437698e-07	0.0	0.0	5.25152502267e-07	0.0	8.57133318473e-08
EC:3.1.2.6	1.98848868749e-06	3.41573246384e-06	2.96032461933e-06	2.18624814065e-06	2.84884660884e-06	1.78037858544e-06	1.88394143155e-06	2.26219539438e-06	2.06999363571e-06	2.01426329841e-06
EC:3.1.21.-	0.000550374868917	0.000553348659142	0.000591900461388	0.000602398812675	0.000585010651125	0.00057167382063	0.000539649010488	0.000591362113899	0.000552735346045	0.00054449394056
EC:3.1.21.1	2.08548813566e-06	2.49931643696e-07	2.26135908421e-06	3.0170224341e-06	2.61144272477e-06	2.12496798908e-06	2.00419301228e-06	3.99923828649e-06	1.36431398717e-06	9.85703316244e-07
EC:3.1.21.2	0.000255933043997	0.000257221316637	0.000244391243574	0.000268252646858	0.000250935905462	0.000249482728232	0.000251927061644	0.000242095303545	0.000237719950938	0.000235497379251
EC:3.1.21.3	0.00151134840194	0.00146172521815	0.00137548194188	0.00145735301056	0.00147271125444	0.00164776909661	0.00145027414755	0.00143802913659	0.0013658664824	0.0013995272824
EC:3.1.21.4	3.88482789921e-05	3.32825638854e-05	4.07455791355e-05	4.00083409739e-05	4.32075069007e-05	4.76682008361e-05	4.32905690653e-05	3.65182970807e-05	3.85771541201e-05	2.9785382817e-05
EC:3.1.21.5	0.000183474456214	0.000155249206009	0.000175029193118	0.000197942906654	0.000197187666109	0.00020445637949	0.000171518837991	0.000195962676038	0.000172232879553	0.000172669507006
EC:3.1.21.7	1.60049089481e-06	4.16552739492e-07	1.6035091688e-06	4.80974590943e-07	8.07173205838e-07	5.16884105452e-07	4.40922462702e-07	1.73704289211e-06	9.40906198051e-07	8.99989984397e-07
EC:3.1.22.-	0.0	8.33105478985e-08	0.0	0.0	0.0	0.0	0.0	0.0	0.0	0.0
EC:3.1.22.1	1.9399889634e-07	4.16552739492e-07	2.87809337991e-07	2.62349776878e-07	4.27326991326e-07	2.2972626909e-07	4.40922462703e-07	4.84756155939e-07	3.29317169318e-07	1.71426663695e-07
EC:3.1.22.4	0.000294538824368	0.000292086780932	0.000302405382989	0.000288715929454	0.000281418564177	0.000282620742548	0.000285878091272	0.00026580795884	0.000264112369793	0.000271582691958
EC:3.1.25.1	1.55199117072e-06	7.08139657137e-07	1.31569983081e-06	9.61949181886e-07	3.32365437698e-07	1.78037858545e-06	2.12444459302e-06	2.01981731641e-06	1.03499681786e-06	3.85709993313e-07
EC:3.1.26.-	0.000301619784085	0.000318454569342	0.000321359683676	0.000330079744275	0.000311331453569	0.00033563007914	0.000304998092609	0.000325029002557	0.000311251770315	0.000302610918087
EC:3.1.26.11	0.000142298190466	0.000131797286775	0.000138354060334	0.000151681895998	0.000160912352623	0.000156271294548	0.000128188185066	0.00015799011049	0.000145417052909	0.000128184287778
EC:3.1.26.12	2.02728846675e-05	1.57873488268e-05	4.30480538394e-05	1.8714284084e-05	2.54022155955e-05	2.8658352069e-05	1.92402529179e-05	2.9166162049e-05	1.54779069579e-05	2.81139728459e-05
EC:3.1.26.3	0.000306857754286	0.000337116132071	0.000334681144463	0.000338868461801	0.000313800453964	0.000312657452231	0.000311852432711	0.000302205066881	0.000327764674091	0.000297382404844
EC:3.1.26.4	0.000644221835022	0.000691935755571	0.000691523607952	0.000665319034163	0.000672375280463	0.000675337799557	0.000655531450458	0.000688515326818	0.000642685978579	0.000649707055403
EC:3.1.26.4 2.7.7.7	5.96546606246e-06	1.03305079394e-05	1.43493512798e-05	6.82109419883e-06	5.88761632494e-06	1.17734712908e-05	4.68981164875e-06	9.4527450408e-06	1.61835866065e-05	8.01419652772e-06
EC:3.1.26.5	0.000232798675608	0.000239726101578	0.000236455928969	0.000256446906898	0.000251885520998	0.000246094265762	0.000225952720205	0.000245044236827	0.000240495624222	0.000218568996211
EC:3.1.26.8	0.000128766767446	0.000141919518345	0.000130583208208	0.00013414818591	0.000120363769223	0.000112106419316	0.000124460386063	0.000104384158912	0.000126222566469	0.000113827304693
EC:3.1.27.-	0.0	2.49931643696e-07	8.22312394258e-08	0.0	5.69769321768e-07	1.14863134545e-07	4.40922462702e-07	1.17149404352e-06	0.0	3.4285332739e-07
EC:3.1.27.1	0.0	0.0	1.23346859139e-07	8.7449925626e-08	9.4961553628e-08	0.0	0.0	1.49466481414e-06	0.0	4.28566659237e-08
EC:3.1.3.-	1.35799227438e-06	6.12332527054e-06	1.43904668995e-06	1.88017340096e-06	5.65021244087e-06	4.5945253818e-06	2.88603793769e-06	2.03193622031e-05	5.64543718831e-07	1.02855998217e-06
EC:3.1.3.1	0.000234932663468	0.000234727468704	0.000196573777848	0.000237033023409	0.000196665377564	0.000246955739271	0.000213887478271	0.000181823954823	0.000207328680741	0.000189855030042
EC:3.1.3.10	5.92666628319e-05	5.5776411818e-05	5.43959648802e-05	5.70173515081e-05	6.9939184247e-05	7.33401114069e-05	6.12481384554e-05	5.92210437172e-05	6.38404855378e-05	5.66565123511e-05
EC:3.1.3.102 3.1.3.104	3.2494815137e-06	2.58262698485e-06	3.86486825302e-06	3.10447235972e-06	4.89052001184e-06	3.9627781418e-06	3.40712812088e-06	3.59527482321e-06	1.97590301591e-06	2.65711328727e-06
EC:3.1.3.103	4.17097627132e-06	2.7075928067e-06	2.59028404192e-06	3.10447235972e-06	4.65311612777e-06	4.02020970907e-06	2.16452845327e-06	2.38338443336e-06	3.38726231298e-06	3.29996327612e-06
EC:3.1.3.104	1.56169111554e-05	1.44127247864e-05	1.85431444905e-05	1.54786368358e-05	1.52413293573e-05	1.52193653272e-05	1.41095188065e-05	1.55525933364e-05	1.40665476609e-05	1.33284231023e-05
EC:3.1.3.11	0.000213059287906	0.000200361867696	0.000238758403673	0.000255659857568	0.000243908750494	0.000245807107926	0.00018923590422	0.000276553386963	0.000269099172643	0.000254611452253
EC:3.1.3.12	0.0	0.0	2.05578098565e-07	0.0	4.27326991326e-07	0.0	1.60335440983e-07	3.23170770626e-07	0.0	8.57133318473e-08
EC:3.1.3.15	0.000290658846442	0.00035144554631	0.000301665301834	0.00031600030625	0.000306725818218	0.000251090812115	0.000285316917229	0.000276432197924	0.000303442248871	0.000283496845085
EC:3.1.3.16	0.000440377494692	0.000558430602564	0.000507942365934	0.000524393479016	0.000498880521985	0.000469101041481	0.000473630892663	0.000528828569783	0.00050681912358	0.00047510899843
EC:3.1.3.16 3.1.3.48	0.0	1.24965821848e-07	4.52271816842e-07	2.18624814065e-07	1.7093079653e-06	1.09119977818e-06	0.0	4.52439078876e-06	0.0	2.14283329618e-07
EC:3.1.3.16 3.1.3.48 3.1.3.67	0.0	0.0	0.0	0.0	7.1221165221e-07	2.01010485454e-06	8.01677204914e-08	5.13033598368e-06	0.0	0.0
EC:3.1.3.18	0.000490283710776	0.000529313566073	0.000513739668313	0.000531083398327	0.00049954525286	0.000461634937736	0.000473831311964	0.000470940605495	0.000533823131464	0.000483766044946
EC:3.1.3.18 3.1.3.48	2.42498620425e-07	0.0	0.0	2.18624814065e-07	4.7480776814e-07	4.5945253818e-07	0.0	7.27134233908e-07	1.8818123961e-07	8.57133318473e-08
EC:3.1.3.2	4.75297296034e-06	9.78898937807e-06	2.09689660536e-05	6.25266968226e-06	4.89052001184e-06	6.20260926542e-06	6.09274675735e-06	9.89710485041e-06	6.58634338635e-06	7.15706320925e-06
EC:3.1.3.2 3.1.3.48	0.0	0.0	0.0	0.0	9.4961553628e-08	0.0	0.0	1.21189038985e-07	1.41135929708e-07	0.0
EC:3.1.3.2 3.1.3.5	0.0	2.91586917645e-07	0.0	0.0	0.0	1.14863134545e-07	0.0	9.2911596555e-07	0.0	0.0
EC:3.1.3.23	6.7899613719e-07	7.49794931086e-07	2.46693718278e-07	9.61949181886e-07	2.3740388407e-07	4.02020970907e-07	3.60754742211e-07	6.46341541251e-07	3.76362479221e-07	9.85703316245e-07
EC:3.1.3.25	6.8433110684e-05	9.23080870715e-05	8.44925985101e-05	8.23341049769e-05	8.18093784505e-05	6.58165760942e-05	7.05876778927e-05	8.19237903537e-05	6.94859227261e-05	7.4099175382e-05
EC:3.1.3.25 3.1.3.93	4.84997240851e-08	0.0	0.0	0.0	0.0	1.72294701817e-07	0.0	2.42378077969e-07	0.0	1.71426663695e-07
EC:3.1.3.26 3.1.3.2	0.0	0.0	1.23346859139e-07	0.0	0.0	0.0	0.0	0.0	0.0	0.0
EC:3.1.3.27	1.31919249511e-05	1.4787622252e-05	1.16357203788e-05	1.74462601624e-05	1.01608862382e-05	1.30943973381e-05	1.31475061606e-05	1.94306425839e-05	1.12438290667e-05	1.08855931446e-05
EC:3.1.3.27 3.1.3.81 3.1.3.4 3.6.1.27	3.39498068595e-07	0.0	0.0	0.0	0.0	0.0	0.0	0.0	0.0	0.0
EC:3.1.3.3	0.000195841885855	0.000213150036798	0.000247557146292	0.000224440234119	0.000274154005324	0.000191534276854	0.00019095951021	0.000297317108976	0.000242565617858	0.000242611585794
EC:3.1.3.3 2.3.1.51	0.0	0.0	0.0	0.0	0.0	0.0	0.0	0.0	1.41135929708e-07	0.0
EC:3.1.3.3 2.7.1.39	3.43378046522e-05	3.39907035426e-05	3.42904268406e-05	4.82286339827e-05	4.03111795151e-05	2.72225628871e-05	3.53539647367e-05	5.53429944697e-05	3.8153746331e-05	4.01566959705e-05
EC:3.1.3.32	2.42498620425e-07	0.0	0.0	2.18624814065e-07	0.0	2.18239955636e-06	9.21928785651e-07	4.03963463282e-06	0.0	0.0
EC:3.1.3.32 2.7.1.78	2.9099834451e-07	8.33105478985e-08	0.0	0.0	2.3740388407e-07	0.0	3.60754742211e-07	6.46341541252e-07	0.0	0.0
EC:3.1.3.36	0.0	4.16552739493e-07	0.0	8.7449925626e-08	1.23450019716e-06	6.89178807269e-07	4.00838602457e-08	4.44359809611e-06	0.0	1.28569997771e-07
EC:3.1.3.37	9.69994481701e-08	1.24965821848e-07	4.93387436556e-07	3.93524665317e-07	8.07173205838e-07	7.46610374542e-07	1.20251580737e-07	4.4435980961e-07	9.4090619805e-08	2.99996661465e-07
EC:3.1.3.39	0.0	0.0	0.0	0.0	1.42442330442e-07	0.0	0.0	0.0	0.0	0.0
EC:3.1.3.4	9.69994481701e-08	0.0	0.0	0.0	9.4961553628e-08	4.59452538179e-07	0.0	1.61585385313e-06	0.0	0.0
EC:3.1.3.41	4.02547709906e-06	5.2485645176e-06	4.81052750641e-06	6.95226908727e-06	6.69478953077e-06	3.84791500725e-06	5.93241131636e-06	7.35213503174e-06	5.88066373782e-06	8.69990318251e-06
EC:3.1.3.43	0.0	8.33105478985e-08	0.0	0.0	2.84884660884e-07	4.02020970907e-07	0.0	1.33307942883e-06	0.0	1.28569997771e-07
EC:3.1.3.45	7.38650797815e-05	6.55654011961e-05	8.21901238062e-05	6.8517016728e-05	7.42124541603e-05	8.38500882178e-05	6.85434010201e-05	6.52804956664e-05	6.45932104962e-05	5.80707823266e-05
EC:3.1.3.46	0.0	0.0	0.0	0.0	0.0	0.0	0.0	3.23170770626e-07	0.0	0.0
EC:3.1.3.48	0.000385136308959	0.000455292144265	0.000430562769634	0.000422514315662	0.000402731948936	0.000371582240253	0.00037690853789	0.000413981757172	0.000418515076893	0.000383438590019
EC:3.1.3.48 1.20.4.-	0.0	1.24965821848e-07	2.05578098565e-07	0.0	5.22288544954e-07	2.87157836362e-07	0.0	1.61585385313e-07	0.0	0.0
EC:3.1.3.5	0.000273683943012	0.000250181575339	0.000277407086203	0.000273980616986	0.000259529926065	0.000280093753588	0.000235813349825	0.000244599877017	0.000272956888055	0.000229840299349
EC:3.1.3.5 3.6.1.45	9.91819357539e-05	0.000104971290352	0.000105379333324	0.000111061405545	0.000120648653884	0.000105961241618	9.62413484499e-05	0.000134923796736	9.24440339585e-05	0.000108641648117
EC:3.1.3.64 3.1.3.95	9.69994481701e-08	5.41518561341e-07	8.22312394258e-08	0.0	8.07173205838e-07	1.78037858545e-06	0.0	4.16082367181e-06	0.0	0.0
EC:3.1.3.7	1.84783948764e-05	1.79534230721e-05	1.86664913497e-05	2.04632825965e-05	1.85175029575e-05	2.13071114581e-05	1.62740472597e-05	1.61585385313e-05	1.59954053669e-05	1.22998631201e-05
EC:3.1.3.7 3.1.13.3	0.000464821355631	0.000473162256789	0.000494744252006	0.000490987607427	0.000438247569993	0.000496783056907	0.000458318858049	0.000423959654715	0.000467583335121	0.000433280892488
EC:3.1.3.71	1.90118918413e-05	2.11192238923e-05	5.00377091906e-05	2.09442571874e-05	2.31706190852e-05	1.26923763672e-05	2.0563020306e-05	2.22987831732e-05	1.82535802422e-05	1.89426463383e-05
EC:3.1.3.73	5.52411857328e-05	6.80647176331e-05	6.26602044425e-05	7.28020630836e-05	5.74517399449e-05	4.27290860507e-05	5.33917018473e-05	6.74215020218e-05	5.81480030395e-05	5.7256505674e-05
EC:3.1.3.74	0.0	0.0	0.0	8.7449925626e-08	1.42442330442e-07	0.0	0.0	7.67530580237e-07	0.0	0.0
EC:3.1.3.78	4.8499724085e-07	0.0	3.28924957704e-07	0.0	0.0	0.0	2.40503161474e-07	2.42378077969e-07	0.0	1.71426663695e-07
EC:3.1.3.8	6.30496413105e-07	0.0	6.57849915407e-07	3.93524665317e-07	2.3740388407e-07	4.02020970907e-07	6.81425624176e-07	5.25152502267e-07	1.41135929708e-07	0.0
EC:3.1.3.81 3.1.3.4	0.0	0.0	0.0	0.0	1.89923107256e-07	0.0	0.0	4.84756155938e-07	0.0	0.0
EC:3.1.3.82 3.1.3.83	1.3143425227e-05	1.72869386889e-05	1.36915013644e-05	1.53911869102e-05	1.40068291601e-05	1.10842924836e-05	1.55124539151e-05	1.40579285222e-05	8.04474799333e-06	1.52141164029e-05
EC:3.1.3.84	1.9399889634e-07	0.0	0.0	0.0	0.0	0.0	0.0	0.0	0.0	0.0
EC:3.1.3.86	0.0	1.66621095797e-07	0.0	0.0	0.0	0.0	0.0	4.03963463282e-07	0.0	0.0
EC:3.1.3.89	8.08975397738e-05	8.34355137203e-05	8.52326796649e-05	9.85560661805e-05	9.40119380917e-05	8.79851610614e-05	8.74228991958e-05	9.52141882956e-05	8.60458718117e-05	0.000101484584907
EC:3.1.3.90	1.10579370914e-05	1.33713429377e-05	1.21291078153e-05	1.50851121705e-05	1.4291713821e-05	8.27014568723e-06	7.57584958643e-06	9.85670850409e-06	1.43017742104e-05	9.08561317582e-06
EC:3.1.3.96	0.0	1.66621095797e-07	1.23346859139e-07	0.0	2.3740388407e-07	0.0	0.0	2.01981731641e-07	4.70453099025e-08	0.0
EC:3.1.3.97	0.000436012519524	0.000518066642107	0.000461358368799	0.000478569717988	0.00041906533616	0.000403399328522	0.000430821329921	0.000403115140009	0.000431970035525	0.000388967099923
EC:3.1.31.1	7.17795916458e-05	6.69400252364e-05	7.74207119195e-05	8.33397791216e-05	6.40040871453e-05	8.41372460541e-05	7.75221857152e-05	6.70175385585e-05	8.61870077415e-05	7.19991987518e-05
EC:3.1.4.-	1.9399889634e-07	5.4151856134e-07	5.75618675981e-07	3.49799702504e-07	2.84884660884e-07	1.32092604727e-06	6.01257903685e-07	2.74695155032e-06	9.4090619805e-08	0.0
EC:3.1.4.11	0.0	0.0	0.0	0.0	5.22288544954e-07	4.59452538179e-07	0.0	1.41387212149e-06	0.0	4.28566659237e-08
EC:3.1.4.12	2.42498620425e-07	1.24965821848e-07	0.0	0.0	4.7480776814e-07	1.72294701817e-07	0.0	1.05030500453e-06	0.0	0.0
EC:3.1.4.16 3.1.3.6	5.37376942862e-05	6.58986433877e-05	7.46659653987e-05	7.15340391621e-05	6.22472984032e-05	6.74820915451e-05	5.5636398021e-05	6.44321723935e-05	6.97681945855e-05	7.40563187161e-05
EC:3.1.4.16 3.1.3.6 3.1.3.5	3.15248206553e-06	1.82866652637e-05	3.98821511216e-06	4.50367116974e-06	1.21075980876e-05	7.63839844723e-06	9.01886855528e-06	5.73628117861e-06	6.91566055567e-06	5.82850656562e-06
EC:3.1.4.17	1.45499172255e-07	6.66484383189e-07	8.22312394258e-08	1.74899851252e-07	1.85175029575e-06	5.74315672724e-07	0.0	6.94817156845e-06	0.0	0.0
EC:3.1.4.3	4.8499724085e-07	2.49931643696e-07	2.46693718278e-07	6.12149479382e-07	1.37694252761e-06	1.14863134545e-07	1.16243194713e-06	2.1410063554e-06	1.41135929708e-07	1.11427331402e-06
EC:3.1.4.4	3.39498068595e-07	1.66621095797e-07	1.11012173225e-06	8.7449925626e-08	1.94671184937e-06	1.37835761454e-06	4.81006322949e-07	3.23170770626e-06	1.8818123961e-07	1.71426663695e-07
EC:3.1.4.46	0.000499547158076	0.000560596676809	0.000480641594444	0.000502880797312	0.000471294190656	0.000472661798652	0.000479523220119	0.000446500815966	0.000470782416195	0.000442023652337
EC:3.1.4.50	0.0	0.0	0.0	0.0	0.0	0.0	0.0	1.61585385313e-07	0.0	0.0
EC:3.1.4.52	9.69994481701e-08	5.4151856134e-07	6.57849915408e-07	6.12149479382e-07	1.09205786672e-06	2.87157836362e-07	1.20251580737e-07	1.61585385313e-07	3.7636247922e-07	1.28569997771e-07
EC:3.1.4.53	2.42498620425e-06	2.54097171091e-06	2.50805280249e-06	2.09879821502e-06	3.41861593061e-06	2.75671522908e-06	1.92402529179e-06	4.92835425204e-06	8.93860888149e-07	1.41426997548e-06
EC:3.1.4.54	0.0	0.0	3.70040577416e-07	0.0	0.0	0.0	0.0	1.21189038985e-07	0.0	0.0
EC:3.1.4.55	0.000120715813248	0.000140794825948	0.000126800571195	0.000132180562584	0.000129195193711	0.000125660269192	0.000119249484231	0.000110887970671	0.000112532381287	0.000106027391495
EC:3.1.4.57	2.71598454876e-06	5.4984961613e-06	4.31714006986e-06	3.3668221366e-06	3.98838525238e-06	2.18239955635e-06	4.52947620776e-06	3.19131135993e-06	2.86976390406e-06	2.87139661689e-06
EC:3.1.5.1	0.000342553551213	0.000340781796179	0.000350551773673	0.00034927500295	0.000346467228412	0.000344072519529	0.000335381658676	0.000321433727734	0.000334727379957	0.000342210477401
EC:3.1.6.-	5.43196909752e-06	7.95615732431e-06	6.74296163292e-06	1.15871151454e-05	8.35661671926e-06	1.05099768109e-05	7.81635274791e-06	9.16997061651e-06	6.20998090713e-06	5.44279657231e-06
EC:3.1.6.1	3.78297847863e-06	6.24829109239e-06	4.23490883043e-06	4.06642154161e-06	5.84013554812e-06	4.36479911271e-06	4.04846988481e-06	5.13033598369e-06	2.72862797435e-06	2.14283329618e-06
EC:3.1.6.13	0.0	0.0	0.0	2.18624814065e-07	1.89923107256e-07	0.0	0.0	0.0	0.0	0.0
EC:3.1.6.14	4.8499724085e-07	4.16552739492e-07	1.02789049282e-06	8.7449925626e-07	4.7480776814e-08	6.31747239997e-07	6.01257903685e-07	8.88719619221e-07	0.0	9.4284665032e-07
EC:3.1.6.6	6.54746275148e-06	1.09553370487e-05	1.02789049282e-05	9.61949181886e-06	1.01134054614e-05	1.07971346472e-05	1.01011327819e-05	7.27134233908e-06	9.07974481119e-06	7.84276986403e-06
EC:3.1.6.8	0.0	2.49931643696e-07	2.46693718278e-07	8.7449925626e-08	5.22288544954e-07	0.0	0.0	2.01981731641e-07	0.0	5.57136657008e-07
EC:3.1.7.2	1.60049089481e-06	5.4151856134e-07	1.11012173225e-06	1.31174888439e-07	6.64730875396e-07	3.44589403635e-07	5.6117404344e-07	9.69512311878e-07	5.17498408928e-07	1.24284331179e-06
EC:3.11.1.1	3.87997792681e-07	2.08276369746e-07	2.46693718278e-07	6.55874442195e-07	4.7480776814e-07	4.02020970907e-07	2.40503161474e-07	6.8673788758e-07	1.8818123961e-07	5.14279991084e-07
EC:3.11.1.2	0.0	0.0	0.0	0.0	4.7480776814e-07	0.0	0.0	4.84756155938e-07	0.0	0.0
EC:3.13.1.1	0.0	0.0	0.0	0.0	0.0	2.87157836362e-07	0.0	8.07926926564e-08	0.0	0.0
EC:3.2.-.-	1.92543904618e-05	1.97445998519e-05	1.98177287016e-05	1.8714284084e-05	3.06725818218e-05	1.82632383926e-05	1.68352213032e-05	2.90045766637e-05	1.74538099738e-05	2.54140028927e-05
EC:3.2.1.-	6.36316379996e-05	6.9730928591e-05	5.61228209082e-05	5.68424516569e-05	5.69294514e-05	4.05466864943e-05	6.18093124989e-05	4.99298840617e-05	4.9256439468e-05	4.9970872467e-05
EC:3.2.1.1	0.000150688642732	0.000115843316853	0.000113396879168	0.000118538374186	0.000117040114847	0.000133987846447	0.000102574598369	0.000136943614053	0.000104252406744	0.000121584361225
EC:3.2.1.10	0.00013225874758	0.000128423209585	0.000145878218742	0.000159158864639	0.000146383234918	0.000126808900538	0.000133158583736	0.000162676086664	0.000171009701496	0.00015244116069
EC:3.2.1.106	1.45499172255e-07	8.33105478985e-08	1.64462478852e-07	1.74899851252e-07	2.3740388407e-07	3.44589403634e-07	2.00419301228e-07	8.48323272892e-07	3.76362479221e-07	1.28569997771e-07
EC:3.2.1.11	3.29798123779e-06	6.66484383188e-06	3.4948276756e-06	4.15387146724e-06	5.69769321768e-06	4.42223067998e-06	3.00628951843e-06	2.74695155032e-06	4.13998727143e-06	2.18568996211e-06
EC:3.2.1.113	0.0	0.0	1.64462478852e-07	8.7449925626e-08	1.89923107256e-07	5.16884105452e-07	0.0	7.67530580237e-07	9.4090619805e-08	3.4285332739e-07
EC:3.2.1.114	0.0	0.0	0.0	0.0	0.0	0.0	0.0	2.42378077969e-07	0.0	0.0
EC:3.2.1.122	6.69296192374e-06	5.6651172571e-06	7.56527402718e-06	9.35714204198e-06	9.30623225554e-06	1.14288818872e-05	7.17501098398e-06	8.48323272893e-06	1.03499681786e-05	8.91418651212e-06
EC:3.2.1.123	2.76448427285e-06	4.74870123021e-06	2.67251528134e-06	4.32877131849e-06	2.7064042784e-06	3.61818873816e-06	2.40503161474e-06	3.87804924751e-06	1.17613274756e-06	3.55710327167e-06
EC:3.2.1.132	6.30496413106e-07	1.24965821848e-06	8.22312394258e-08	3.49799702504e-07	1.13953864354e-06	2.35469425817e-06	1.60335440983e-07	5.08993963736e-06	4.70453099025e-08	8.1427665255e-07
EC:3.2.1.136	1.74599006706e-06	4.08221684703e-06	2.09689660536e-06	2.49232288034e-06	1.47190408123e-06	2.35469425817e-06	1.96410915204e-06	1.45426846782e-06	1.41135929708e-06	5.4427965723e-06
EC:3.2.1.139	1.21734307453e-05	1.54957619091e-05	1.91598787862e-05	1.60033363896e-05	1.33420982847e-05	1.84355330944e-05	1.19850742135e-05	1.19977148595e-05	1.79242630729e-05	1.07570231468e-05
EC:3.2.1.14	8.01700439126e-05	5.80257966113e-05	6.94853973149e-05	7.93608075056e-05	8.78394371059e-05	0.000108890251549	6.4775518157e-05	9.92942192747e-05	6.07354950842e-05	7.37991787206e-05
EC:3.2.1.141	1.84298951523e-06	1.04138184873e-06	1.85020288708e-06	1.31174888439e-06	1.09205786672e-06	4.5945253818e-07	7.21509484422e-07	8.07926926564e-07	7.99770268344e-07	2.18568996211e-06
EC:3.2.1.143	0.0	0.0	0.0	1.31174888439e-07	0.0	0.0	0.0	0.0	0.0	0.0
EC:3.2.1.15	0.0	0.0	3.28924957703e-07	0.0	0.0	0.0	0.0	1.21189038985e-07	0.0	0.0
EC:3.2.1.150	0.0	0.0	0.0	0.0	0.0	0.0	2.40503161474e-07	0.0	0.0	0.0
EC:3.2.1.155	0.0	0.0	0.0	0.0	0.0	0.0	2.40503161474e-07	1.21189038985e-07	0.0	0.0
EC:3.2.1.156	1.08639381951e-05	1.01222315697e-05	9.99109559025e-06	9.05106730229e-06	7.7868473975e-06	1.09119977818e-05	7.4555980057e-06	6.42301906619e-06	1.21376899549e-05	5.95707656339e-06
EC:3.2.1.164	1.9399889634e-07	0.0	0.0	0.0	0.0	0.0	0.0	0.0	0.0	0.0
EC:3.2.1.165	1.38709210883e-05	1.09136817747e-05	1.15534891393e-05	8.48264278572e-06	9.78104002368e-06	1.32092604727e-05	9.49987487823e-06	6.18064098822e-06	1.24199618143e-05	8.65704651658e-06
EC:3.2.1.169 2.3.1.48	0.0	0.0	2.46693718278e-07	0.0	0.0	0.0	0.0	0.0	0.0	0.0
EC:3.2.1.17	0.000118921323457	9.28496056329e-05	5.83841799924e-05	6.13461228267e-05	8.01000704852e-05	6.81138387851e-05	8.22921650844e-05	7.1259154923e-05	8.37406516265e-05	6.71992521683e-05
EC:3.2.1.170	4.57352398122e-05	5.80257966113e-05	4.53094129237e-05	4.84472587968e-05	4.27801799094e-05	4.29013807525e-05	4.52145943571e-05	3.91844559384e-05	4.07412383756e-05	4.65423391931e-05
EC:3.2.1.171	0.0	0.0	0.0	8.7449925626e-08	0.0	0.0	0.0	0.0	0.0	0.0
EC:3.2.1.172	9.45259622417e-05	0.000110094889048	0.000129349739617	0.000116658200785	8.87415718654e-05	0.000128474415988	0.00011576218839	9.15785171261e-05	0.000135725719069	9.36418150432e-05
EC:3.2.1.176	0.0	8.33105478985e-08	0.0	0.0	0.0	0.0	0.0	1.21189038985e-07	0.0	0.0
EC:3.2.1.177	0.000175908499256	0.000192822263111	0.000206893798396	0.000185044042625	0.000169933700217	0.000197564591417	0.000177972339491	0.000169987825349	0.000195143945476	0.000168555267078
EC:3.2.1.178	0.0	0.0	0.0	0.0	0.0	0.0	0.0	2.01981731641e-07	0.0	0.0
EC:3.2.1.18	0.00017013703209	0.000180533957296	0.000172891180893	0.000205376150333	0.000210149918179	0.000229955995359	0.00017464537909	0.000188489351968	0.000166211079886	0.000136412767635
EC:3.2.1.180	0.000103449911473	0.000131755631501	0.000107558461169	8.76248254773e-05	9.06882837147e-05	9.29817074141e-05	9.59607614282e-05	5.80495496737e-05	0.000157037244455	9.65132116601e-05
EC:3.2.1.181	2.42498620425e-07	0.0	0.0	0.0	0.0	0.0	0.0	0.0	0.0	0.0
EC:3.2.1.183	1.45499172255e-06	1.99945314956e-06	2.09689660536e-06	2.88584754566e-06	1.99419262619e-06	9.76336643631e-07	8.41761065159e-07	2.94893328196e-06	7.52724958442e-07	1.45712664141e-06
EC:3.2.1.184	1.26099282621e-06	2.12441897141e-06	3.1659027179e-06	3.27937221098e-06	3.27617360017e-06	1.95267328726e-06	3.00628951843e-06	5.61509213962e-06	3.57544355259e-06	3.21424994428e-06
EC:3.2.1.185	3.39498068595e-07	3.33242191594e-07	5.34503056269e-07	3.06074739691e-07	3.32365437698e-07	0.0	3.20670881965e-07	4.44359809611e-07	0.0	4.71423325161e-07
EC:3.2.1.187	1.21249310212e-06	3.33242191594e-07	5.75618675982e-07	3.49799702504e-07	0.0	6.89178807269e-07	5.6117404344e-07	0.0	1.45840460698e-06	0.0
EC:3.2.1.196	1.06699392987e-06	7.49794931087e-07	1.31569983081e-06	1.22429895876e-06	9.02134759466e-07	8.04041941815e-07	5.61174043439e-07	1.81783558477e-06	1.41135929708e-07	8.99989984398e-07
EC:3.2.1.197	2.52198565242e-06	2.08276369746e-06	1.23346859139e-06	1.83644843815e-06	1.42442330442e-06	3.04387306544e-06	1.92402529179e-06	1.69664654579e-06	2.02294832581e-06	1.41426997548e-06
EC:3.2.1.199	6.49896302739e-06	5.12359869576e-06	2.63139966163e-06	8.17656804603e-06	7.7868473975e-06	2.52698895999e-06	3.44721198113e-06	1.36135687126e-05	5.59839187841e-06	7.02849321148e-06
EC:3.2.1.2	1.35799227438e-06	7.91450205036e-07	1.80908726737e-06	1.26802392158e-06	3.41861593061e-06	3.7330518727e-06	9.62012645897e-07	3.91844559384e-06	8.93860888149e-07	8.99989984397e-07
EC:3.2.1.20	0.000254235553654	0.000239976033222	0.000266182522022	0.000267115797825	0.000239445557473	0.000295025961079	0.000226553978109	0.000258051860345	0.000273521431773	0.00024265444246
EC:3.2.1.21	0.00164326765145	0.00153078966236	0.00175395122133	0.00178118008515	0.00150352627859	0.0017006061385	0.00147440463142	0.0015628134504	0.00191813137535	0.00161299633537
EC:3.2.1.22	0.0010603979674	0.00114689465764	0.00105136751168	0.00111476792692	0.00100279400631	0.000961347004573	0.00105620971747	0.000945032126003	0.00102629343552	0.00105281685508
EC:3.2.1.23	0.00168429841803	0.00174056562197	0.00184621467197	0.00193273080626	0.00163248406842	0.0018897857211	0.0016670075799	0.0016343149834	0.0018148198748	0.00163665321496
EC:3.2.1.24	0.00045769189619	0.000513026353959	0.000461399484419	0.00051901530859	0.000472338767746	0.00045123982406	0.000480284813464	0.000409174591959	0.000421431886107	0.000446052178934
EC:3.2.1.25	0.000294053827127	0.000329368251117	0.000265894712684	0.000270919869589	0.000237878691838	0.000229553974388	0.000310409413743	0.000206304140698	0.000269569625742	0.00024569726574
EC:3.2.1.26	9.42349638972e-05	8.89756651556e-05	9.75262499591e-05	0.000117139175376	0.000122642846511	6.35193134033e-05	6.7220633632e-05	0.000144336145431	0.000123540983804	0.000118670107943
EC:3.2.1.28	3.13308217589e-05	3.74897465543e-05	2.32714407575e-05	2.25620808115e-05	2.19361188881e-05	2.28003322072e-05	2.24870455978e-05	1.53910079511e-05	3.08146779862e-05	2.29283162692e-05
EC:3.2.1.3	1.45499172255e-07	0.0	2.46693718278e-07	1.74899851252e-07	6.64730875396e-07	5.16884105452e-07	1.20251580737e-07	4.44359809611e-07	1.8818123961e-07	8.57133318473e-08
EC:3.2.1.31	8.88514945238e-05	9.11833946749e-05	0.000100651037057	8.95924488038e-05	6.95118572557e-05	6.54145551233e-05	8.35748486123e-05	6.65327824026e-05	7.88949847066e-05	7.32848987295e-05
EC:3.2.1.35	9.47199611381e-05	9.08084972093e-05	9.84307935928e-05	0.000114909202273	0.000106546863171	0.000132896646668	9.74438642573e-05	0.000112423031831	9.11738105911e-05	9.18418350744e-05
EC:3.2.1.37	0.000103740909818	0.000111427857814	0.000106078298859	0.000114821752347	9.71456693614e-05	9.28668442795e-05	0.000111393047623	8.9477907117e-05	9.99712835429e-05	9.66846383238e-05
EC:3.2.1.4	0.000256951538203	0.000227479451037	0.000236455928969	0.00025041286203	0.000206731302248	0.000269239187373	0.000254091590097	0.000227229448096	0.000242518572548	0.000216254736251
EC:3.2.1.40	0.000744179766361	0.000806487758931	0.000722730363314	0.000737902472432	0.000661739586457	0.000592980932088	0.000711889357963	0.000587362875613	0.000671807025408	0.00065467842865
EC:3.2.1.41	0.000348470517551	0.000278465506351	0.000325923517465	0.000336070064181	0.000273156909011	0.000367562030544	0.000299747106917	0.000283784332956	0.000371140449821	0.000312553664581
EC:3.2.1.45	7.45440759187e-05	8.64346934447e-05	7.82841399334e-05	7.09218896827e-05	7.35477232849e-05	8.17251202287e-05	8.3855435634e-05	6.03117450681e-05	7.25909131796e-05	7.06706421081e-05
EC:3.2.1.46	3.8799779268e-07	1.66621095797e-07	4.1115619713e-07	7.43324367821e-07	9.4961553628e-08	4.02020970907e-07	2.00419301228e-07	0.0	2.35226549513e-07	2.57139995542e-07
EC:3.2.1.49	0.0	0.0	0.0	0.0	0.0	0.0	2.00419301228e-07	0.0	5.64543718831e-07	0.0
EC:3.2.1.50	8.74935022494e-05	6.84396150986e-05	6.86219693009e-05	9.12977223535e-05	8.44683019521e-05	0.000105501789079	8.68617251524e-05	7.15419293473e-05	7.34847740678e-05	6.40707155559e-05
EC:3.2.1.51	0.000902143367706	0.000948907140564	0.000949853046609	0.00102368882938	0.000918895473681	0.00101958261379	0.000902407945711	0.00086541092739	0.000886239547944	0.000870376028244
EC:3.2.1.52	0.000911309815558	0.000900545367509	0.000949770815369	0.00101205798927	0.000968655327782	0.00114880364015	0.000864328278478	0.000905928462757	0.000951961845878	0.000884861581326
EC:3.2.1.54 3.2.1.133 3.2.1.135	3.51138002376e-05	2.49515090956e-05	2.56972623206e-05	2.73281017581e-05	2.33605421925e-05	2.54421843017e-05	2.08035234675e-05	3.1509150136e-05	3.28846716219e-05	3.34710560864e-05
EC:3.2.1.55	0.00018260146118	0.000201236628449	0.000200849802298	0.000202315402936	0.000185792279673	0.000184412762512	0.000190558671608	0.00018978203505	0.000190533505105	0.000188783613394
EC:3.2.1.58	1.6004908948e-06	1.54124513612e-06	4.93387436556e-07	1.83644843815e-06	2.51648117114e-06	5.16884105452e-07	1.16243194713e-06	4.32240905712e-06	8.46815578245e-07	9.4284665032e-07
EC:3.2.1.59	0.0	0.0	1.23346859139e-07	0.0	9.4961553628e-08	1.14863134545e-07	0.0	8.07926926564e-08	0.0	0.0
EC:3.2.1.6	0.0	0.0	0.0	0.0	9.4961553628e-08	1.14863134545e-07	0.0	1.21189038985e-07	0.0	8.57133318473e-08
EC:3.2.1.64	0.0	0.0	0.0	0.0	1.89923107256e-07	0.0	0.0	0.0	0.0	0.0
EC:3.2.1.65	2.47348592834e-06	1.62455568402e-06	1.72685602794e-06	5.24699553756e-07	1.80426951893e-06	5.16884105452e-07	8.4176106516e-07	8.07926926566e-07	1.928857706e-06	6.42849988855e-07
EC:3.2.1.67	1.64899061889e-06	9.58071300832e-07	1.11012173225e-06	1.66154858689e-06	2.46900039433e-06	1.37835761454e-06	2.284780034e-06	1.49466481414e-06	9.4090619805e-07	5.99993322932e-07
EC:3.2.1.68	3.5356298858e-05	2.74924808065e-05	5.34091900071e-05	4.72666848009e-05	4.3397430008e-05	3.48035297671e-05	2.75376119888e-05	5.97461962195e-05	6.20057184516e-05	4.41423659014e-05
EC:3.2.1.70	3.73447875455e-05	3.69898832669e-05	3.49893923757e-05	3.91338417176e-05	3.12423511436e-05	3.70433608907e-05	2.91409663986e-05	3.38925345694e-05	4.23407789123e-05	4.40566525695e-05
EC:3.2.1.73	0.0	0.0	0.0	0.0	0.0	0.0	8.01677204914e-08	0.0	0.0	0.0
EC:3.2.1.78	9.04034856945e-05	9.40159533034e-05	0.000101267771353	9.6807067668e-05	8.72696677841e-05	0.000121984648887	8.32942615905e-05	8.26105282412e-05	9.19735808595e-05	6.76278188276e-05
EC:3.2.1.8	2.71113457635e-05	3.56985697745e-05	2.70129621514e-05	2.85524007169e-05	3.05776202682e-05	3.23914039416e-05	2.89806309576e-05	3.29634186038e-05	3.7165794823e-05	2.87139661689e-05
EC:3.2.1.80	3.67142911324e-05	3.74897465543e-05	4.48571411068e-05	3.74285681679e-05	4.083346806e-05	3.18745198362e-05	3.28286815412e-05	3.1630339175e-05	4.44578178579e-05	3.51424660574e-05
EC:3.2.1.81	9.69994481701e-08	1.24965821848e-07	1.64462478852e-07	1.31174888439e-07	1.42442330442e-07	0.0	1.60335440983e-07	1.21189038985e-07	2.35226549513e-07	3.85709993313e-07
EC:3.2.1.82	2.81298399693e-06	4.16552739493e-06	4.19379321072e-06	4.06642154161e-06	1.80426951893e-06	4.02020970907e-06	4.28897304629e-06	2.01981731641e-06	5.5983918784e-06	2.65711328727e-06
EC:3.2.1.84	4.36497516765e-07	2.08276369747e-07	2.05578098565e-07	8.7449925626e-08	8.54653982652e-07	1.0337682109e-06	0.0	1.89862827743e-06	9.4090619805e-08	1.71426663695e-07
EC:3.2.1.85	9.21494757616e-07	9.16416026883e-07	1.31569983082e-06	4.15387146724e-06	2.32655806389e-06	1.0337682109e-06	8.41761065159e-07	6.74618983682e-06	2.77567328425e-06	4.02852659682e-06
EC:3.2.1.86	0.000190021918965	0.000169911862439	0.000162571160345	0.000274986291131	0.0002879234306	0.000117792144476	0.000131635397047	0.000372050349683	0.000240213352362	0.00024359728911
EC:3.2.1.89	0.000150979641077	0.000130630939105	0.00018329343268	0.000163662535809	0.000127153520308	0.000177980426977	0.000147027599381	0.000126036600544	0.000167716529803	0.000128784281101
EC:3.2.1.91	0.0	1.66621095797e-07	0.0	8.7449925626e-08	0.0	1.14863134545e-07	4.40922462703e-07	1.21189038985e-07	0.0	2.14283329618e-07
EC:3.2.1.93	1.66839050853e-05	1.49542433478e-05	1.85431444905e-05	2.60600778365e-05	2.38828307374e-05	1.05099768109e-05	1.28268352786e-05	3.38117418767e-05	2.32874284018e-05	2.24997496099e-05
EC:3.2.1.96	3.00698289327e-06	2.8742139025e-06	4.93387436555e-06	4.50367116974e-06	2.84884660884e-06	3.38846246907e-06	3.2467926799e-06	3.83765290118e-06	3.6695341724e-06	4.92851658123e-06
EC:3.2.1.97	1.19309321249e-05	7.03974129742e-06	8.38758642144e-06	1.16308401083e-05	1.04457708991e-05	1.65402913745e-05	7.53576572619e-06	1.18765258205e-05	1.60894959867e-05	2.70425561978e-05
EC:3.2.1.99	5.23312022877e-05	6.07750446919e-05	7.56116246521e-05	5.36068044087e-05	4.93325271097e-05	6.9147606996e-05	6.20498156603e-05	4.83544265549e-05	7.06620554736e-05	4.23852425985e-05
EC:3.2.2.-	0.000145596171703	0.000140753170674	0.00015903521705	0.000166723283206	0.000155974351834	0.000145359296767	0.000147709025005	0.00016546343456	0.000162259273854	0.000149355480744
EC:3.2.2.- 4.2.99.18	0.000119503320146	0.000126923619723	9.7978521776e-05	0.000109006332293	0.000107116632492	7.63265529051e-05	0.000110110364095	0.000101071658513	8.70808686296e-05	8.43847752037e-05
EC:3.2.2.1	7.32345833684e-06	7.70622568061e-06	5.7150711401e-06	1.14996652198e-05	1.36744637224e-05	8.67216665814e-06	8.45769451184e-06	1.14725623572e-05	8.89156357158e-06	1.0671309815e-05
EC:3.2.2.16	7.27495861276e-07	1.37462404033e-06	6.29068981607e-06	1.3554738472e-06	8.07173205838e-07	2.87157836363e-06	1.04218036639e-06	1.69664654579e-06	3.85771541201e-06	9.85703316244e-07
EC:3.2.2.20	3.05548261736e-05	3.65733305274e-05	3.56472422911e-05	4.42496623668e-05	4.21629298108e-05	2.93475308762e-05	3.65163966838e-05	4.84352192475e-05	3.66012511042e-05	3.3128202759e-05
EC:3.2.2.21	2.49288581797e-05	2.54930276569e-05	2.64373434754e-05	3.60730943207e-05	3.23344090103e-05	2.77968785599e-05	2.66958509236e-05	3.70838459293e-05	3.02971795772e-05	3.20567861109e-05
EC:3.2.2.23 4.2.99.18	2.95848316919e-05	3.43656010081e-05	2.87809337991e-05	3.17005980394e-05	2.32655806389e-05	3.48035297671e-05	3.47927906933e-05	3.4458083418e-05	2.4604697079e-05	3.18853594472e-05
EC:3.2.2.26	4.94697185668e-06	4.08221684703e-06	5.01610560498e-06	4.67857102099e-06	4.22578913645e-06	6.2600408327e-06	5.01048253071e-06	3.67606751587e-06	4.28112320113e-06	4.02852659683e-06
EC:3.2.2.27	0.000191234412067	0.000202319665571	0.000196532662228	0.0001955380337	0.00019329424241	0.000200321306646	0.000193204206384	0.000187479443309	0.000196178942294	0.000167012427105
EC:3.2.2.28	1.9399889634e-07	3.74897465543e-07	0.0	2.62349776878e-07	6.17250098582e-07	1.37835761454e-06	2.80587021719e-07	4.84756155938e-07	7.05679648538e-07	1.24284331179e-06
EC:3.2.2.3	0.0	0.0	0.0	8.7449925626e-08	0.0	0.0	0.0	0.0	0.0	2.99996661466e-07
EC:3.2.2.4	1.57624103277e-05	1.27881691024e-05	1.85842601103e-05	1.81458595674e-05	1.54787332414e-05	2.65333840799e-05	1.83183241323e-05	1.2926830825e-05	2.24876581334e-05	1.12713031379e-05
EC:3.2.2.8	1.16399337804e-06	3.74897465544e-07	8.2231239426e-07	1.53037369845e-06	1.42442330442e-06	7.46610374541e-07	4.00838602457e-07	1.73704289211e-06	7.05679648539e-07	3.4285332739e-07
EC:3.2.2.9	0.000186772437451	0.000184949416335	0.000192133290919	0.000195494308737	0.00018897349172	0.000186939751472	0.000181379467612	0.000178430661732	0.000195943715744	0.000177726593585
EC:3.2.2.9 3.2.2.30	1.84298951523e-06	9.16416026883e-07	1.02789049282e-06	3.06074739691e-07	9.02134759466e-07	6.8917880727e-07	1.36285124835e-06	8.48323272893e-07	1.17613274756e-06	1.24284331179e-06
EC:3.3.1.1	0.000156411610174	0.000147917877794	0.000146659415516	0.000163006661367	0.000174301931684	0.000154261189694	0.00014350021968	0.000186994687153	0.000134690722251	0.000153298294009
EC:3.3.2.1 6.3.2.14	0.0	0.0	0.0	4.3724962813e-08	0.0	0.0	0.0	0.0	0.0	0.0
EC:3.3.2.10 3.1.3.76	0.0	0.0	0.0	0.0	0.0	0.0	0.0	1.21189038985e-07	0.0	0.0
EC:3.3.2.12 1.2.1.91	0.0	8.33105478985e-08	0.0	0.0	0.0	0.0	0.0	0.0	0.0	0.0
EC:3.3.2.6	0.0	1.66621095797e-07	0.0	0.0	7.1221165221e-07	6.31747239997e-07	2.00419301228e-07	2.94893328196e-06	1.41135929708e-07	0.0
EC:3.4.-.-	0.00138714060856	0.00139853416757	0.00143012460048	0.00151729993457	0.00140576335913	0.00149505855924	0.00136770139544	0.00145305657743	0.00137969780351	0.00142001276871
EC:3.4.11.-	0.000334842095083	0.000353986518021	0.000355403416799	0.000383992623424	0.000369637847497	0.000366126241362	0.000347246481308	0.000357548061351	0.00033312783942	0.000376195813478
EC:3.4.11.1	1.72174020502e-05	1.42461036906e-05	2.41348687715e-05	1.44292377283e-05	1.79477336357e-05	2.35469425817e-05	1.86790788745e-05	2.58536616501e-05	1.33138227024e-05	2.4685439572e-05
EC:3.4.11.1 3.4.11.5	9.69994481701e-08	0.0	2.46693718278e-07	0.0	1.89923107256e-07	0.0	1.60335440983e-07	4.84756155938e-07	0.0	8.57133318473e-08
EC:3.4.11.10	9.69994481701e-08	0.0	4.11156197129e-07	3.49799702504e-07	2.08915417982e-06	4.02020970907e-07	2.00419301228e-07	8.88719619222e-07	3.7636247922e-07	1.71426663695e-07
EC:3.4.11.15	0.0	0.0	2.46693718278e-07	0.0	0.0	6.31747239997e-07	0.0	0.0	0.0	0.0
EC:3.4.11.18	0.000465839849837	0.000459707603304	0.000480024860149	0.000483772988563	0.000466498632198	0.000514127390223	0.000443046907296	0.000459064079674	0.000448341803371	0.000446652172257
EC:3.4.11.19	2.26493711477e-05	2.36601956032e-05	2.1626815969e-05	2.79402512375e-05	2.75388505521e-05	3.67562030544e-05	2.47317417716e-05	2.84390278151e-05	2.21112956542e-05	2.68282728682e-05
EC:3.4.11.2	3.89452784403e-05	3.45322221039e-05	3.79908326148e-05	3.98771660855e-05	3.66076789236e-05	4.23844966471e-05	3.55143001777e-05	3.82553399728e-05	2.33344737117e-05	2.64425628749e-05
EC:3.4.11.21	0.000169312536781	0.000177534777572	0.000180291992441	0.000197461932064	0.000178147874606	0.000179875668697	0.0001695948127	0.000170836148622	0.000203612101258	0.000186426496768
EC:3.4.11.22	9.69994481701e-08	1.66621095797e-07	0.0	8.7449925626e-08	0.0	0.0	8.01677204914e-08	0.0	3.76362479221e-07	0.0
EC:3.4.11.23	0.0	3.74897465543e-07	0.0	0.0	0.0	5.16884105452e-07	4.40922462702e-07	0.0	9.4090619805e-08	4.71423325161e-07
EC:3.4.11.24	0.0	2.49931643696e-07	0.0	0.0	0.0	0.0	0.0	0.0	9.4090619805e-08	0.0
EC:3.4.11.26	0.0	0.0	0.0	8.7449925626e-08	1.42442330442e-07	0.0	0.0	0.0	0.0	2.14283329618e-07
EC:3.4.11.4	0.000300358791259	0.000282631033746	0.000335750150576	0.000342235283937	0.000328092167785	0.000358717569184	0.000295418050011	0.000323695923128	0.000343195535739	0.00031456792788
EC:3.4.11.5	5.72296744203e-06	5.3318750655e-06	7.68862088632e-06	7.03971901289e-06	8.87890526422e-06	4.13507284362e-06	3.00628951843e-06	1.50274408341e-05	6.02179966753e-06	7.88562652996e-06
EC:3.4.11.6 3.4.11.10	1.55199117072e-05	1.82450099898e-05	1.87076069694e-05	1.99823080055e-05	1.34370598384e-05	1.62531335381e-05	1.63942988405e-05	1.53102152584e-05	1.78301724531e-05	1.4571266414e-05
EC:3.4.11.7	1.89148923932e-06	1.91614260166e-06	1.39793107024e-06	1.22429895876e-06	1.28198097398e-06	9.76336643632e-07	8.4176106516e-07	7.27134233908e-07	3.29317169318e-07	1.11427331402e-06
EC:3.4.11.9	0.000436691515662	0.000448585645159	0.00044256853059	0.000460817383086	0.00045230187993	0.00048512444875	0.000412021999465	0.000439512248051	0.000421431886107	0.000403024086346
EC:3.4.13.-	0.00044236598338	0.000447502608037	0.000480065975768	0.000481324390646	0.000459661400336	0.000552549108728	0.000421762377505	0.000422505386247	0.000477321714271	0.000415838229457
EC:3.4.13.18	0.0	0.0	0.0	8.7449925626e-08	1.42442330442e-07	0.0	0.0	0.0	0.0	0.0
EC:3.4.13.19	0.000141473695156	0.000157456935528	0.00014320570346	0.000162481961813	0.000144626446175	0.000159659757017	0.000145704831993	0.000145022883318	0.000137372304915	0.000162383907185
EC:3.4.13.21	6.02366573136e-05	7.01891366045e-05	9.61694345086e-05	8.58758269647e-05	7.22657423109e-05	8.36203619487e-05	7.24716193242e-05	7.71166251406e-05	8.28467907384e-05	7.04135021126e-05
EC:3.4.13.22	5.61626804905e-05	5.49016510651e-05	6.99376691317e-05	7.04409150917e-05	7.16959729891e-05	5.23775893525e-05	5.23495214809e-05	8.24893392022e-05	6.14411747327e-05	6.20993089234e-05
EC:3.4.13.22 3.4.16.4	7.27495861275e-07	7.91450205035e-07	2.87809337991e-07	4.80974590943e-07	8.07173205838e-07	5.74315672725e-07	8.81844925405e-07	3.23170770626e-07	4.70453099026e-07	4.28566659237e-07
EC:3.4.13.9	2.42498620425e-05	2.37018508771e-05	1.75563696174e-05	2.89459253822e-05	3.16221973581e-05	2.26280375053e-05	1.99617624024e-05	3.41753089937e-05	2.52162861078e-05	2.54140028927e-05
EC:3.4.14.-	0.0	0.0	0.0	0.0	9.4961553628e-08	0.0	0.0	1.21189038985e-07	0.0	0.0
EC:3.4.14.1	0.0	4.16552739493e-07	0.0	0.0	5.69769321768e-07	2.2972626909e-07	4.00838602457e-08	1.41387212149e-06	3.29317169318e-07	0.0
EC:3.4.14.10	0.0	0.0	0.0	0.0	0.0	1.72294701817e-07	0.0	3.23170770626e-07	0.0	0.0
EC:3.4.14.11	8.24495309446e-06	4.49876958652e-06	2.42582156307e-06	1.09749656661e-05	1.06356940063e-05	5.6282935927e-06	2.76578635695e-06	1.38559467906e-05	8.79747295177e-06	1.30284264408e-05
EC:3.4.14.12	0.0	0.0	0.0	3.06074739691e-07	0.0	0.0	0.0	0.0	1.8818123961e-07	1.28569997771e-07
EC:3.4.14.13	0.0	0.0	0.0	3.06074739691e-07	3.32365437698e-07	0.0	8.01677204914e-08	3.23170770626e-07	9.4090619805e-08	1.02855998217e-06
EC:3.4.14.2	0.0	0.0	0.0	0.0	0.0	0.0	0.0	1.21189038985e-07	0.0	0.0
EC:3.4.14.4	0.000128912266618	0.00011338565569	0.000134818117039	0.000136072084274	0.000134892886929	0.000188892424759	0.000129230365432	0.000123855197842	0.000137748667395	0.00011207018139
EC:3.4.14.5	0.00022154673962	0.000202611252489	0.000232919985674	0.000233753651198	0.000241439750099	0.000308809537224	0.000213125884926	0.000211838440145	0.000243177206886	0.000175026623632
EC:3.4.14.9	8.24495309446e-07	4.9986328739e-07	9.45659253397e-07	1.13684903314e-06	3.7509813683e-06	2.58442052726e-06	1.08226422663e-06	3.91844559384e-06	8.93860888149e-07	9.42846650321e-07
EC:3.4.15.1	1.89148923932e-06	9.99726574783e-07	1.2745842111e-06	1.88017340096e-06	2.94380816247e-06	3.9627781418e-06	2.64553477622e-06	2.74695155032e-06	7.99770268343e-07	2.27140329396e-06
EC:3.4.15.5	0.000283286888381	0.000260762014922	0.0002922087093	0.000279839762003	0.000280753833301	0.000385652974234	0.000264032387438	0.000259465732466	0.000262136466777	0.000215397602932
EC:3.4.15.6	1.06699392987e-06	2.08276369746e-07	7.81196774547e-07	1.53037369846e-06	9.02134759466e-07	8.04041941814e-07	9.21928785651e-07	1.5754575068e-06	0.0	2.57139995542e-07
EC:3.4.16.-	5.8199668902e-07	2.91586917645e-07	4.52271816843e-07	3.49799702504e-07	2.3740388407e-06	1.60808388363e-06	5.6117404344e-07	3.59527482321e-06	1.41135929708e-07	3.85709993313e-07
EC:3.4.16.2	0.0	1.24965821848e-07	0.0	0.0	2.84884660884e-07	0.0	0.0	3.23170770626e-07	0.0	8.57133318473e-08
EC:3.4.16.4	0.000692818558555	0.000829314849056	0.000733050383862	0.000801784643102	0.000732153578472	0.000685216029127	0.000732011455807	0.000754765334797	0.000732965928282	0.000752263056958
EC:3.4.16.4 3.4.21.-	7.09065966123e-05	6.42740877037e-05	8.15733895105e-05	6.31825712648e-05	6.58083566642e-05	8.97655396468e-05	6.4935853598e-05	6.3503056428e-05	7.30613662787e-05	6.0085045625e-05
EC:3.4.16.5	4.36497516765e-07	2.08276369747e-07	5.34503056269e-07	8.7449925626e-08	1.89923107256e-06	8.61473509087e-07	2.00419301228e-07	1.89862827743e-06	3.29317169318e-07	8.57133318473e-08
EC:3.4.16.6	9.69994481701e-08	0.0	1.23346859139e-07	1.31174888439e-07	9.02134759466e-07	0.0	8.01677204914e-08	4.44359809611e-07	0.0	0.0
EC:3.4.17.-	0.00023614515657	0.00025430544746	0.000260919722698	0.00028771025531	0.00025259773265	0.000245634813224	0.000245673979446	0.000261566342475	0.000267875994585	0.000263182785437
EC:3.4.17.11	4.29222558152e-05	5.45267535996e-05	4.71185001911e-05	5.71485263966e-05	4.44420070979e-05	3.65264767853e-05	4.29298143231e-05	3.7164638622e-05	4.2952367941e-05	4.10566859549e-05
EC:3.4.17.13	7.76480582602e-05	7.18553475624e-05	7.01432472303e-05	6.37072708185e-05	6.21998176263e-05	7.13300065524e-05	6.36932539304e-05	7.1259154923e-05	5.73482327712e-05	6.64706888476e-05
EC:3.4.17.14	2.42498620425e-07	0.0	0.0	1.31174888439e-07	0.0	0.0	0.0	0.0	0.0	0.0
EC:3.4.17.18	4.84997240851e-08	0.0	0.0	2.18624814065e-07	0.0	0.0	0.0	0.0	2.35226549513e-07	1.28569997771e-07
EC:3.4.17.19	8.47775177006e-05	7.92283310515e-05	8.56849514818e-05	9.53204189323e-05	9.49140728512e-05	0.000105559220647	8.59397963667e-05	0.000115210379728	9.99712835429e-05	0.000105598824836
EC:3.4.17.21	9.69994481701e-08	0.0	0.0	2.18624814065e-07	1.42442330442e-07	2.87157836362e-07	0.0	3.63567116954e-07	0.0	0.0
EC:3.4.17.22	6.11096523472e-06	5.16525396971e-06	3.04255585876e-06	1.1936914848e-05	5.88761632494e-06	6.08774613088e-06	2.52528319548e-06	9.16997061651e-06	2.54044673474e-06	5.74279323378e-06
EC:3.4.17.4	4.8499724085e-07	6.24829109238e-07	1.64462478852e-07	4.80974590943e-07	1.89923107256e-07	1.09119977818e-06	4.81006322948e-07	7.27134233909e-07	0.0	4.28566659237e-07
EC:3.4.18.1	4.84997240851e-08	3.33242191594e-07	3.70040577417e-07	1.74899851252e-07	8.54653982652e-07	8.04041941814e-07	4.40922462703e-07	1.17149404352e-06	2.35226549513e-07	8.57133318473e-08
EC:3.4.19.-	7.61445668135e-06	7.20636239322e-06	9.37436129456e-06	1.43855127655e-05	1.20601173108e-05	1.44727549527e-05	7.97668818889e-06	1.57141787217e-05	9.50315260031e-06	1.07998798128e-05
EC:3.4.19.1	4.36497516765e-07	2.49931643696e-07	4.52271816842e-07	4.3724962813e-07	3.79846214512e-07	4.02020970907e-07	4.40922462703e-07	4.03963463282e-07	4.23407789123e-07	2.14283329618e-07
EC:3.4.19.11	0.000103934908714	0.000129797833626	0.000131158826884	0.000131874487844	0.000108968382788	0.00010274507385	0.000113517492216	0.000102243152557	0.000126269611778	0.000116355847983
EC:3.4.19.12	1.89148923932e-06	3.08249027225e-06	1.23346859139e-06	1.57409866127e-06	1.50039254732e-05	1.29795342036e-05	1.48310282909e-06	4.43147919221e-05	4.70453099026e-07	4.32852325829e-06
EC:3.4.19.3	6.17886484843e-05	6.92310653036e-05	8.77818480871e-05	7.85300332121e-05	6.54285104497e-05	7.63839844723e-05	6.92248266443e-05	6.75426910608e-05	8.68456420801e-05	7.20420554177e-05
EC:3.4.19.5	4.70447323625e-06	4.37380376467e-06	3.70040577416e-06	5.24699553756e-06	4.51067379733e-06	5.05397791998e-06	4.2088053258e-06	4.64557982775e-06	4.56339506054e-06	4.02852659683e-06
EC:3.4.19.9	0.0	1.24965821848e-07	0.0	0.0	6.17250098582e-07	2.87157836362e-07	0.0	1.89862827743e-06	0.0	0.0
EC:3.4.21.-	0.000272228951289	0.00026738520348	0.000290687431371	0.000300477944451	0.000302879875297	0.000346082624384	0.00025445234484	0.000298125035902	0.000288387749703	0.000290953904956
EC:3.4.21.102	0.000500808150902	0.000498113765885	0.000538203462042	0.000525442878124	0.000505860196176	0.000557832812917	0.000477519027107	0.000469607526066	0.000488518498028	0.00043893797239
EC:3.4.21.105	8.87544950756e-06	1.04138184873e-05	1.21291078153e-05	1.08437907776e-05	1.41017907138e-05	1.11991556181e-05	7.09484326349e-06	2.13696672076e-05	1.17142821657e-05	1.07141664809e-05
EC:3.4.21.107	0.000239879635325	0.000283964002512	0.000271650899443	0.000281676210441	0.000253120021195	0.000242935529562	0.000242146599744	0.000246821676066	0.000269616671052	0.000261597088798
EC:3.4.21.110	0.0	1.24965821848e-07	0.0	3.06074739691e-07	0.0	0.0	8.01677204914e-08	0.0	0.0	0.0
EC:3.4.21.111	0.0	0.0	2.05578098565e-07	0.0	0.0	0.0	0.0	0.0	0.0	0.0
EC:3.4.21.112	0.0	0.0	0.0	0.0	0.0	5.74315672724e-07	0.0	0.0	1.8818123961e-07	0.0
EC:3.4.21.116	0.000213010788181	0.000242058796919	0.000208702885663	0.000234103450901	0.000195335915813	0.000206294189643	0.000216412761466	0.000180288893663	0.000205870276134	0.000196926379919
EC:3.4.21.121	0.0	7.08139657137e-07	8.22312394258e-08	0.0	0.0	8.61473509087e-07	6.4134176393e-07	0.0	2.35226549513e-07	9.85703316244e-07
EC:3.4.21.19	0.0	0.0	0.0	0.0	1.89923107256e-07	0.0	0.0	0.0	2.82271859415e-07	2.57139995542e-07
EC:3.4.21.26	1.7120402602e-05	1.7203628141e-05	2.19557409267e-05	2.18624814065e-05	1.63808680008e-05	2.45232792253e-05	1.36285124835e-05	1.551219699e-05	1.67010850154e-05	1.58141097258e-05
EC:3.4.21.4	0.0	0.0	0.0	0.0	0.0	0.0	0.0	0.0	0.0	1.28569997771e-07
EC:3.4.21.48	3.8799779268e-07	2.91586917645e-07	6.16734295693e-07	5.68424516569e-07	5.22288544954e-07	5.74315672724e-07	4.00838602456e-07	1.09070135086e-06	2.82271859415e-07	4.28566659237e-07
EC:3.4.21.50	2.42498620425e-07	3.33242191593e-07	4.93387436556e-07	3.06074739691e-07	1.42442330442e-06	3.44589403635e-07	2.8058702172e-07	4.84756155938e-07	9.4090619805e-08	3.42853327389e-07
EC:3.4.21.53	0.000711442452603	0.000689269818038	0.000730048943623	0.000755611082371	0.000728070231666	0.000752238668134	0.000690805247474	0.000733314874896	0.000722898231963	0.000712320644317
EC:3.4.21.61	0.0	4.16552739492e-08	8.22312394258e-08	4.3724962813e-07	0.0	0.0	0.0	1.21189038985e-07	0.0	2.14283329618e-07
EC:3.4.21.62	3.05548261736e-06	5.16525396971e-06	4.440486929e-06	4.28504635567e-06	3.51357748424e-06	3.21616776726e-06	3.32696040039e-06	2.90853693563e-06	4.93975753977e-06	4.58566325383e-06
EC:3.4.21.63	2.9099834451e-07	0.0	0.0	1.31174888439e-07	0.0	0.0	1.60335440983e-07	2.82774424298e-07	0.0	1.28569997771e-07
EC:3.4.21.66	5.33496964935e-07	5.8317383529e-07	1.2745842111e-06	3.0170224341e-06	1.94671184937e-06	1.89524171999e-06	2.76578635695e-06	2.01981731641e-06	9.87951507954e-07	1.58569663918e-06
EC:3.4.21.72	1.45499172255e-07	0.0	1.31569983081e-06	8.7449925626e-08	3.79846214512e-07	4.02020970907e-07	2.00419301228e-07	8.07926926565e-07	0.0	5.57136657007e-07
EC:3.4.21.81	5.81996689021e-07	0.0	3.28924957703e-07	8.30774293447e-07	2.84884660884e-07	3.44589403635e-07	2.00419301228e-07	1.61585385313e-07	0.0	0.0
EC:3.4.21.83	1.55199117072e-06	1.41627931427e-06	2.13801222508e-06	3.06074739691e-06	3.60853903786e-06	4.07764127634e-06	1.08226422663e-06	2.38338443337e-06	3.29317169318e-06	2.78568328504e-06
EC:3.4.21.88	0.00037766735145	0.000395016962861	0.000387843640752	0.000368513986588	0.000379323925967	0.000347058961027	0.000410899651379	0.00034809531631	0.000360414119163	0.000317996461154
EC:3.4.21.89	0.000357539965955	0.000389810053617	0.000380113904246	0.000403887481504	0.000390339466188	0.000407362106663	0.00035245738314	0.000389622760336	0.000375280437093	0.00037606724348
EC:3.4.21.92	0.00048713122871	0.000511193521905	0.000525252041833	0.000498508301031	0.000500779753057	0.000563231380241	0.000493672822786	0.000500349145621	0.000479909206316	0.000512051444456
EC:3.4.21.96	0.000261850010335	0.000244516458082	0.00033945055635	0.000306949238947	0.000270877831724	0.000341545530569	0.000265635741848	0.000266050336918	0.000353874821087	0.000347867557302
EC:3.4.22.-	1.45499172255e-07	8.33105478985e-07	6.57849915408e-07	3.49799702504e-07	5.69769321768e-06	3.73305187271e-06	1.60335440983e-07	1.56737823753e-05	1.41135929708e-07	3.85709993313e-07
EC:3.4.22.1	1.89148923932e-06	1.95779787561e-06	1.64462478852e-06	1.13684903314e-06	5.27036622635e-06	5.22627262179e-06	1.36285124835e-06	7.55411676338e-06	1.03499681786e-06	1.37141330956e-06
EC:3.4.22.10	4.36497516765e-07	9.58071300832e-07	2.42582156306e-06	5.24699553756e-07	5.69769321768e-07	4.02020970907e-07	6.41341763931e-07	3.63567116954e-07	1.27022336737e-06	1.54283997325e-06
EC:3.4.22.15	5.8199668902e-07	5.4151856134e-07	8.22312394259e-07	7.87049330634e-07	2.51648117115e-06	1.72294701817e-06	6.01257903686e-07	2.78734789665e-06	5.64543718831e-07	5.14279991084e-07
EC:3.4.22.16	8.7299503353e-07	8.74760752933e-07	6.98965535121e-07	5.24699553756e-07	2.46900039433e-06	2.2972626909e-06	9.21928785652e-07	2.42378077969e-06	8.93860888149e-07	6.85706654779e-07
EC:3.4.22.34	0.0	8.33105478985e-08	2.46693718278e-07	3.06074739691e-07	1.56686563486e-06	9.76336643632e-07	8.01677204914e-08	1.77743923844e-06	0.0	0.0
EC:3.4.22.35	0.0	1.24965821848e-07	0.0	0.0	1.42442330442e-07	0.0	8.01677204914e-08	4.03963463282e-07	0.0	0.0
EC:3.4.22.37	3.39498068595e-07	1.24965821848e-06	1.80908726737e-06	1.18057399595e-06	6.17250098582e-07	7.46610374542e-07	1.20251580737e-07	7.27134233908e-07	1.7877217763e-06	1.84283663472e-06
EC:3.4.22.38	0.0	0.0	0.0	0.0	0.0	0.0	0.0	1.61585385313e-07	0.0	0.0
EC:3.4.22.40	9.02579865223e-05	8.41436533775e-05	0.000102953511761	0.000104152861421	0.000104885035982	0.000126349447999	9.49185810618e-05	0.00010187958544	9.80424258369e-05	8.04419619387e-05
EC:3.4.22.41	6.7899613719e-07	2.91586917645e-07	6.9896553512e-07	5.68424516569e-07	3.46609670742e-06	2.35469425817e-06	8.81844925405e-07	6.34222637353e-06	5.17498408928e-07	4.7142332516e-07
EC:3.4.22.47	2.13398785974e-06	3.95725102518e-06	3.86486825301e-06	4.11014650442e-06	4.46319302052e-06	4.47966224725e-06	2.12444459302e-06	1.93902462375e-06	5.6454371883e-06	4.75708991753e-06
EC:3.4.22.49	9.69994481701e-08	0.0	0.0	0.0	0.0	0.0	2.00419301228e-07	2.42378077969e-07	0.0	0.0
EC:3.4.22.68	0.0	8.33105478985e-08	0.0	4.3724962813e-08	2.3740388407e-07	0.0	0.0	8.07926926564e-07	0.0	0.0
EC:3.4.22.70	0.0001961328842	0.000248223777464	0.000231110898406	0.000276123140164	0.000279376890774	0.0002686648717	0.000222625759805	0.000291903998568	0.000264300551033	0.000353310353875
EC:3.4.22.8	0.0	0.0	0.0	0.0	0.0	5.16884105451e-07	0.0	4.44359809611e-07	0.0	0.0
EC:3.4.23.-	4.11762657482e-05	6.00669050348e-05	4.78174657262e-05	5.378170426e-05	4.85728346807e-05	4.2786517618e-05	4.58559361211e-05	4.52439078876e-05	4.78450801709e-05	4.41852225673e-05
EC:3.4.23.25	4.84997240851e-06	2.91586917645e-06	4.97498998526e-06	4.19759643005e-06	1.2250040418e-05	1.14288818872e-05	3.7678828631e-06	1.33307942883e-05	3.15203576347e-06	3.34281994204e-06
EC:3.4.23.34	0.0	0.0	0.0	0.0	9.4961553628e-08	0.0	0.0	0.0	0.0	0.0
EC:3.4.23.36	0.000242983617666	0.000252347649585	0.000255821385854	0.000266809723085	0.000242009519421	0.000250057043904	0.000230923118875	0.000226502313862	0.000240448578912	0.000225168922763
EC:3.4.23.40	0.0	8.33105478985e-08	5.34503056269e-07	6.55874442195e-07	1.37694252761e-06	1.20606291272e-06	1.60335440983e-07	1.45426846782e-06	2.82271859416e-07	0.0
EC:3.4.23.43	4.07397682314e-06	2.08276369746e-06	5.83841799923e-06	3.27937221097e-06	2.56396194796e-06	2.2972626909e-06	2.52528319548e-06	5.291921369e-06	3.43430762288e-06	3.85709993313e-06
EC:3.4.23.43 2.1.1.-	5.81026694539e-05	5.89422126382e-05	6.61550321181e-05	7.73494592162e-05	5.99682211161e-05	6.15092085488e-05	6.53767760607e-05	7.00876608795e-05	5.67366437425e-05	6.61706921861e-05
EC:3.4.23.5	8.24495309445e-07	9.58071300834e-07	1.56239354909e-06	8.30774293447e-07	4.22578913644e-06	2.52698895999e-06	8.4176106516e-07	5.49390310064e-06	8.93860888148e-07	8.99989984397e-07
EC:3.4.23.51	3.63747930638e-06	2.74924808065e-06	1.56239354909e-06	3.76034680192e-06	4.79555845822e-06	9.18905076359e-07	4.1286376053e-06	6.82698252947e-06	3.81067010211e-06	3.47138993981e-06
EC:3.4.23.52	3.58897958229e-06	4.33214849072e-06	2.26135908421e-06	3.41054709941e-06	5.65021244087e-06	2.12496798908e-06	3.08645723892e-06	6.42301906619e-06	3.81067010211e-06	2.82853995097e-06
EC:3.4.24.-	0.0023068893761	0.00224909320634	0.00245242336902	0.0025261222766	0.00237574814867	0.00269652694658	0.00226810514814	0.00240342102114	0.00237903427646	0.00236170228906
EC:3.4.24.13	5.8199668902e-07	0.0	0.0	1.74899851252e-07	0.0	0.0	0.0	0.0	0.0	0.0
EC:3.4.24.15	1.26099282621e-06	1.12469239663e-06	1.06900611254e-06	1.22429895876e-06	0.0	8.04041941813e-07	1.32276738811e-06	9.2911596555e-07	1.41135929708e-07	1.24284331179e-06
EC:3.4.24.25	2.08548813566e-06	9.16416026883e-07	2.26135908421e-06	1.57409866127e-06	5.69769321768e-07	9.18905076359e-07	1.00209650614e-06	1.8582319311e-06	1.41135929708e-07	1.67140997102e-06
EC:3.4.24.26	8.72995033531e-07	0.0	1.85020288708e-06	1.70527354971e-06	3.79846214512e-07	4.5945253818e-07	1.04218036639e-06	5.65548848596e-07	0.0	8.99989984397e-07
EC:3.4.24.28	8.53595143896e-06	6.62318855792e-06	6.16734295694e-06	7.56441856665e-06	1.03508093455e-05	8.49987195632e-06	4.76997936924e-06	9.16997061651e-06	7.3861136547e-06	1.16141564653e-05
EC:3.4.24.29	0.0	0.0	1.64462478852e-07	8.7449925626e-08	0.0	0.0	0.0	0.0	0.0	0.0
EC:3.4.24.3	0.0	1.24965821848e-07	0.0	0.0	2.3740388407e-07	1.14863134545e-07	1.60335440983e-07	0.0	1.8818123961e-07	2.14283329618e-07
EC:3.4.24.36	0.0	8.33105478985e-08	0.0	0.0	1.42442330442e-07	4.5945253818e-07	0.0	1.93902462375e-06	0.0	0.0
EC:3.4.24.39	0.0	0.0	8.22312394258e-08	0.0	4.7480776814e-08	0.0	8.01677204914e-08	0.0	0.0	0.0
EC:3.4.24.40	0.0	0.0	2.8780933799e-07	3.06074739691e-07	7.1221165221e-07	1.72294701817e-07	2.40503161474e-07	1.21189038985e-07	7.99770268343e-07	0.0
EC:3.4.24.55	0.0	0.0	0.0	0.0	1.89923107256e-07	0.0	0.0	0.0	0.0	0.0
EC:3.4.24.56	1.45499172255e-07	0.0	2.8780933799e-07	8.7449925626e-08	1.13953864354e-06	1.72294701817e-07	0.0	3.4336894379e-06	0.0	0.0
EC:3.4.24.59	0.0	0.0	0.0	0.0	4.7480776814e-08	0.0	0.0	0.0	0.0	0.0
EC:3.4.24.64	1.11549365395e-06	7.08139657137e-07	7.40081154834e-07	1.04939910751e-06	2.46900039433e-06	2.18239955635e-06	6.81425624177e-07	3.31250039892e-06	2.82271859416e-07	9.85703316246e-07
EC:3.4.24.70	1.0815438471e-05	2.14108108099e-05	2.02700005185e-05	2.54042033944e-05	1.5573694795e-05	1.86078277963e-05	1.53120346138e-05	3.35289674524e-05	6.91566055568e-06	1.67998130421e-05
EC:3.4.24.71	9.69994481701e-08	8.33105478985e-08	1.23346859139e-07	3.06074739691e-07	3.32365437698e-07	7.46610374541e-07	1.20251580737e-07	6.86737887579e-07	5.17498408928e-07	1.71426663695e-07
EC:3.4.24.75	0.0	1.24965821848e-07	0.0	0.0	0.0	0.0	1.20251580737e-07	0.0	0.0	0.0
EC:3.4.24.78	7.31860836443e-05	0.000104554737613	8.35880548764e-05	0.000101354463801	8.57977637029e-05	7.13874381196e-05	8.5659209345e-05	7.57835457118e-05	7.98358909046e-05	8.09133852639e-05
EC:3.4.24.84	6.07701542786e-05	5.14026080534e-05	5.89186830487e-05	6.10400480869e-05	5.17065659504e-05	5.97862615306e-05	5.65583268067e-05	5.11013781052e-05	6.16293559723e-05	4.93708791441e-05
EC:3.4.24.85	0.0	0.0	0.0	0.0	0.0	0.0	0.0	8.07926926564e-08	0.0	0.0
EC:3.4.24.89	0.0	0.0	0.0	8.7449925626e-08	0.0	2.2972626909e-07	0.0	0.0	0.0	1.71426663695e-07
EC:3.4.25.-	0.0	0.0	0.0	0.0	0.0	0.0	8.01677204914e-08	1.21189038985e-07	0.0	0.0
EC:3.4.25.1	1.47439161219e-05	8.83091807724e-06	1.10601017028e-05	1.41231629886e-05	2.8346023758e-05	1.42430286836e-05	8.49777837209e-06	3.93056449774e-05	1.3502003942e-05	1.12713031379e-05
EC:3.4.25.2	3.56957969266e-05	3.34908402552e-05	2.85753557005e-05	3.44552706966e-05	4.2637737579e-05	2.86009205017e-05	2.93013018396e-05	3.84573217045e-05	3.06735420565e-05	3.83995726676e-05
EC:3.5.-.-	1.9399889634e-07	2.08276369746e-07	3.28924957703e-07	4.3724962813e-07	2.84884660884e-07	1.14863134545e-07	1.20251580737e-07	4.84756155938e-07	2.35226549513e-07	1.77855163583e-05
EC:3.5.1.-	0.000347791521414	0.00036610820274	0.000374563295585	0.000404062381355	0.000378326829654	0.000372673440031	0.000347206397448	0.000377665441823	0.000382760641367	0.0003672387703
EC:3.5.1.1	0.00025656354041	0.000258096077389	0.000288014916089	0.000281982285181	0.00028032650631	0.000297954971009	0.00024791867562	0.000261647135168	0.000278320053383	0.000266482748713
EC:3.5.1.10	1.63444070167e-05	1.22049952671e-05	1.58295135895e-05	1.01879163354e-05	1.08730978904e-05	1.17160397236e-05	1.65546342815e-05	1.15937513962e-05	1.19024634053e-05	1.39284164252e-05
EC:3.5.1.100	0.0	2.49931643695e-07	0.0	1.74899851252e-07	0.0	0.0	2.00419301228e-07	8.07926926564e-08	0.0	0.0
EC:3.5.1.101	2.42498620425e-07	2.49931643695e-07	2.8780933799e-07	3.49799702504e-07	7.59692429024e-07	6.31747239997e-07	2.00419301228e-07	8.88719619221e-07	2.35226549513e-07	2.57139995542e-07
EC:3.5.1.102	2.279487032e-06	2.20772951931e-06	1.85020288708e-06	3.10447235973e-06	4.22578913644e-06	1.09119977818e-06	1.28268352786e-06	2.78734789665e-06	3.05794514366e-06	3.8142432672e-06
EC:3.5.1.103	0.0	8.33105478985e-08	0.0	0.0	0.0	0.0	1.60335440983e-07	0.0	0.0	2.57139995542e-07
EC:3.5.1.105	1.89148923932e-05	2.50764749174e-05	1.72685602794e-05	3.06511989319e-05	1.72355219835e-05	2.14794061599e-05	2.02423494241e-05	2.3510673563e-05	1.37842758014e-05	2.45140129083e-05
EC:3.5.1.107	9.69994481701e-08	0.0	0.0	0.0	0.0	0.0	0.0	0.0	0.0	0.0
EC:3.5.1.11	0.0	0.0	0.0	1.74899851252e-07	3.32365437698e-07	4.02020970907e-07	4.00838602457e-07	8.07926926564e-07	4.70453099025e-08	1.11427331402e-06
EC:3.5.1.116	0.0	0.0	0.0	0.0	0.0	0.0	0.0	2.42378077969e-07	0.0	0.0
EC:3.5.1.14	0.0	0.0	0.0	1.31174888439e-07	2.3740388407e-07	6.31747239997e-07	0.0	3.23170770625e-07	0.0	0.0
EC:3.5.1.15	3.39498068595e-07	0.0	0.0	6.55874442195e-07	0.0	2.2972626909e-07	2.40503161474e-07	2.42378077969e-07	0.0	0.0
EC:3.5.1.16	9.66599501015e-05	9.67235461101e-05	0.000104762599029	9.89495908458e-05	8.99285912857e-05	0.000119400228359	9.36358975339e-05	8.44687601723e-05	8.98565419139e-05	7.78705619833e-05
EC:3.5.1.18	0.000116544836976	0.000122216573767	0.000109079739098	0.000148708598527	0.000138501425966	0.000117160397236	0.000113878246958	0.000158717244724	0.000123917346283	0.000137012760958
EC:3.5.1.19	2.42498620425e-07	0.0	0.0	8.7449925626e-08	0.0	0.0	0.0	0.0	0.0	0.0
EC:3.5.1.19 3.5.1.-	2.58503529373e-05	3.5282017035e-05	2.12156597719e-05	2.06819074105e-05	2.48324462737e-05	3.41143509598e-05	2.40904000077e-05	2.46013749139e-05	2.27699299928e-05	2.018548965e-05
EC:3.5.1.2	5.19432044951e-05	4.7611978124e-05	4.55972222617e-05	7.56441856665e-05	7.06039151224e-05	6.50699657197e-05	4.16872146555e-05	7.37637283954e-05	5.79598217999e-05	5.98707622954e-05
EC:3.5.1.23	4.36497516765e-07	0.0	2.87809337991e-07	2.62349776878e-07	2.3740388407e-07	5.16884105452e-07	2.8058702172e-07	2.98932962829e-06	3.76362479221e-07	1.02855998217e-06
EC:3.5.1.24	0.000171640523537	0.000172786076341	0.000159857529444	0.000172407528372	0.000172117815951	0.000167585313301	0.000163421898222	0.000151890262194	0.000171244928045	0.000147984067434
EC:3.5.1.25	0.000525931007978	0.000608083689111	0.000527554516537	0.000558936199639	0.000519154813684	0.000499999224674	0.000519045906321	0.000454216518115	0.000510676838992	0.000512994291106
EC:3.5.1.26	1.45499172255e-07	6.66484383188e-07	8.22312394258e-08	2.62349776878e-07	9.4961553628e-07	4.5945253818e-07	3.20670881965e-07	1.09070135086e-06	3.29317169318e-07	8.57133318474e-07
EC:3.5.1.28	0.000764889148545	0.000866762940336	0.000782512474377	0.000764837049525	0.000785711894718	0.000750975173654	0.000865811381307	0.000752179968632	0.000760487434575	0.000741077467152
EC:3.5.1.28 3.2.1.96	0.0	3.74897465543e-07	4.93387436555e-07	3.49799702504e-07	3.79846214512e-07	4.02020970907e-07	0.0	8.07926926564e-08	8.93860888148e-07	4.28566659237e-07
EC:3.5.1.3	0.0	0.0	1.23346859139e-07	3.06074739691e-07	3.32365437698e-07	0.0	1.20251580737e-07	4.84756155939e-07	1.41135929708e-07	0.0
EC:3.5.1.32	3.56472972025e-05	3.15330423796e-05	3.78263701359e-05	4.16698895608e-05	4.54865841878e-05	4.31885385889e-05	3.57548033392e-05	4.68193653944e-05	4.43637272381e-05	5.36565457364e-05
EC:3.5.1.38	0.0	0.0	0.0	0.0	1.89923107256e-07	0.0	0.0	0.0	0.0	0.0
EC:3.5.1.4	9.4089464725e-06	1.12469239663e-05	7.03077097091e-06	1.5434911873e-05	1.69506373226e-05	1.44153233854e-05	9.58004259872e-06	2.1167685476e-05	1.17613274756e-05	1.52141164029e-05
EC:3.5.1.41	0.0	2.08276369746e-07	0.0	2.62349776878e-07	0.0	0.0	0.0	0.0	0.0	1.28569997771e-07
EC:3.5.1.42	0.000206996822395	0.000229353938365	0.000202946698903	0.000235764999488	0.000207158629239	0.000209567788977	0.00020887699574	0.000207192860318	0.000189639644217	0.000197783513238
EC:3.5.1.44	4.70447323625e-06	2.9575244504e-06	5.46837742182e-06	6.90854412445e-06	4.46319302052e-06	7.52353531269e-06	5.57165657415e-06	5.89786656392e-06	7.62134020421e-06	4.28566659237e-06
EC:3.5.1.47	4.36497516765e-07	1.04138184873e-06	3.70040577417e-07	3.93524665317e-07	2.7064042784e-06	5.74315672724e-07	6.81425624177e-07	1.81783558477e-06	1.41135929708e-07	1.84283663472e-06
EC:3.5.1.49	0.0	8.33105478985e-08	0.0	6.55874442195e-07	6.64730875396e-07	4.02020970907e-07	3.60754742211e-07	3.63567116954e-07	1.41135929708e-07	2.14283329618e-07
EC:3.5.1.5	2.38133645257e-05	2.31603323158e-05	2.23668971238e-05	3.93961914945e-05	3.48508901815e-05	3.54927085744e-05	2.44110708896e-05	3.3973327262e-05	2.413424398e-05	3.01282361443e-05
EC:3.5.1.52	0.0	0.0	0.0	0.0	2.3740388407e-07	2.2972626909e-07	0.0	5.65548848595e-07	0.0	0.0
EC:3.5.1.53	2.54623551447e-05	2.31603323158e-05	3.13301022213e-05	2.96017998244e-05	2.48324462737e-05	2.92326677417e-05	2.64553477622e-05	2.6338417806e-05	2.85094578009e-05	1.90283596701e-05
EC:3.5.1.54	1.45499172255e-07	0.0	4.1115619713e-07	0.0	0.0	0.0	0.0	0.0	1.8818123961e-07	0.0
EC:3.5.1.6	0.0	8.33105478985e-08	1.64462478852e-07	8.30774293447e-07	2.84884660884e-07	8.04041941814e-07	2.8058702172e-07	9.69512311878e-07	9.4090619805e-08	5.57136657008e-07
EC:3.5.1.6 3.5.1.87	5.23797020118e-06	4.45711431257e-06	3.70040577416e-06	7.65186849228e-06	7.59692429024e-06	7.00665120724e-06	5.45140499341e-06	1.0826220816e-05	3.43430762288e-06	7.62848653441e-06
EC:3.5.1.68	0.0	1.24965821848e-07	1.64462478852e-07	0.0	0.0	0.0	1.20251580737e-07	0.0	0.0	0.0
EC:3.5.1.78 6.3.1.8	0.0	0.0	0.0	0.0	0.0	0.0	0.0	3.63567116954e-07	0.0	0.0
EC:3.5.1.81	9.24889738302e-05	0.000117259596167	9.05777102276e-05	0.00013056273896	0.000116280422417	0.000125258248221	0.000104538707521	0.000133469528268	8.09649783423e-05	0.000133198517691
EC:3.5.1.82	0.0	4.16552739493e-07	2.05578098565e-07	0.0	2.3740388407e-07	2.2972626909e-07	0.0	0.0	0.0	4.28566659236e-07
EC:3.5.1.83	1.9399889634e-07	0.0	8.22312394258e-08	0.0	9.4961553628e-08	0.0	2.40503161474e-07	3.23170770626e-07	3.29317169318e-07	0.0
EC:3.5.1.86	0.0	1.24965821848e-07	0.0	0.0	9.4961553628e-08	2.2972626909e-07	2.00419301228e-07	0.0	0.0	1.28569997771e-07
EC:3.5.1.88	0.000477043286101	0.000527730665663	0.000490221533837	0.000510314040991	0.000476232191444	0.000512749032608	0.000470945274027	0.000474495483971	0.000474263769128	0.000483166051623
EC:3.5.1.89	0.0	0.0	0.0	0.0	9.4961553628e-08	0.0	0.0	1.61585385313e-07	0.0	0.0
EC:3.5.1.9	8.03640428089e-05	8.42686191993e-05	7.61872433281e-05	8.45640780804e-05	7.41649733835e-05	8.13230992578e-05	7.10286003554e-05	8.14794305441e-05	8.72220045593e-05	8.421334854e-05
EC:3.5.1.90	0.0	1.24965821848e-07	0.0	0.0	1.66182718849e-06	4.02020970907e-07	0.0	5.65548848595e-07	0.0	0.0
EC:3.5.1.92	0.0	0.0	8.22312394258e-08	0.0	0.0	0.0	0.0	0.0	0.0	0.0
EC:3.5.1.94	0.0	1.24965821848e-07	8.22312394258e-08	0.0	0.0	0.0	0.0	0.0	0.0	0.0
EC:3.5.1.97	0.0	1.24965821848e-07	0.0	0.0	0.0	0.0	8.01677204914e-08	0.0	0.0	8.57133318473e-08
EC:3.5.1.98	5.8199668902e-07	1.24965821848e-07	2.87809337991e-07	0.0	1.42442330442e-06	9.76336643631e-07	4.00838602457e-08	2.42378077969e-06	0.0	2.57139995542e-07
EC:3.5.1.99	0.0	0.0	0.0	0.0	9.4961553628e-08	0.0	0.0	1.61585385313e-07	0.0	0.0
EC:3.5.2.10	8.77360008698e-05	0.000107845504255	0.00011035432331	0.000111892179838	8.94537835176e-05	9.20628023377e-05	9.48384133413e-05	8.48727236356e-05	9.31026682971e-05	9.98988882681e-05
EC:3.5.2.14	2.61898510059e-05	2.6242822588e-05	2.98088242919e-05	3.31435218123e-05	3.67026404772e-05	3.75602449962e-05	2.70165218056e-05	4.05983280599e-05	2.74744609831e-05	4.01566959705e-05
EC:3.5.2.15	1.45499172255e-07	0.0	0.0	0.0	0.0	0.0	0.0	0.0	0.0	2.14283329618e-07
EC:3.5.2.17	0.0	0.0	0.0	0.0	1.89923107256e-07	0.0	0.0	2.01981731641e-07	0.0	4.28566659237e-08
EC:3.5.2.18	2.42498620425e-07	3.74897465543e-07	4.93387436555e-07	1.31174888439e-07	2.3740388407e-07	6.89178807269e-07	1.20251580737e-07	1.5754575068e-06	2.35226549513e-07	1.24284331179e-06
EC:3.5.2.2	1.38709210883e-05	7.99781259826e-06	7.40081154833e-06	1.77523349021e-05	2.17461957808e-05	6.48976710179e-06	8.97878469503e-06	2.76311008885e-05	9.173835431e-06	2.9742526151e-05
EC:3.5.2.3	0.000451241432887	0.000445128257422	0.000446638976942	0.000469955900314	0.000450307687304	0.000464965968638	0.000433506948557	0.000438057979583	0.000432064126145	0.000418452486079
EC:3.5.2.5	1.98848868748e-06	3.08249027224e-06	1.06900611254e-06	2.27369806628e-06	4.27326991326e-06	4.30736754543e-06	2.60545091597e-06	4.56478713509e-06	2.63453735454e-06	4.92851658122e-06
EC:3.5.2.6	7.73085601915e-05	9.65569250143e-05	7.80785618349e-05	9.48831693042e-05	7.95777819403e-05	8.13230992578e-05	7.4555980057e-05	7.95404059203e-05	7.49902239847e-05	8.55419051836e-05
EC:3.5.2.7	6.44076335849e-05	6.03584919524e-05	8.10388864542e-05	9.29592709404e-05	7.64440506705e-05	0.00010021808489	6.63788725669e-05	8.03079365005e-05	7.40963630965e-05	7.66277186715e-05
EC:3.5.2.9	0.0	8.33105478985e-08	1.64462478852e-07	8.7449925626e-08	1.42442330442e-07	3.44589403634e-07	6.01257903685e-07	2.82774424298e-07	2.35226549513e-07	0.0
EC:3.5.3.1	9.60294536884e-06	5.4151856134e-06	7.89419898489e-06	9.48831693042e-06	1.47665215892e-05	7.52353531269e-06	5.53157271391e-06	2.05213439347e-05	5.5043012586e-06	1.46998364118e-05
EC:3.5.3.11	3.62292938915e-05	2.74924808065e-05	3.70040577416e-05	4.08391152674e-05	4.21629298108e-05	4.09487074653e-05	3.02633144855e-05	4.73041215504e-05	2.87917296604e-05	3.60424560418e-05
EC:3.5.3.12	2.17763761142e-05	3.31575980636e-05	2.4916065546e-05	2.78965262747e-05	2.27907728707e-05	3.0783320058e-05	2.49321610728e-05	3.4579272457e-05	2.34756096414e-05	2.8628252837e-05
EC:3.5.3.15	0.0	0.0	3.61817453474e-06	1.31174888439e-07	0.0	1.72294701817e-07	0.0	1.21189038985e-07	0.0	7.71419986626e-07
EC:3.5.3.17	0.0	0.0	0.0	0.0	0.0	0.0	0.0	8.07926926564e-08	9.4090619805e-08	0.0
EC:3.5.3.18	5.48046882161e-06	5.4984961613e-06	4.48160254871e-06	9.92556655855e-06	1.31046944007e-05	9.47620859995e-06	5.57165657415e-06	1.64009166093e-05	6.53929807645e-06	1.0671309815e-05
EC:3.5.3.26	7.7599558536e-07	9.16416026884e-07	7.81196774546e-07	1.13684903314e-06	1.18701942035e-06	1.26349447999e-06	4.00838602457e-07	1.09070135086e-06	7.05679648538e-07	1.54283997325e-06
EC:3.5.3.3	2.42498620425e-07	1.62455568402e-06	2.17912784478e-06	1.44292377283e-06	1.99419262619e-06	2.87157836362e-07	8.81844925406e-07	1.21189038985e-07	0.0	4.7142332516e-07
EC:3.5.3.4	0.0	0.0	0.0	0.0	3.32365437698e-07	2.29726269089e-07	0.0	3.63567116954e-07	0.0	1.28569997771e-07
EC:3.5.3.6	3.81692828549e-05	3.55319486787e-05	3.49893923757e-05	4.95841078299e-05	5.68819706232e-05	5.81207460797e-05	3.63961451031e-05	7.25922343518e-05	3.36373965803e-05	5.03994391262e-05
EC:3.5.3.8	4.8499724085e-07	4.99863287391e-07	5.75618675981e-07	1.31174888439e-06	2.80136583203e-06	1.49322074908e-06	6.4134176393e-07	4.08003097915e-06	7.52724958441e-07	2.57139995542e-06
EC:3.5.3.9	1.74599006706e-06	1.99945314956e-06	2.83697776019e-06	4.94092079787e-06	7.59692429024e-06	4.76682008361e-06	1.96410915204e-06	6.82698252947e-06	2.11703894562e-06	8.99989984397e-06
EC:3.5.4.-	0.0	0.0	0.0	0.0	9.4961553628e-08	0.0	0.0	0.0	0.0	0.0
EC:3.5.4.1	6.93546054416e-06	5.29021979155e-06	5.50949304153e-06	6.99599405009e-06	8.73646293378e-06	4.36479911271e-06	5.05056639095e-06	1.0462653699e-05	5.69248249821e-06	9.25703983951e-06
EC:3.5.4.10	1.16884335045e-05	1.14135450621e-05	8.83985823828e-06	1.26802392158e-05	1.05407324527e-05	6.48976710179e-06	9.33953943725e-06	1.353277602e-05	7.4331589646e-06	1.07998798128e-05
EC:3.5.4.12	0.000333193104464	0.000350695751379	0.000342534227828	0.000354215923748	0.000348936228806	0.000375545018395	0.000335461826396	0.000340339217815	0.00033289261287	0.000355196047175
EC:3.5.4.13	1.77993987392e-05	7.12305184532e-06	1.3609270125e-05	1.54786368358e-05	1.41492714906e-05	1.02228189745e-05	2.15250329519e-05	1.41791175612e-05	1.26081430539e-05	8.31419318919e-06
EC:3.5.4.16	0.000139291207572	0.000132255494789	0.000131364404983	0.000130999988588	0.000133563425178	0.000156156431414	0.000127346424001	0.000131288125567	0.000122694168226	0.000126555734473
EC:3.5.4.19	2.15823772179e-05	2.41600588906e-05	1.80908726737e-05	2.55791032456e-05	2.08915417982e-05	1.80335121235e-05	2.03626010048e-05	2.77522899275e-05	1.36431398717e-05	1.91569296679e-05
EC:3.5.4.2	9.32164696914e-05	9.74733410412e-05	8.24368175245e-05	0.000101791713429	0.000130382213131	8.98229712141e-05	8.48174482799e-05	0.000133550320961	8.26115641889e-05	0.000117170124635
EC:3.5.4.22	0.0	9.99726574782e-07	3.28924957704e-07	1.74899851252e-07	9.4961553628e-08	1.14863134545e-07	3.60754742211e-07	2.82774424298e-07	0.0	1.28569997771e-07
EC:3.5.4.25	0.0	2.49931643696e-07	1.23346859139e-07	0.0	1.42442330442e-07	0.0	4.81006322948e-07	2.01981731641e-07	2.35226549513e-07	2.99996661466e-07
EC:3.5.4.26 1.1.1.193	7.97335463958e-05	6.98975496868e-05	8.86041604814e-05	7.36328373771e-05	7.41174926067e-05	8.33906356796e-05	7.37943867123e-05	8.1479430544e-05	7.29672756588e-05	6.89563754712e-05
EC:3.5.4.27	6.78996137191e-06	6.08166999659e-06	5.34503056268e-06	7.03971901289e-06	8.1192128352e-06	3.9627781418e-06	5.6117404344e-06	1.11089952403e-05	7.62134020421e-06	6.68563988409e-06
EC:3.5.4.29	5.48046882161e-06	4.16552739492e-06	5.18056808383e-06	6.25266968226e-06	7.02715496847e-06	4.02020970907e-06	4.28897304629e-06	8.36204368995e-06	6.49225276655e-06	5.05708657899e-06
EC:3.5.4.3	8.59415110787e-05	0.000122091607945	7.51182372155e-05	8.94175489526e-05	0.000102131150927	0.000112565871854	8.64208026897e-05	0.000116139495694	8.02122533838e-05	0.000105684538168
EC:3.5.4.31 3.5.4.28	0.000191088912895	0.000203277736872	0.000206112601621	0.000242979618352	0.000216227457611	0.000226337806621	0.000191520684254	0.000236682193137	0.000191333275374	0.000239354479184
EC:3.5.4.33	0.000224990220031	0.000234269260691	0.000243116659363	0.000259201579555	0.000244905846807	0.000242533508592	0.000228718506562	0.00022674469194	0.000233344737117	0.000223711796122
EC:3.5.4.34	0.0	8.33105478985e-08	0.0	0.0	0.0	2.2972626909e-07	0.0	4.84756155939e-07	0.0	0.0
EC:3.5.4.39	6.69296192374e-06	4.20718266887e-06	4.31714006986e-06	5.77169509131e-06	1.03033285686e-05	3.15873619998e-06	6.33324991882e-06	8.56402542158e-06	6.72747931606e-06	6.55706988632e-06
EC:3.5.4.4	2.25038719755e-05	1.63288673881e-05	1.85842601103e-05	1.84956592699e-05	2.17936765576e-05	2.64759525126e-05	1.91200013372e-05	2.18544233636e-05	2.01353926383e-05	2.32283129306e-05
EC:3.5.4.40	1.50349144664e-06	1.54124513612e-06	1.43904668995e-06	9.61949181886e-07	3.13373126972e-06	1.83781015272e-06	1.80377371106e-06	6.8673788758e-07	8.46815578246e-07	3.85709993313e-07
EC:3.5.4.43	7.27495861275e-07	7.49794931087e-07	1.02789049282e-06	1.13684903314e-06	9.4961553628e-07	1.6655154509e-06	3.60754742211e-07	1.89862827743e-06	1.08204212776e-06	1.24284331179e-06
EC:3.5.4.5	0.000202437848331	0.00019861234619	0.000218159478197	0.000216438565924	0.000193104319303	0.000208591452334	0.000195048063956	0.000188691333699	0.000204976415245	0.000182226543507
EC:3.5.4.6	3.8799779268e-07	0.0	0.0	1.74899851252e-07	9.02134759466e-07	2.2972626909e-07	8.01677204914e-08	4.44359809611e-07	0.0	0.0
EC:3.5.5.1	3.97697737497e-06	3.29076664199e-06	4.27602445015e-06	7.03971901289e-06	4.70059690459e-06	3.44589403635e-06	4.89023094997e-06	8.88719619221e-06	3.7636247922e-06	3.21424994428e-06
EC:3.5.5.7	6.7899613719e-07	2.91586917645e-07	2.46693718278e-07	6.55874442195e-07	3.79846214512e-07	1.14863134545e-07	2.40503161474e-07	9.69512311878e-07	1.8818123961e-07	2.99996661466e-07
EC:3.5.99.10	8.07035408775e-05	8.72677989237e-05	8.43281360312e-05	9.16912470189e-05	8.52754751579e-05	9.50492438359e-05	7.8644533802e-05	8.32972661288e-05	8.81629107574e-05	8.84133018005e-05
EC:3.5.99.2	4.94697185667e-06	6.45656746213e-06	6.6607303935e-06	1.19369148479e-05	9.02134759466e-06	8.78702979269e-06	5.89232745612e-06	9.65472677245e-06	1.12438290667e-05	8.52847651881e-06
EC:3.5.99.6	0.000703391498405	0.000719553202199	0.000675118475686	0.000724435183886	0.000697587572951	0.000784687503643	0.000657295140309	0.000617175379203	0.000671383617619	0.000647135655447
EC:3.5.99.7	6.7899613719e-07	1.24965821848e-07	0.0	1.31174888439e-07	1.42442330442e-07	0.0	4.81006322948e-07	7.27134233908e-07	0.0	1.45712664141e-06
EC:3.6.-.-	0.000491059706361	0.000494989620339	0.000481916178655	0.000526929526859	0.000480980269126	0.000515678042539	0.000478400872032	0.000483746247281	0.000470829461505	0.000461009155341
EC:3.6.1.-	1.75569001188e-05	1.59539699226e-05	1.32803451673e-05	1.99823080055e-05	2.8583427642e-05	1.20606291272e-05	1.36685963438e-05	3.34885711061e-05	1.66069943956e-05	1.58141097258e-05
EC:3.6.1.- 3.1.3.100	0.000333532602533	0.000332825638854	0.000350140617475	0.000367858112146	0.000332697803136	0.00037037617734	0.000323476752183	0.000327573972376	0.000341925312372	0.00032549637769
EC:3.6.1.1	0.000622154460563	0.000616456399175	0.000644610685859	0.000683115094028	0.000684672801658	0.00068073636688	0.000597730523984	0.000717802677906	0.00061789310026	0.000724620507437
EC:3.6.1.10	0.0	0.0	0.0	0.0	1.42442330442e-07	4.59452538179e-07	0.0	2.42378077969e-07	0.0	0.0
EC:3.6.1.11	0.0	0.0	0.0	0.0	2.84884660884e-07	0.0	0.0	2.82774424298e-07	0.0	0.0
EC:3.6.1.11 3.6.1.40	7.22645888867e-05	8.15610263926e-05	7.98465334826e-05	7.25397133068e-05	8.23316669955e-05	6.47828078833e-05	7.33935481099e-05	7.48544297462e-05	7.08031914033e-05	6.77135321594e-05
EC:3.6.1.13	0.000135847727162	0.000159623009773	0.000139793107024	0.000154130493916	0.000130382213131	0.000112451008719	0.000131715564767	0.000150637975458	0.000158119286582	0.000139712730911
EC:3.6.1.13 3.6.1.16 3.6.1.53	1.9399889634e-07	2.49931643695e-07	0.0	0.0	0.0	0.0	0.0	0.0	0.0	0.0
EC:3.6.1.13 3.6.1.58 3.6.1.- 2.7.7.96	0.0	0.0	0.0	0.0	1.42442330442e-07	0.0	0.0	1.61585385313e-07	0.0	0.0
EC:3.6.1.15	9.74844454109e-06	6.24829109239e-06	7.85308336517e-06	9.13851722792e-06	1.15378287658e-05	7.2938090436e-06	6.85434010201e-06	1.37751540979e-05	7.71543082401e-06	8.95704317805e-06
EC:3.6.1.22	7.31860836443e-05	7.48545272868e-05	9.78551749168e-05	9.38774951595e-05	9.87600157731e-05	9.18905076359e-05	7.81635274791e-05	0.000115129587035	0.000105428539492	9.62560716646e-05
EC:3.6.1.23	0.000504057632416	0.000580841139948	0.000563695146264	0.000457975260503	0.000500115022182	0.000479553586725	0.000619095221495	0.000480433746882	0.000518157043267	0.000529494107487
EC:3.6.1.25	2.71598454876e-06	1.83283205377e-06	3.45371205589e-06	3.76034680192e-06	1.94671184937e-06	9.18905076359e-07	2.284780034e-06	1.93902462376e-06	3.81067010211e-06	2.44282995765e-06
EC:3.6.1.27	0.00051788005378	0.0005401439373	0.000536558837254	0.000545556361018	0.000531357373325	0.000559268602099	0.000497841544251	0.000524425368033	0.000534669947042	0.000487880284875
EC:3.6.1.29	0.0	1.24965821848e-07	0.0	0.0	2.3740388407e-07	0.0	0.0	4.03963463282e-07	0.0	0.0
EC:3.6.1.3	0.0	0.0	0.0	0.0	1.42442330442e-07	0.0	2.40503161474e-07	4.03963463282e-08	0.0	0.0
EC:3.6.1.31	1.33374241234e-05	1.62455568402e-05	1.18412984773e-05	1.55660867614e-05	1.59535410095e-05	1.00505242727e-05	1.3548344763e-05	1.80571668087e-05	1.01617869389e-05	1.41855564207e-05
EC:3.6.1.31 3.5.4.19	0.000193659398272	0.000192572331467	0.000177208320963	0.00019413883489	0.000197662473877	0.000205605010835	0.000185147350475	0.000173179136709	0.000184652841367	0.000193712129975
EC:3.6.1.31 3.5.4.19 1.1.1.23	0.0	0.0	1.64462478852e-07	0.0	9.4961553628e-08	0.0	0.0	0.0	4.70453099025e-08	2.57139995542e-07
EC:3.6.1.41	1.89148923932e-06	2.08276369746e-06	1.31569983081e-06	1.22429895876e-06	1.13953864354e-06	2.35469425817e-06	2.3649477545e-06	1.49466481414e-06	1.27022336737e-06	1.02855998217e-06
EC:3.6.1.42	0.0	8.33105478985e-08	0.0	0.0	0.0	0.0	0.0	1.61585385313e-07	0.0	0.0
EC:3.6.1.43	0.0	8.33105478985e-08	0.0	0.0	0.0	0.0	0.0	0.0	0.0	0.0
EC:3.6.1.5	0.0	0.0	0.0	0.0	1.42442330442e-07	0.0	0.0	0.0	0.0	0.0
EC:3.6.1.52	0.0	0.0	0.0	8.7449925626e-08	2.3740388407e-07	1.14863134545e-07	3.20670881965e-07	2.01981731641e-07	0.0	0.0
EC:3.6.1.54	8.14310367388e-05	7.18136922885e-05	7.92709148066e-05	8.04102066131e-05	7.9910147378e-05	9.99309270541e-05	7.8644533802e-05	6.91585449139e-05	8.02122533838e-05	6.0085045625e-05
EC:3.6.1.55	0.000390519778333	0.000390809780192	0.000438950356055	0.000435981604208	0.000395040063092	0.000416838315263	0.000383722794132	0.00045393374369	0.000425713009308	0.000413095402838
EC:3.6.1.55 3.6.1.56	0.0	0.0	4.11156197129e-08	0.0	0.0	0.0	0.0	1.21189038985e-07	0.0	0.0
EC:3.6.1.59	0.0	0.0	0.0	8.7449925626e-08	2.3740388407e-07	2.2972626909e-07	0.0	5.25152502267e-07	0.0	0.0
EC:3.6.1.6	0.0	8.33105478985e-08	0.0	2.62349776878e-07	1.42442330442e-07	2.2972626909e-07	0.0	2.42378077969e-07	0.0	0.0
EC:3.6.1.61	0.0	0.0	0.0	8.7449925626e-08	0.0	2.2972626909e-07	0.0	2.42378077969e-07	0.0	5.57136657008e-07
EC:3.6.1.62	1.45499172255e-07	0.0	8.22312394258e-08	1.31174888439e-07	9.4961553628e-08	0.0	0.0	2.82774424297e-07	1.41135929708e-07	0.0
EC:3.6.1.63	2.42498620425e-07	0.0	0.0	0.0	0.0	0.0	1.60335440983e-07	4.03963463282e-08	1.8818123961e-07	0.0
EC:3.6.1.65	1.5422912259e-05	1.54124513612e-05	1.45138137587e-05	1.69215606086e-05	1.74254450907e-05	1.42430286836e-05	1.49512798716e-05	1.05434463917e-05	1.56660881975e-05	1.4056986423e-05
EC:3.6.1.66	0.000396000247154	0.000397557934572	0.000404289888637	0.000415693221463	0.00040401392991	0.000429530691631	0.000381598349539	0.000381260716646	0.00038628903961	0.00036072455708
EC:3.6.1.67	8.19645337037e-06	8.78926280329e-06	7.56527402718e-06	9.61949181886e-06	6.93219341484e-06	8.90189292723e-06	9.70029417946e-06	7.4329277244e-06	8.89156357158e-06	8.99989984397e-06
EC:3.6.1.7	9.7484445411e-06	1.2329961089e-05	1.04022517874e-05	1.45166876539e-05	2.32655806389e-05	4.30736754543e-06	6.09274675734e-06	2.58536616501e-05	1.27963242935e-05	1.97997796567e-05
EC:3.6.1.9	9.16644785207e-06	1.1455200336e-05	9.00432071713e-06	1.26802392158e-05	6.4573856467e-06	8.9593244945e-06	1.04218036639e-05	1.17149404352e-05	5.31612001899e-06	8.99989984397e-06
EC:3.6.3.-	0.00175646600746	0.00172411178876	0.00177039746922	0.00189626418727	0.00177938959188	0.00189753898268	0.00168452422683	0.00176891560937	0.00171898857853	0.00177075172263
EC:3.6.3.- 3.6.3.55	2.9099834451e-07	0.0	2.46693718278e-07	0.0	9.4961553628e-08	1.14863134545e-07	0.0	3.23170770625e-07	1.41135929708e-07	0.0
EC:3.6.3.1	3.8799779268e-07	1.29131349243e-06	5.34503056269e-07	5.68424516569e-07	7.54944351343e-06	4.9965463527e-06	3.60754742211e-07	2.17332343246e-05	0.0	8.57133318474e-07
EC:3.6.3.12	9.69994481701e-08	1.66621095797e-07	0.0	0.0	2.84884660884e-07	0.0	7.61593344668e-07	4.03963463283e-07	0.0	5.14279991084e-07
EC:3.6.3.14	0.00087939699711	0.000827690293371	0.000871815600393	0.000915513271379	0.000911393510945	0.00102515347581	0.000821839386617	0.000912189896438	0.000853637148182	0.000929518227218
EC:3.6.3.14 3.6.3.15	0.000295557318574	0.000260345462183	0.000285712441385	0.000317180880246	0.000311331453569	0.000349241360584	0.000286559516896	0.000311092263074	0.000262795101116	0.000294896718221
EC:3.6.3.16	1.04759404024e-05	6.20663581844e-06	6.45515229493e-06	9.92556655855e-06	1.55262140182e-05	5.39856732361e-06	7.65601730693e-06	1.81379595014e-05	9.83246976963e-06	1.11855898061e-05
EC:3.6.3.17	0.00071377043936	0.000683688011329	0.000686260808629	0.000877385103806	0.000911868318713	0.000825980800512	0.000675573380581	0.000992053473129	0.000730707753406	0.000970446343176
EC:3.6.3.2	5.1894704771e-06	5.6651172571e-06	7.23634906948e-06	6.60246938476e-06	5.36532777998e-06	1.60808388363e-06	9.13912013602e-06	1.23208856301e-05	5.92770904772e-06	4.67137658568e-06
EC:3.6.3.20	6.4989630274e-06	4.83201177811e-06	6.45515229493e-06	6.12149479382e-06	8.73646293378e-06	8.78702979268e-06	6.25308219833e-06	6.18064098822e-06	7.62134020421e-06	1.01570298239e-05
EC:3.6.3.21	0.000549113876091	0.000548016784076	0.000496347761175	0.000576950884318	0.000607706462442	0.000531931176077	0.000514195759232	0.000572900983627	0.000509924114034	0.000582850656562
EC:3.6.3.24	3.39498068595e-07	1.66621095797e-07	0.0	0.0	1.42442330442e-07	0.0	4.00838602457e-07	0.0	1.8818123961e-07	1.28569997771e-07
EC:3.6.3.25	5.28646992527e-06	5.5818067092e-06	1.34036920264e-05	7.56441856665e-06	8.02425128156e-06	3.61818873816e-06	4.60964392825e-06	1.25228673618e-05	9.78542445974e-06	8.91418651212e-06
EC:3.6.3.27	6.91606065453e-05	5.34853717508e-05	6.39347886536e-05	7.41575369308e-05	7.41649733835e-05	8.58601930723e-05	6.53767760607e-05	6.62904043246e-05	7.86597581571e-05	7.37134653887e-05
EC:3.6.3.28	4.55897406399e-06	4.70704595626e-06	8.22312394259e-06	9.7506667073e-06	7.21707807573e-06	6.8917880727e-06	5.5315727139e-06	9.61433042611e-06	7.90361206363e-06	9.72846316467e-06
EC:3.6.3.29	1.55684114313e-05	1.24132716369e-05	1.27047264913e-05	2.38301047331e-05	3.22869282335e-05	1.10842924836e-05	1.18648226327e-05	3.84977180508e-05	1.75008552837e-05	3.09425127969e-05
EC:3.6.3.3 3.6.3.5	0.000304141769737	0.000310956620031	0.00034097183428	0.000356620796703	0.000341909073838	0.000285664615613	0.000314016961165	0.000343328547444	0.000337408962621	0.0003537817772
EC:3.6.3.30	6.30496413106e-05	5.76925544197e-05	6.31947074988e-05	7.79178837328e-05	8.49905904971e-05	6.35767449706e-05	5.93241131636e-05	0.000102525926981	6.44520745665e-05	8.82418751368e-05
EC:3.6.3.31	0.000493193694221	0.000472204185489	0.000474309789008	0.000514424187495	0.00049745609868	0.000578967629674	0.000467938984508	0.000462942128921	0.000492940757159	0.000493665934775
EC:3.6.3.32	3.8799779268e-07	2.08276369746e-07	2.87809337991e-07	6.55874442195e-07	9.4961553628e-08	0.0	0.0	5.25152502267e-07	3.76362479221e-07	5.57136657008e-07
EC:3.6.3.34	0.000233429172021	0.00021169210221	0.000228520614365	0.000272493968251	0.000280658871748	0.000249712454501	0.000209317918203	0.000314485556165	0.000246940831678	0.000339981930773
EC:3.6.3.35	4.36497516765e-07	0.0	0.0	4.80974590943e-07	0.0	5.16884105452e-07	2.00419301228e-07	2.82774424298e-07	1.8818123961e-07	0.0
EC:3.6.3.36	5.33496964936e-07	3.74897465543e-07	9.86774873111e-07	1.3554738472e-06	1.7093079653e-06	5.74315672724e-07	1.08226422663e-06	1.09070135086e-06	1.31726867727e-06	1.02855998217e-06
EC:3.6.3.38	0.0	8.33105478985e-08	1.64462478852e-07	0.0	0.0	0.0	1.20251580737e-07	0.0	0.0	0.0
EC:3.6.3.4	0.000254720550895	0.000264927542317	0.000254423454784	0.000286923205979	0.000276528044165	0.000205777305537	0.000241625509561	0.000272150185213	0.000283683218712	0.000252554332288
EC:3.6.3.40	2.41528625943e-05	2.8742139025e-05	2.46282562081e-05	3.12633484113e-05	3.22869282335e-05	3.22191092398e-05	2.42908193089e-05	4.2456559991e-05	2.38519721206e-05	2.8628252837e-05
EC:3.6.3.41	1.64899061889e-06	2.58262698485e-06	2.05578098565e-06	2.27369806628e-06	2.99128893928e-06	1.83781015272e-06	2.56536705572e-06	3.59527482321e-06	2.16408425552e-06	3.34281994204e-06
EC:3.6.3.44	3.20098178961e-06	4.37380376467e-06	4.7694118867e-06	4.19759643005e-06	4.79555845821e-06	4.65195694907e-06	3.36704426064e-06	8.40244003627e-06	3.99885134172e-06	3.72852993536e-06
EC:3.6.3.54	0.000181825465595	0.000200820075709	0.000186952722835	0.0002148207423	0.000202410551558	0.000177750700708	0.000195007980095	0.000200204292403	0.000171480154595	0.00019786922657
EC:3.6.3.55	1.62474075685e-05	1.24132716369e-05	1.26636108716e-05	1.81895845302e-05	2.19361188881e-05	1.43578918181e-05	1.52719507536e-05	3.07416195558e-05	1.45840460698e-05	2.38711629195e-05
EC:3.6.3.6	1.16399337804e-06	4.58208013442e-07	8.63428013973e-07	9.61949181886e-07	3.94090447556e-06	2.81414679635e-06	8.41761065159e-07	3.75686020853e-06	6.11589028733e-07	9.42846650321e-07
EC:3.6.3.7	2.28918697681e-05	2.5451372383e-05	2.59439560389e-05	2.12940568899e-05	2.22684843258e-05	3.0783320058e-05	2.29680519208e-05	1.85015266183e-05	3.01089983376e-05	2.10854796344e-05
EC:3.6.3.8	0.000711684951224	0.000681230350166	0.000698348800824	0.000747565689214	0.000724651615735	0.000772282285113	0.000711769106383	0.000681728740635	0.000652330267109	0.000693977991302
EC:3.6.3.9	1.30949255029e-06	1.20800294453e-06	9.04543633686e-07	1.61782362408e-06	3.08625049291e-06	2.18239955635e-06	6.4134176393e-07	3.79725655485e-06	1.41135929708e-06	8.99989984397e-07
EC:3.6.4.-	0.00173978210238	0.00171236500151	0.00173236552099	0.00182818442017	0.00177815509168	0.00181202337901	0.0016711362175	0.00176923878014	0.00165966444274	0.00172845219337
EC:3.6.4.- 2.3.2.27	9.69994481701e-08	8.33105478985e-08	0.0	0.0	4.7480776814e-08	3.44589403634e-07	6.41341763931e-07	0.0	1.8818123961e-07	0.0
EC:3.6.4.12	0.00385834704986	0.00375093245331	0.00394455032402	0.00397486146948	0.00390268245023	0.00422615930931	0.00375056663547	0.00398497837624	0.00376404819999	0.00377644368786
EC:3.6.4.12 3.6.4.13	0.0	0.0	0.0	0.0	0.0	0.0	0.0	3.63567116954e-07	0.0	0.0
EC:3.6.4.13	0.000313017219245	0.000316330150371	0.000351374086067	0.000380101101733	0.00034067457364	0.000392831920144	0.0003393900447	0.000441693650753	0.000304618381619	0.000380610050068
EC:3.6.4.3	2.42498620425e-07	3.33242191594e-07	1.23346859139e-07	0.0	9.02134759466e-07	5.74315672725e-07	2.80587021719e-07	4.03963463282e-06	0.0	2.99996661466e-07
EC:3.6.4.6	4.36497516765e-07	2.08276369746e-07	3.70040577417e-07	1.74899851252e-07	1.28198097398e-06	1.43578918181e-06	4.00838602457e-07	1.97942097008e-06	1.8818123961e-07	4.28566659236e-07
EC:3.6.4.7	0.0	0.0	0.0	0.0	0.0	0.0	0.0	1.61585385313e-07	0.0	0.0
EC:3.6.5.-	0.000534175961073	0.000515733946766	0.000536229912296	0.000564270645102	0.000536722701105	0.000589822195888	0.000528024691016	0.000523213477643	0.000510629793682	0.000539736850643
EC:3.6.5.4	0.000625161443456	0.000584090251316	0.000599671313513	0.000644593401789	0.000638284082711	0.000718468906578	0.000619616311678	0.00063018300272	0.000590653865826	0.000638650035595
EC:3.6.5.5	9.69994481701e-08	0.0	2.05578098565e-07	2.62349776878e-07	1.04457708991e-06	7.46610374541e-07	1.20251580737e-07	1.69664654579e-06	0.0	2.57139995542e-07
EC:3.7.1.12	1.17854329527e-05	7.99781259826e-06	1.31569983081e-05	1.66592108318e-05	2.35504652997e-05	3.44589403635e-06	7.93660432865e-06	2.96913145513e-05	1.90533505105e-05	1.94569263293e-05
EC:3.7.1.12 2.1.1.131	9.69994481701e-08	0.0	2.46693718278e-07	6.99599405008e-07	3.79846214512e-07	1.72294701817e-07	1.20251580737e-07	0.0	0.0	0.0
EC:3.7.1.17	0.0	0.0	2.05578098565e-07	0.0	0.0	0.0	0.0	6.46341541252e-07	0.0	0.0
EC:3.7.1.18	6.59596247557e-06	4.37380376467e-06	6.9896553512e-06	9.48831693042e-06	1.06831747832e-05	6.48976710179e-06	4.89023094998e-06	1.38963431369e-05	5.5043012586e-06	7.67134320034e-06
EC:3.7.1.2	0.0	8.33105478985e-08	2.05578098565e-07	0.0	7.59692429024e-07	3.44589403635e-07	3.20670881966e-07	8.07926926564e-07	0.0	0.0
[truncated: 559 more rows]
