# Supplementary material for: Multi-omics analyses reveal that the gut microbiome and its metabolites promote milk fat synthesis in Zhongdian yak cows
Source: PeerJ. 2022 Dec 2;10:e14444. doi: 10.7717/peerj.14444 (PMC9744170; doi:10.7717/peerj.14444)
Supplement: Supplemental Information 9 [file peerj-10-14444-s009.xls]

Class	description	H1	H2	H3	H4	H5	L1	L2	L3	L4	L5
GH	Glycoside Hydrolases	0.016281891	0.017166555	0.016738539	0.017304722	0.015711626	0.017625805	0.01575905	0.014910453	0.017015065	0.014792835	0.016330654	0.00100299
GT	GlycosylTransferases	0.005853383	0.005829114	0.005932532	0.005918261	0.005769247	0.005957491	0.00549225	0.005657226	0.005829525	0.004982259	0.005722129	0.000295339
PL	Polysaccharide Lyases	0.000726768	0.000848601	0.000837649	0.000714728	0.000656184	0.000765907	0.00071213	0.000587848	0.000799441	0.000611693	0.000726095	8.93364E-05
CE	Carbohydrate Esterases	0.004827905	0.005297676	0.005090237	0.005272181	0.00469262	0.004973631	0.004678388	0.004514049	0.005119282	0.004489107	0.004895508	0.000298378
AA	Auxiliary Activities	0.000300407	0.000302626	0.000375879	0.00041342	0.000401355	0.000308178	0.000267239	0.000507257	0.000420914	0.00037881	0.000367608	7.31204E-05
CBM	Carbohydrate-Binding Modules	0.005297431	0.005474253	0.005081849	0.005359631	0.004900254	0.005485806	0.005138991	0.004761679	0.005101687	0.004648148	0.005124973	0.000288568
