# Supplementary material for: Multi-omics analyses reveal that the gut microbiome and its metabolites promote milk fat synthesis in Zhongdian yak cows
Source: PeerJ. 2022 Dec 2;10:e14444. doi: 10.7717/peerj.14444 (PMC9744170; doi:10.7717/peerj.14444)
Supplement: Supplemental Information 10 [file peerj-10-14444-s010.zip]

Archive with 3 entries (3 files):
- network.neededData.zip
- network.result.zip
- network.picture.zip
