# Supplementary material for: Multi-omics analyses reveal that the gut microbiome and its metabolites promote milk fat synthesis in Zhongdian yak cows
Source: PeerJ. 2022 Dec 2;10:e14444. doi: 10.7717/peerj.14444 (PMC9744170; doi:10.7717/peerj.14444)
Supplement: Supplemental Information 12 [file peerj-10-14444-s012.zip]

Archive with 128 entries (92 files):
- Web_Report/
- Web_Report/index.html
- Web_Report/coinertia_analysis/
- Web_Report/coinertia_analysis/taxonomy/
- Web_Report/coinertia_analysis/taxonomy/treat1_H_L.vs.H_L/
- Web_Report/coinertia_analysis/taxonomy/treat1_H_L.vs.H_L/treat1_H_L.vs.H_L_coinertia_analysis.pdf
- Web_Report/coinertia_analysis/taxonomy/treat1_H_L.vs.H_L/treat1_H_L.vs.H_L_coinertia_analysis.png
- Web_Report/coinertia_analysis/taxonomy/treat1_H_L.vs.H_L/treat1_H_L.vs.H_L_coinertia_analysis.xls
- Web_Report/coinertia_analysis/function/
- Web_Report/coinertia_analysis/function/treat1_H_L.vs.H_L/
- Web_Report/coinertia_analysis/function/treat1_H_L.vs.H_L/treat1_H_L.vs.H_L_coinertia_analysis.pdf
- Web_Report/coinertia_analysis/function/treat1_H_L.vs.H_L/treat1_H_L.vs.H_L_coinertia_analysis.png
- Web_Report/coinertia_analysis/function/treat1_H_L.vs.H_L/treat1_H_L.vs.H_L_coinertia_analysis.xls
- Web_Report/configtest.xml
- Web_Report/correlation_analysis/
- Web_Report/correlation_analysis/taxonomy/
- Web_Report/correlation_analysis/taxonomy/treat1_H_L.vs.H_L/
- Web_Report/correlation_analysis/taxonomy/treat1_H_L.vs.H_L/treat1_H_L.vs.H_L_taxonomy_cor.png
- Web_Report/correlation_analysis/taxonomy/treat1_H_L.vs.H_L/treat1_H_L.vs.H_L_taxonomy_cor.pdf
- Web_Report/correlation_analysis/taxonomy/treat1_H_L.vs.H_L/treat1_H_L.vs.H_L_taxonomy_cor_filter.xls
- Web_Report/correlation_analysis/function/
- Web_Report/correlation_analysis/function/treat1_H_L.vs.H_L/
- Web_Report/correlation_analysis/function/treat1_H_L.vs.H_L/treat1_H_L.vs.H_L_function_cor_filter.xls
- Web_Report/correlation_analysis/function/treat1_H_L.vs.H_L/treat1_H_L.vs.H_L_function_cor.pdf
- Web_Report/correlation_analysis/function/treat1_H_L.vs.H_L/treat1_H_L.vs.H_L_function_cor.png
- Web_Report/src/
- Web_Report/src/js/
- Web_Report/src/js/html5shiv.min.js
- Web_Report/src/js/bootstrap.min.js
- Web_Report/src/js/raxus-slider.min.js
- Web_Report/src/js/jquery-1.11.3.min.js
- Web_Report/src/js/scrolltop.js
- Web_Report/src/js/abixTreeList.js
- Web_Report/src/js/nav.js
- Web_Report/src/js/respond.min.js
- Web_Report/src/js/fancyBox/
- Web_Report/src/js/fancyBox/blank.gif
- Web_Report/src/js/fancyBox/fancybox_loading.gif
- Web_Report/src/js/fancyBox/jquery.fancybox.css
- Web_Report/src/js/fancyBox/jquery.mousewheel-3.0.6.pack.js
- Web_Report/src/js/fancyBox/jquery.fancybox.pack.js
- Web_Report/src/js/fancyBox/fancybox_sprite.png
- Web_Report/src/js/fancyBox/fancybox_loading@2x.gif
- Web_Report/src/js/fancyBox/fancybox_overlay.png
- Web_Report/src/js/fancyBox/fancybox_sprite@2x.png
- Web_Report/src/js/mathjax.js
- Web_Report/src/js/ready.js
- Web_Report/src/fonts/
- Web_Report/src/fonts/glyphicons-halflings-regular.ttf
- Web_Report/src/fonts/glyphicons-halflings-regular.woff2
- Web_Report/src/fonts/glyphicons-halflings-regular.eot
- Web_Report/src/fonts/glyphicons-halflings-regular.svg
- Web_Report/src/fonts/glyphicons-halflings-regular.woff
- Web_Report/src/images/
- Web_Report/src/images/910a120b-00c3-4890-8f0c-16321ee16f4b.png
- Web_Report/src/images/goTop.jpg
- Web_Report/src/images/logo.jpg
- Web_Report/src/images/993b20a3-6b4d-4d4a-a714-01bec16c18a2.png
- Web_Report/src/images/treat1_H_L.vs.H_L_taxonomy_cor.png
- Web_Report/src/images/treat1_H_L.vs.H_L_module_2_network.png
- Web_Report/src/images/0a7946c5-e233-40e9-8611-7ab606ceacf2.png
- Web_Report/src/images/ec1d2901-623b-4f58-8a7c-2f36ebde8a97.png
- Web_Report/src/images/treat1_H_L.vs.H_L_module_1_network.png
- Web_Report/src/images/811eb401-d835-4f44-bb7b-70010271f803.png
- Web_Report/src/images/treat1_H_L.vs.H_L_function_cor.png
- Web_Report/src/images/treat1_H_L.vs.H_L_coinertia_analysis.png
- Web_Report/src/images/CCA.png
- Web_Report/src/images/089d3e97-77fc-4a0c-813f-4bad0e141ab8.png
- Web_Report/src/images/treat1_H_L.vs.H_L_feature_importance.png
- Web_Report/src/images/treat1_H_L.vs.H_L_ROC.png
- Web_Report/src/css/
- Web_Report/src/css/raxus.css
- Web_Report/src/css/index.css
- Web_Report/src/css/nav.css
- Web_Report/src/css/bootstrap.min.css
- Web_Report/randomForest/
- Web_Report/randomForest/taxonomy/
- Web_Report/randomForest/taxonomy/treat1_H_L.vs.H_L/
- Web_Report/randomForest/taxonomy/treat1_H_L.vs.H_L/treat1_H_L.vs.H_L_feature_importance_kfold_summary.xls
- Web_Report/randomForest/taxonomy/treat1_H_L.vs.H_L/treat1_H_L.vs.H_L_ROC.pdf
- Web_Report/randomForest/taxonomy/treat1_H_L.vs.H_L/treat1_H_L.vs.H_L_feature_importance.pdf
- Web_Report/randomForest/taxonomy/treat1_H_L.vs.H_L/treat1_H_L.vs.H_L_feature_importance.png
- Web_Report/randomForest/taxonomy/treat1_H_L.vs.H_L/treat1_H_L.vs.H_L_ROC.png
- Web_Report/randomForest/function/
- Web_Report/randomForest/function/treat1_H_L.vs.H_L/
- Web_Report/randomForest/function/treat1_H_L.vs.H_L/treat1_H_L.vs.H_L_feature_importance_kfold_summary.xls
- Web_Report/randomForest/function/treat1_H_L.vs.H_L/treat1_H_L.vs.H_L_ROC.pdf
- Web_Report/randomForest/function/treat1_H_L.vs.H_L/treat1_H_L.vs.H_L_feature_importance.pdf
- Web_Report/randomForest/function/treat1_H_L.vs.H_L/treat1_H_L.vs.H_L_feature_importance.png
- Web_Report/randomForest/function/treat1_H_L.vs.H_L/treat1_H_L.vs.H_L_ROC.png
- Web_Report/template/
- Web_Report/template/treat1_H_L.vs.H_L_function_cor_filter.xls
- Web_Report/template/treat1_H_L.vs.H_L_taxonomy_cor_filter.xls
- Web_Report/network_analysis/
- Web_Report/network_analysis/taxonomy/
- Web_Report/network_analysis/taxonomy/treat1_H_L.vs.H_L/
- Web_Report/network_analysis/taxonomy/treat1_H_L.vs.H_L/treat1_H_L.vs.H_L_module_2_network.png
- Web_Report/network_analysis/taxonomy/treat1_H_L.vs.H_L/treat1_H_L.vs.H_L_module_1_network.png
- Web_Report/network_analysis/taxonomy/treat1_H_L.vs.H_L/treat1_H_L.vs.H_L_module_2.xls
- Web_Report/network_analysis/taxonomy/treat1_H_L.vs.H_L/treat1_H_L.vs.H_L_module_1.xls
- Web_Report/network_analysis/taxonomy/treat1_H_L.vs.H_L/treat1_H_L.vs.H_L_module_1_network.pdf
- Web_Report/network_analysis/taxonomy/treat1_H_L.vs.H_L/treat1_H_L.vs.H_L_module_2_network.pdf
- Web_Report/network_analysis/function/
- Web_Report/network_analysis/function/treat1_H_L.vs.H_L/
- Web_Report/network_analysis/function/treat1_H_L.vs.H_L/treat1_H_L.vs.H_L_module_2_network.png
- Web_Report/network_analysis/function/treat1_H_L.vs.H_L/treat1_H_L.vs.H_L_module_1_network.png
- Web_Report/network_analysis/function/treat1_H_L.vs.H_L/treat1_H_L.vs.H_L_module_2.xls
- Web_Report/network_analysis/function/treat1_H_L.vs.H_L/treat1_H_L.vs.H_L_module_1.xls
- Web_Report/network_analysis/function/treat1_H_L.vs.H_L/treat1_H_L.vs.H_L_module_1_network.pdf
- Web_Report/network_analysis/function/treat1_H_L.vs.H_L/treat1_H_L.vs.H_L_module_2_network.pdf
- Web_Report/HTML/
- Web_Report/HTML/treat1_H_L.vs.H_L_function_cor_filter.xls.html
- Web_Report/HTML/treat1_H_L.vs.H_L_taxonomy_cor_filter.xls.html
- Web_Report/KEGG_enrichment/
- Web_Report/KEGG_enrichment/treat1_H_L.vs.H_L/
- Web_Report/KEGG_enrichment/treat1_H_L.vs.H_L/treat1_H_L.vs.H_L_kegg_enrichment_share.xls
- Web_Report/KEGG_enrichment/treat1_H_L.vs.H_L/treat1_H_L.vs.H_L_kegg_enrichment_share.xls.scatterplot.dv.r
- Web_Report/CCA/
- Web_Report/CCA/taxonomy/
- Web_Report/CCA/taxonomy/treat1_H_L.vs.H_L/
- Web_Report/CCA/taxonomy/treat1_H_L.vs.H_L/CCA.pdf
- Web_Report/CCA/taxonomy/treat1_H_L.vs.H_L/CCA.png
- Web_Report/CCA/taxonomy/treat1_H_L.vs.H_L/CCA_scores.xls
- Web_Report/CCA/function/
- Web_Report/CCA/function/treat1_H_L.vs.H_L/
- Web_Report/CCA/function/treat1_H_L.vs.H_L/CCA.pdf
- Web_Report/CCA/function/treat1_H_L.vs.H_L/CCA.png
- Web_Report/CCA/function/treat1_H_L.vs.H_L/CCA_scores.xls
