# Supplementary material for: Multi-omics analyses reveal that the gut microbiome and its metabolites promote milk fat synthesis in Zhongdian yak cows
Source: PeerJ. 2022 Dec 2;10:e14444. doi: 10.7717/peerj.14444 (PMC9744170; doi:10.7717/peerj.14444)
Supplement: Supplemental Information 12 [file peerj-10-14444-s012.zip › Web_Report/src/js/mathjax.js]

MathJax.Hub.Config({
extensions: ["tex2jax.js"],
    jax: ["input/TeX", "output/HTML-CSS"],
    tex2jax: {
        inlineMath:  [ ["$", "$"] ],
        displayMath: [ ["$$","$$"] ],
        skipTags: ['script', 'noscript', 'style', 'textarea', 'pre','code','a'],
        ignoreClass:"class1"
    },
    "HTML-CSS": {
    }
})
