# Supplementary material for: Multi-omics analyses reveal that the gut microbiome and its metabolites promote milk fat synthesis in Zhongdian yak cows
Source: PeerJ. 2022 Dec 2;10:e14444. doi: 10.7717/peerj.14444 (PMC9744170; doi:10.7717/peerj.14444)
Supplement: Supplemental Information 12 [file peerj-10-14444-s012.zip › Web_Report/src/js/ready.js]

$(document).ready(function(){

            $(".img-toggle").fancybox({
                openEffect	: 'elastic',
                closeEffect	: 'elastic',

                helpers : {
                    title : {
                        type : 'inside'
                    }
                }
            });

            $('.my-faq-title').on('click', function () {
                var el = $('.my-faq')
                var icon = el.find('.my-faq-title .glyphicon')
                if (el.hasClass('active')) {
                    el.removeClass('active')
                    icon.removeClass('glyphicon-menu-down')
                    icon.addClass('glyphicon-menu-right')
                } else {
                    el.addClass('active')
                    icon.removeClass('glyphicon-menu-right')
                    icon.addClass('glyphicon-menu-down')
                }
            })

            $('.my-faq-body').on('click', '.my-faq-question', function () {
                var el = $(this).parent()
                var icon = el.find('.glyphicon')
                if (el.hasClass('active')) {
                    el.removeClass('active')
                    icon.removeClass('glyphicon-menu-down')
                    icon.addClass('glyphicon-menu-right')
                } else {
                    el.addClass('active')
                    icon.removeClass('glyphicon-menu-right')
                    icon.addClass('glyphicon-menu-down')
                }
            })

        });
