# Supplementary material for: Multi-omics analyses reveal that the gut microbiome and its metabolites promote milk fat synthesis in Zhongdian yak cows
Source: PeerJ. 2022 Dec 2;10:e14444. doi: 10.7717/peerj.14444 (PMC9744170; doi:10.7717/peerj.14444)
Supplement: Supplemental Information 12 [file peerj-10-14444-s012.zip › Web_Report/src/css/nav.css]

/**
 * Created by ��������������Ƽ����޹�˾(zhengj) on 2015/8/1.
 */
/*������ʽ*/
body {
    position: relative;
}

.bs-docs-sidebar.affix {
    position: static;
}

@media (min-width: 768px) {
    .bs-docs-sidebar {
        padding-left: 20px;
    }
}

.bs-docs-sidenav {
    margin-top: 20px;
    margin-bottom: 20px;
}

.bs-docs-sidebar .nav > li > a {
    display: block;
    padding: 4px 20px;
    font-size: 15px;
    font-weight: 500;
}

.bs-docs-sidebar .nav > li > a:focus, .bs-docs-sidebar .nav > li > a:hover {
    padding-left: 19px;
    text-decoration: none;
    background-color: transparent;

}

.bs-docs-sidebar .nav > .active:focus > a.js-active-bg, .bs-docs-sidebar .nav > .active:hover > a.js-active-bg, .bs-docs-sidebar .nav > .active > a.js-active-bg {
    padding-left: 18px;
    font-weight: 700;
    color: #2e6da4;
    background-color: transparent;
    border-left: 2px solid #428bca;
}

.bs-docs-sidebar .nav .nav {
    /* display: none; */
    padding-bottom: 10px;
}

.bs-docs-sidebar .nav .nav > li > a {
    padding-top: 1px;
    padding-bottom: 1px;
    padding-left: 30px;
    font-size: 13px;
    font-weight: 400;
}

.bs-docs-sidebar .nav .nav > li > a:focus, .bs-docs-sidebar .nav .nav > li > a:hover {
    padding-left: 29px
}

.bs-docs-sidebar .nav>.active:focus>a, .bs-docs-sidebar .nav>.active:hover>a, .bs-docs-sidebar .nav>.active>a {
    padding-left: 18px;
    font-weight: 700;
    color: #2e6da4;
    background-color: transparent;
    border-left: 2px solid #428bca;
}
.back-to-top, .bs-docs-theme-toggle {
    display: none;
    padding: 4px 10px;
    margin-top: 10px;
    margin-left: 10px;
    font-size: 12px;
    font-weight: 500;
    color: #999;
}

.back-to-top:hover, .bs-docs-theme-toggle:hover {
    color: #563d7c;
    text-decoration: none;
}

.bs-docs-theme-toggle {
    margin-top: 0;
}

@media (min-width: 768px) {
    .back-to-top, .bs-docs-theme-toggle {
        display: block;
    }
}

@media (min-width: 992px) {
    .bs-docs-sidebar .nav > .active > ul {
        display: block;
    }

    .bs-docs-sidebar.affix, .bs-docs-sidebar.affix-bottom {
        width: 213px;
    }
    .bs-docs-sidebar.affix, .bs-docs-sidebar.affix {
        width: 213px;
    }

    .bs-docs-sidebar.affix {
        position: fixed;
        top: 134px;
		/* top: 10%; */
		height: 80%;
		overflow-y: auto;
    }

    .bs-docs-sidebar.affix-bottom {
        position: absolute;
    }

    .bs-docs-sidebar.affix .bs-docs-sidenav, .bs-docs-sidebar.affix-bottom .bs-docs-sidenav {
        margin-top: 0;
        margin-bottom: 0;
    }
}

@media (min-width: 1200px) {
    .bs-docs-sidebar.affix, .bs-docs-sidebar.affix {
        width: 263px;
    }
    .bs-docs-sidebar.affix, .bs-docs-sidebar.affix-top {
        width: 263px;
    }
    .bs-docs-sidebar.affix, .bs-docs-sidebar.affix-bottom {
        width: 263px;
    }
}
