# Supplementary material for: Multi-omics analyses reveal that the gut microbiome and its metabolites promote milk fat synthesis in Zhongdian yak cows
Source: PeerJ. 2022 Dec 2;10:e14444. doi: 10.7717/peerj.14444 (PMC9744170; doi:10.7717/peerj.14444)
Supplement: Supplemental Information 12 [file peerj-10-14444-s012.zip › Web_Report/KEGG_enrichment/treat1_H_L.vs.H_L/treat1_H_L.vs.H_L_kegg_enrichment_share.xls]

KEGG_description	ID	pvalue	qvalue	fold_change	omics
