# Supplementary material for: Multi-omics analyses reveal that the gut microbiome and its metabolites promote milk fat synthesis in Zhongdian yak cows
Source: PeerJ. 2022 Dec 2;10:e14444. doi: 10.7717/peerj.14444 (PMC9744170; doi:10.7717/peerj.14444)
Supplement: Supplemental Information 12 [file peerj-10-14444-s012.zip › Web_Report/KEGG_enrichment/treat1_H_L.vs.H_L/treat1_H_L.vs.H_L_kegg_enrichment_share.xls.scatterplot.dv.r]

if (FALSE){
	install.packages("ggplot2", repo="http://cran.us.r-project.org")
}
library(plyr)
library(stringr)
library(ggplot2)
library(grid)

# Function get from https://stackoverflow.com/questions/10674992/convert-a-character-vector-of-mixed-numbers-fractions-and-integers-to-numeric?rq=1
# With little modifications

mixedToFloat <- function(x){
  x <- sapply(x, as.character)
  is.integer  <- grepl("^-?\\d+$", x)
  is.fraction <- grepl("^-?\\d+\\/\\d+$", x)
  is.float <- grepl("^-?\\d+\\.\\d+$", x)
  is.mixed    <- grepl("^-?\\d+ \\d+\\/\\d+$", x)
  stopifnot(all(is.integer | is.fraction | is.float | is.mixed))

  numbers <- strsplit(x, "[ /]")

  ifelse(is.integer,  as.numeric(sapply(numbers, `[`, 1)),
  ifelse(is.float,    as.numeric(sapply(numbers, `[`, 1)),
  ifelse(is.fraction, as.numeric(sapply(numbers, `[`, 1)) /
                      as.numeric(sapply(numbers, `[`, 2)),
                      as.numeric(sapply(numbers, `[`, 1)) +
                      as.numeric(sapply(numbers, `[`, 2)) /
                      as.numeric(sapply(numbers, `[`, 3)))))
  
}

#mixedToFloat(c('1 1/2', '2 3/4', '2/3', '11 1/4', '1'))


data <- read.table(file="/share/nas1/lihz/project/liangyh/metabolome_metagenome/BMK211021-AP383/Analysis/neg/out/KEGG_enrichment/treat1_H_L.vs.H_L/treat1_H_L.vs.H_L_kegg_enrichment_share.xls", sep="\t", quote="", comment="", header=T)

xval_ho <- c()

if ("omics" != "CTctCT" & length(xval_ho) > 1) {
	data$omics <- factor(data$omics, levels=sample_ho, ordered=T)
} #else {
#	data$omics <- factor(data$omics)
#}

# First order by Term, then order by Sample
if ("omics" != "CTctCT") {
	data <- data[order(data$KEGG_description, data$omics), ]
}

if ("string" != "string"){
	data$omics = mixedToFloat(data$omics)
}


if ("pvalue" != "nolog"){
	log_name = paste0("negLog10_", "pvalue")
	col_name_data <- colnames(data)
	col_name_data <- c(col_name_data, log_name)
	data$log_name <- log10(data$pvalue) * (-1)
	colnames(data) <- col_name_data
}

# Get the count of each unique Term
data_freq <- as.data.frame(table(data$KEGG_description))

colnames(data_freq) <- c("KEGG_description", "IDctct")

data2 <- merge(data, data_freq, by="KEGG_description")

if ("omics" != "CTctCT"){
	# Collapse sample for each Term 
	data_samp <- ddply(data2, "KEGG_description", summarize,
		sam_ct_ct_ct=paste(omics, collapse="_"))

	data2 <- merge(data2, data_samp, by="KEGG_description")

	#print(data2)

	if ("string" != "string"){
		data3 <- data2[order(data2$IDctct, data2$sam_ct_ct_ct, data2$omics, data2$omics, data2$negLog10_pvalue), ]
	} else {
		data3 <- data2[order(data2$IDctct, data2$sam_ct_ct_ct, data2$omics, data2$negLog10_pvalue), ]
	}
} else{
	if ("string" != "string"){
		data3 <- data2[order(data2$IDctct, data2$omics, data2$negLog10_pvalue), ]
	} else {
		data3 <- data2[order(data2$IDctct, data2$negLog10_pvalue), ]
	}
}
#print(data3)

term_order <- unique(data3$KEGG_description)

data$KEGG_description <- factor(data$KEGG_description, levels=term_order, ordered=T)


#print(data)
rm(data_freq, data2, data3)


color_v <- c("green", "red")

p <- ggplot(data, aes(x=omics,y=KEGG_description)) + labs(x="omics", y="KEGG description") + labs(title="treat1_H_L.vs.H_L")

if (("fold_change" != "") && ("negLog10_pvalue" != "")) {
	
	p <- p + geom_point(aes(size=fold_change, color=negLog10_pvalue )) + 	scale_colour_gradientn(colours=rainbow(4),guide = "colourbar",name="negLog10_pvalue")
	#scale_colour_gradient(low=color_v[1], high=color_v[2], name="negLog10_pvalue")
} else if ("fold_change" != "") {
	p <- p + geom_point(aes(size=fold_change ))
} else if ("negLog10_pvalue" != "") {
	p <- p + geom_point(aes(color=negLog10_pvalue )) + 	scale_colour_gradient(low="color_v[1]", high=color_v[2], name="negLog10_pvalue")
}


p <- p 

p <- p + scale_y_discrete(labels=function(x) str_wrap(x, width=60))
 
p <- p 


p <- p + theme_bw() + theme(panel.grid.major = element_blank(), panel.grid.minor = element_blank())

if (0 != 0){
	p <- p +
	theme(axis.text.x=element_text(angle=0,hjust=0.5,
	vjust=1))
}

top='top'
bottom='bottom'
left='left'
right='right'
none='none'
legend_pos_par <- right

p <- p + theme(legend.position=legend_pos_par)

ggsave(p, filename="/share/nas1/lihz/project/liangyh/metabolome_metagenome/BMK211021-AP383/Analysis/neg/out/KEGG_enrichment/treat1_H_L.vs.H_L/treat1_H_L.vs.H_L_kegg_enrichment_share.xls.scatterplot.dv.pdf", dpi=300, width=20,
height=12, units=c("cm"))
