# Supplementary material for: Multi-omics analyses reveal that the gut microbiome and its metabolites promote milk fat synthesis in Zhongdian yak cows
Source: PeerJ. 2022 Dec 2;10:e14444. doi: 10.7717/peerj.14444 (PMC9744170; doi:10.7717/peerj.14444)
Supplement: Supplemental Information 13 [file peerj-10-14444-s013.zip]

Archive with 691 entries (658 files):
- Web_Report/
- Web_Report/readme.pdf
- Web_Report/Data_assess/
- Web_Report/Data_assess/PCA/
- Web_Report/Data_assess/PCA/All_pca.png
- Web_Report/Data_assess/PCA/All_pca3D.pdf
- Web_Report/Data_assess/PCA/All_pca3D.png
- Web_Report/Data_assess/PCA/All_pca_loadings.xls
- Web_Report/Data_assess/PCA/All_pca.pdf
- Web_Report/Data_assess/heatmap/
- Web_Report/Data_assess/heatmap/All_heatmap.pdf
- Web_Report/Data_assess/heatmap/All_heatmap.png
- Web_Report/Data_assess/heatmap/All_heatmap.xls
- Web_Report/Data_assess/metabolites_intensity/
- Web_Report/Data_assess/metabolites_intensity/All_metabolite_profiles.xls
- Web_Report/Data_assess/metabolites_intensity/metabolites_full_table.xlsx
- Web_Report/Data_assess/metabolites_intensity/metabolites_exp.xls
- Web_Report/Data_assess/metabolites_intensity/metabolites_full_table.xls
- Web_Report/Data_assess/metabolites_intensity/metabolites_exp.xlsx
- Web_Report/Data_assess/group_info.txt
- Web_Report/Data_assess/correlation_analysis/
- Web_Report/Data_assess/correlation_analysis/All_cor.pdf
- Web_Report/Data_assess/correlation_analysis/All_cor.png
- Web_Report/Data_assess/correlation_analysis/All_cor.xls
- Web_Report/Quality_control/
- Web_Report/Quality_control/QC.html
- Web_Report/Quality_control/src_qc/
- Web_Report/Quality_control/src_qc/fonts/
- Web_Report/Quality_control/src_qc/fonts/glyphicons-halflings-regular.ttf
- Web_Report/Quality_control/src_qc/fonts/glyphicons-halflings-regular.eot
- Web_Report/Quality_control/src_qc/fonts/glyphicons-halflings-regular.woff2
- Web_Report/Quality_control/src_qc/fonts/glyphicons-halflings-regular.svg
- Web_Report/Quality_control/src_qc/fonts/glyphicons-halflings-regular.woff
- Web_Report/Quality_control/src_qc/images/
- Web_Report/Quality_control/src_qc/images/All_cor.png
- Web_Report/Quality_control/src_qc/images/tic-total-2.png
- Web_Report/Quality_control/src_qc/images/logo.jpg
- Web_Report/Quality_control/src_qc/images/tic-total-0.png
- Web_Report/Quality_control/src_qc/images/bpi.png
- Web_Report/Quality_control/src_qc/images/goTop.jpg
- Web_Report/Quality_control/src_qc/images/tic-total-1.png
- Web_Report/Quality_control/src_qc/images/tic-total-3.png
- Web_Report/Quality_control/src_qc/images/tic-total-4.png
- Web_Report/Quality_control/src_qc/js/
- Web_Report/Quality_control/src_qc/js/scrolltop.js
- Web_Report/Quality_control/src_qc/js/raxus-slider.min.js
- Web_Report/Quality_control/src_qc/js/mathjax.js
- Web_Report/Quality_control/src_qc/js/fancyBox/
- Web_Report/Quality_control/src_qc/js/fancyBox/jquery.fancybox.pack.js
- Web_Report/Quality_control/src_qc/js/fancyBox/jquery.mousewheel-3.0.6.pack.js
- Web_Report/Quality_control/src_qc/js/fancyBox/fancybox_loading.gif
- Web_Report/Quality_control/src_qc/js/fancyBox/blank.gif
- Web_Report/Quality_control/src_qc/js/fancyBox/fancybox_overlay.png
- Web_Report/Quality_control/src_qc/js/fancyBox/fancybox_sprite.png
- Web_Report/Quality_control/src_qc/js/fancyBox/fancybox_loading@2x.gif
- Web_Report/Quality_control/src_qc/js/fancyBox/jquery.fancybox.css
- Web_Report/Quality_control/src_qc/js/fancyBox/fancybox_sprite@2x.png
- Web_Report/Quality_control/src_qc/js/bootstrap.min.js
- Web_Report/Quality_control/src_qc/js/respond.min.js
- Web_Report/Quality_control/src_qc/js/nav.js
- Web_Report/Quality_control/src_qc/js/abixTreeList.js
- Web_Report/Quality_control/src_qc/js/jquery-1.11.3.min.js
- Web_Report/Quality_control/src_qc/js/html5shiv.min.js
- Web_Report/Quality_control/src_qc/js/ready.js
- Web_Report/Quality_control/src_qc/css/
- Web_Report/Quality_control/src_qc/css/index_en.css
- Web_Report/Quality_control/src_qc/css/index.css
- Web_Report/Quality_control/src_qc/css/bootstrap.min.css
- Web_Report/Quality_control/src_qc/css/raxus.css
- Web_Report/Quality_control/src_qc/css/nav.css
- Web_Report/Quality_control/qc_data/
- Web_Report/Quality_control/qc_data/All_cor.pdf
- Web_Report/Quality_control/qc_data/tic-total.pdf
- Web_Report/Quality_control/qc_data/All_cor.png
- Web_Report/Quality_control/qc_data/tic-total-2.png
- Web_Report/Quality_control/qc_data/tic-total-0.png
- Web_Report/Quality_control/qc_data/expression.xls
- Web_Report/Quality_control/qc_data/bpi.png
- Web_Report/Quality_control/qc_data/diff_result.xls
- Web_Report/Quality_control/qc_data/tic-total-1.png
- Web_Report/Quality_control/qc_data/tic-total-3.png
- Web_Report/Quality_control/qc_data/All_cor.xls
- Web_Report/Quality_control/qc_data/diff_result.detail.xls
- Web_Report/Quality_control/qc_data/tic-total-4.png
- Web_Report/Quality_control/HTML_qc/
- Web_Report/Quality_control/HTML_qc/All_cor.xls.html.cloud
- Web_Report/Quality_control/HTML_qc/diff_result.detail.xls.html
- Web_Report/Quality_control/HTML_qc/diff_result.detail.xls.html.cloud
- Web_Report/Quality_control/HTML_qc/All_cor.xls.html
- Web_Report/Quality_control/HTML_qc/All_cor.xls
- Web_Report/Quality_control/HTML_qc/diff_result.detail.xls
- Web_Report/Diff_analysis/
- Web_Report/Diff_analysis/H_vs_L/
- Web_Report/Diff_analysis/H_vs_L/H_vs_L_metabolites_classification_top20.png
- Web_Report/Diff_analysis/H_vs_L/H_vs_L_Top_20_FC_change.pdf
- Web_Report/Diff_analysis/H_vs_L/H_vs_L_pca.png
- Web_Report/Diff_analysis/H_vs_L/H_vs_L_pca.pdf
- Web_Report/Diff_analysis/H_vs_L/H_vs_L_diff_heatmap_name.pdf
- Web_Report/Diff_analysis/H_vs_L/H_vs_L.all.xls
- Web_Report/Diff_analysis/H_vs_L/H_vs_L_pca_loadings.xlsx
- Web_Report/Diff_analysis/H_vs_L/H_vs_L_OPLS_DA_permutation.pdf
- Web_Report/Diff_analysis/H_vs_L/H_vs_L.all.xlsx
- Web_Report/Diff_analysis/H_vs_L/H_vs_L_metabolites_classification_top20.pdf
- Web_Report/Diff_analysis/H_vs_L/H_vs_L_diff_heatmap_nonclustered_samples.png
- Web_Report/Diff_analysis/H_vs_L/H_vs_L_OPLS_DA_nolabel.png
- Web_Report/Diff_analysis/H_vs_L/H_vs_L_diff_heatmap.xlsx
- Web_Report/Diff_analysis/H_vs_L/H_vs_L_diff_heatmap.xls
- Web_Report/Diff_analysis/H_vs_L/H_vs_L_diff_heatmap.png
- Web_Report/Diff_analysis/H_vs_L/H_vs_L.diff.annotation.xls
- Web_Report/Diff_analysis/H_vs_L/H_vs_L.diff_final.xlsx
- Web_Report/Diff_analysis/H_vs_L/H_vs_L_metabolites_classification.xlsx
- Web_Report/Diff_analysis/H_vs_L/H_vs_L.volcano.png
- Web_Report/Diff_analysis/H_vs_L/H_vs_L.volcano.pdf
- Web_Report/Diff_analysis/H_vs_L/H_vs_L_OPLS_DA_permutation.png
- Web_Report/Diff_analysis/H_vs_L/H_vs_L_diff_heatmap_nonclustered_samples.xlsx
- Web_Report/Diff_analysis/H_vs_L/H_vs_L_OPLS_DA.png
- Web_Report/Diff_analysis/H_vs_L/H_vs_L.diff_final.xls
- Web_Report/Diff_analysis/H_vs_L/H_vs_L_pca3D.png
- Web_Report/Diff_analysis/H_vs_L/H_vs_L_OPLS_DA_nolabel.pdf
- Web_Report/Diff_analysis/H_vs_L/H_vs_L_metabolites_classification.xls
- Web_Report/Diff_analysis/H_vs_L/H_vs_L_diff_heatmap_nonclustered_samples.pdf
- Web_Report/Diff_analysis/H_vs_L/H_vs_L_diff_heatmap.pdf
- Web_Report/Diff_analysis/H_vs_L/H_vs_L_diff_heatmap_nonclustered_samples.xls
- Web_Report/Diff_analysis/H_vs_L/KEGG/
- Web_Report/Diff_analysis/H_vs_L/KEGG/Graph/
- Web_Report/Diff_analysis/H_vs_L/KEGG/Graph/H_vs_L_KEGG_pathway_enrich_dotplot.png
- Web_Report/Diff_analysis/H_vs_L/KEGG/Graph/H_vs_L_KEGG_pathway_enrich_dotplot.pdf
- Web_Report/Diff_analysis/H_vs_L/KEGG/Graph/H_vs_L_KEGG_pathway_enrich_barplot.png
- Web_Report/Diff_analysis/H_vs_L/KEGG/Graph/H_vs_L_KEGG_pathway_enrich_cnetplot.png
- Web_Report/Diff_analysis/H_vs_L/KEGG/Graph/H_vs_L_KEGG_pathway_enrich_barplot.pdf
- Web_Report/Diff_analysis/H_vs_L/KEGG/Graph/H_vs_L_KEGG_pathway_enrich.list
- Web_Report/Diff_analysis/H_vs_L/KEGG/Graph/H_vs_L_KEGG_pathway_enrich_cnetplot.pdf
- Web_Report/Diff_analysis/H_vs_L/KEGG/Graph/H_vs_L_KEGG_pathway_enrich.list.xlsx
- Web_Report/Diff_analysis/H_vs_L/KEGG/H_vs_L.KEGG.xls
- Web_Report/Diff_analysis/H_vs_L/KEGG/H_vs_L.KEGG_diff_anno.xls
- Web_Report/Diff_analysis/H_vs_L/KEGG/H_vs_L.KEGG_diff_anno.xlsx
- Web_Report/Diff_analysis/H_vs_L/KEGG/kegg_map/
- Web_Report/Diff_analysis/H_vs_L/KEGG/kegg_map/ko00310.html
- Web_Report/Diff_analysis/H_vs_L/KEGG/kegg_map/ko02010.png
- Web_Report/Diff_analysis/H_vs_L/KEGG/kegg_map/ko00860.png
- Web_Report/Diff_analysis/H_vs_L/KEGG/kegg_map/ko05231.html
- Web_Report/Diff_analysis/H_vs_L/KEGG/kegg_map/ko04725.html
- Web_Report/Diff_analysis/H_vs_L/KEGG/kegg_map/ko00061.png
- Web_Report/Diff_analysis/H_vs_L/KEGG/kegg_map/ko04976.html
- Web_Report/Diff_analysis/H_vs_L/KEGG/kegg_map/ko00740.html
- Web_Report/Diff_analysis/H_vs_L/KEGG/kegg_map/ko05231.png
- Web_Report/Diff_analysis/H_vs_L/KEGG/kegg_map/ko04071.html
- Web_Report/Diff_analysis/H_vs_L/KEGG/kegg_map/ko00600.html
- Web_Report/Diff_analysis/H_vs_L/KEGG/kegg_map/ko00564.png
- Web_Report/Diff_analysis/H_vs_L/KEGG/kegg_map/ko00740.png
- Web_Report/Diff_analysis/H_vs_L/KEGG/kegg_map/ko01100.html
- Web_Report/Diff_analysis/H_vs_L/KEGG/kegg_map/ko04071.png
- Web_Report/Diff_analysis/H_vs_L/KEGG/kegg_map/ko00592.html
- Web_Report/Diff_analysis/H_vs_L/KEGG/kegg_map/ko00310.png
- Web_Report/Diff_analysis/H_vs_L/KEGG/kegg_map/ko00564.html
- Web_Report/Diff_analysis/H_vs_L/KEGG/kegg_map/ko04976.png
- Web_Report/Diff_analysis/H_vs_L/KEGG/kegg_map/ko00260.html
- Web_Report/Diff_analysis/H_vs_L/KEGG/kegg_map/ko00592.png
- Web_Report/Diff_analysis/H_vs_L/KEGG/kegg_map/ko00860.html
- Web_Report/Diff_analysis/H_vs_L/KEGG/kegg_map/ko00061.html
- Web_Report/Diff_analysis/H_vs_L/KEGG/kegg_map/ko01100.png
- Web_Report/Diff_analysis/H_vs_L/KEGG/kegg_map/ko02010.html
- Web_Report/Diff_analysis/H_vs_L/KEGG/kegg_map/ko00600.png
- Web_Report/Diff_analysis/H_vs_L/KEGG/kegg_map/ko04725.png
- Web_Report/Diff_analysis/H_vs_L/KEGG/kegg_map/ko00260.png
- Web_Report/Diff_analysis/H_vs_L/H_vs_L_pca_loadings.xls
- Web_Report/Diff_analysis/H_vs_L/H_vs_L.diff.annotation.xlsx
- Web_Report/Diff_analysis/H_vs_L/H_vs_L_Top_20_FC_change.png
- Web_Report/Diff_analysis/H_vs_L/H_vs_L_diff_heatmap_nonclustered_samples_name.pdf
- Web_Report/Diff_analysis/H_vs_L/H_vs_L_OPLS_DA.pdf
- Web_Report/Diff_analysis/H_vs_L/H_vs_L_pca3D.pdf
- Web_Report/Diff_analysis/Diff_KEGG_anno_stat.xls
- Web_Report/Diff_analysis/venn/
- Web_Report/Diff_analysis/venn/Diff_Venn_Union.xls
- Web_Report/Diff_analysis/venn/Diff_Venn_Union.xlsx
- Web_Report/Diff_analysis/venn/Diff_Venn_Intersection.xlsx
- Web_Report/Diff_analysis/venn/Diff_Venn_Intersection.xls
- Web_Report/Diff_analysis/venn/All_diff_stat.txt
- Web_Report/Diff_analysis/venn/only_one_group_venn.png
- Web_Report/Metabolites_annotation/
- Web_Report/Metabolites_annotation/HMDB/
- Web_Report/Metabolites_annotation/HMDB/meta_hmdb_anno_categroy.xlsx
- Web_Report/Metabolites_annotation/HMDB/meta_hmdb_anno.xlsx
- Web_Report/Metabolites_annotation/HMDB/meta_hmdb_anno_categroy.xls
- Web_Report/Metabolites_annotation/HMDB/meta_hmdb_anno.png
- Web_Report/Metabolites_annotation/HMDB/meta_hmdb_anno.pdf
- Web_Report/Metabolites_annotation/HMDB/meta_hmdb_anno.xls
- Web_Report/Metabolites_annotation/All_metabolites_anno.xls
- Web_Report/Metabolites_annotation/KEGG/
- Web_Report/Metabolites_annotation/KEGG/meta_kegg_anno_categroy.xlsx
- Web_Report/Metabolites_annotation/KEGG/meta_kegg_anno.png
- Web_Report/Metabolites_annotation/KEGG/All_kegg_map/
- Web_Report/Metabolites_annotation/KEGG/All_kegg_map/ko00830.html
- Web_Report/Metabolites_annotation/KEGG/All_kegg_map/ko00500.png
- Web_Report/Metabolites_annotation/KEGG/All_kegg_map/ko05152.png
- Web_Report/Metabolites_annotation/KEGG/All_kegg_map/ko04974.html
- Web_Report/Metabolites_annotation/KEGG/All_kegg_map/ko00472.html
- Web_Report/Metabolites_annotation/KEGG/All_kegg_map/ko00310.html
- Web_Report/Metabolites_annotation/KEGG/All_kegg_map/ko04911.html
- Web_Report/Metabolites_annotation/KEGG/All_kegg_map/ko00130.png
- Web_Report/Metabolites_annotation/KEGG/All_kegg_map/ko00730.png
- Web_Report/Metabolites_annotation/KEGG/All_kegg_map/ko04912.html
- Web_Report/Metabolites_annotation/KEGG/All_kegg_map/ko00981.html
- Web_Report/Metabolites_annotation/KEGG/All_kegg_map/ko05204.png
- Web_Report/Metabolites_annotation/KEGG/All_kegg_map/ko05211.html
- Web_Report/Metabolites_annotation/KEGG/All_kegg_map/ko04978.png
- Web_Report/Metabolites_annotation/KEGG/All_kegg_map/ko00220.png
- Web_Report/Metabolites_annotation/KEGG/All_kegg_map/ko04020.html
- Web_Report/Metabolites_annotation/KEGG/All_kegg_map/ko01210.html
- Web_Report/Metabolites_annotation/KEGG/All_kegg_map/ko00760.png
- Web_Report/Metabolites_annotation/KEGG/All_kegg_map/ko04921.html
- Web_Report/Metabolites_annotation/KEGG/All_kegg_map/ko00790.html
- Web_Report/Metabolites_annotation/KEGG/All_kegg_map/ko04020.png
- Web_Report/Metabolites_annotation/KEGG/All_kegg_map/ko00380.html
- Web_Report/Metabolites_annotation/KEGG/All_kegg_map/ko05214.png
- Web_Report/Metabolites_annotation/KEGG/All_kegg_map/ko01521.png
- Web_Report/Metabolites_annotation/KEGG/All_kegg_map/ko04662.png
- Web_Report/Metabolites_annotation/KEGG/All_kegg_map/ko05211.png
- Web_Report/Metabolites_annotation/KEGG/All_kegg_map/ko04722.png
- Web_Report/Metabolites_annotation/KEGG/All_kegg_map/ko02010.png
- Web_Report/Metabolites_annotation/KEGG/All_kegg_map/ko04917.png
- Web_Report/Metabolites_annotation/KEGG/All_kegg_map/ko00250.html
- Web_Report/Metabolites_annotation/KEGG/All_kegg_map/ko01040.html
- Web_Report/Metabolites_annotation/KEGG/All_kegg_map/ko00980.html
- Web_Report/Metabolites_annotation/KEGG/All_kegg_map/ko04744.png
- Web_Report/Metabolites_annotation/KEGG/All_kegg_map/ko00860.png
- Web_Report/Metabolites_annotation/KEGG/All_kegg_map/ko04261.html
- Web_Report/Metabolites_annotation/KEGG/All_kegg_map/ko00340.html
- Web_Report/Metabolites_annotation/KEGG/All_kegg_map/ko00140.png
- Web_Report/Metabolites_annotation/KEGG/All_kegg_map/ko05200.html
- Web_Report/Metabolites_annotation/KEGG/All_kegg_map/ko00524.png
- Web_Report/Metabolites_annotation/KEGG/All_kegg_map/ko04662.html
- Web_Report/Metabolites_annotation/KEGG/All_kegg_map/ko04745.png
- Web_Report/Metabolites_annotation/KEGG/All_kegg_map/ko01523.png
- Web_Report/Metabolites_annotation/KEGG/All_kegg_map/ko05170.html
- Web_Report/Metabolites_annotation/KEGG/All_kegg_map/ko00100.html
- Web_Report/Metabolites_annotation/KEGG/All_kegg_map/ko04918.png
- Web_Report/Metabolites_annotation/KEGG/All_kegg_map/ko00020.png
- Web_Report/Metabolites_annotation/KEGG/All_kegg_map/ko00920.html
- Web_Report/Metabolites_annotation/KEGG/All_kegg_map/ko05231.html
- Web_Report/Metabolites_annotation/KEGG/All_kegg_map/ko04611.html
- Web_Report/Metabolites_annotation/KEGG/All_kegg_map/ko04625.png
- Web_Report/Metabolites_annotation/KEGG/All_kegg_map/ko00620.png
- Web_Report/Metabolites_annotation/KEGG/All_kegg_map/ko04974.png
- Web_Report/Metabolites_annotation/KEGG/All_kegg_map/ko00140.html
- Web_Report/Metabolites_annotation/KEGG/All_kegg_map/ko04975.html
- Web_Report/Metabolites_annotation/KEGG/All_kegg_map/ko04012.html
- Web_Report/Metabolites_annotation/KEGG/All_kegg_map/ko00052.png
- Web_Report/Metabolites_annotation/KEGG/All_kegg_map/ko04015.html
- Web_Report/Metabolites_annotation/KEGG/All_kegg_map/ko05167.html
- Web_Report/Metabolites_annotation/KEGG/All_kegg_map/ko04920.png
- Web_Report/Metabolites_annotation/KEGG/All_kegg_map/ko04022.png
- Web_Report/Metabolites_annotation/KEGG/All_kegg_map/ko04014.png
- Web_Report/Metabolites_annotation/KEGG/All_kegg_map/ko04658.html
- Web_Report/Metabolites_annotation/KEGG/All_kegg_map/ko04971.png
- Web_Report/Metabolites_annotation/KEGG/All_kegg_map/ko00563.html
- Web_Report/Metabolites_annotation/KEGG/All_kegg_map/ko04720.png
- Web_Report/Metabolites_annotation/KEGG/All_kegg_map/ko00472.png
- Web_Report/Metabolites_annotation/KEGG/All_kegg_map/ko04724.png
- Web_Report/Metabolites_annotation/KEGG/All_kegg_map/ko00360.png
- Web_Report/Metabolites_annotation/KEGG/All_kegg_map/ko00640.html
- Web_Report/Metabolites_annotation/KEGG/All_kegg_map/ko00280.html
- Web_Report/Metabolites_annotation/KEGG/All_kegg_map/ko00630.html
- Web_Report/Metabolites_annotation/KEGG/All_kegg_map/ko00232.html
- Web_Report/Metabolites_annotation/KEGG/All_kegg_map/ko01230.html
- Web_Report/Metabolites_annotation/KEGG/All_kegg_map/ko04062.png
- Web_Report/Metabolites_annotation/KEGG/All_kegg_map/ko04921.png
- Web_Report/Metabolites_annotation/KEGG/All_kegg_map/ko00591.html
- Web_Report/Metabolites_annotation/KEGG/All_kegg_map/ko04658.png
- Web_Report/Metabolites_annotation/KEGG/All_kegg_map/ko04212.html
- Web_Report/Metabolites_annotation/KEGG/All_kegg_map/ko00020.html
- Web_Report/Metabolites_annotation/KEGG/All_kegg_map/ko04140.png
- Web_Report/Metabolites_annotation/KEGG/All_kegg_map/ko05032.html
- Web_Report/Metabolites_annotation/KEGG/All_kegg_map/ko05215.png
- Web_Report/Metabolites_annotation/KEGG/All_kegg_map/ko04977.png
- Web_Report/Metabolites_annotation/KEGG/All_kegg_map/ko00780.png
- Web_Report/Metabolites_annotation/KEGG/All_kegg_map/ko04371.png
- Web_Report/Metabolites_annotation/KEGG/All_kegg_map/ko05322.html
- Web_Report/Metabolites_annotation/KEGG/All_kegg_map/ko00261.html
- Web_Report/Metabolites_annotation/KEGG/All_kegg_map/ko05020.html
- Web_Report/Metabolites_annotation/KEGG/All_kegg_map/ko04725.html
- Web_Report/Metabolites_annotation/KEGG/All_kegg_map/ko00982.html
- Web_Report/Metabolites_annotation/KEGG/All_kegg_map/ko00061.png
- Web_Report/Metabolites_annotation/KEGG/All_kegg_map/ko05144.png
- Web_Report/Metabolites_annotation/KEGG/All_kegg_map/ko00770.html
- Web_Report/Metabolites_annotation/KEGG/All_kegg_map/ko04976.html
- Web_Report/Metabolites_annotation/KEGG/All_kegg_map/ko05204.html
- Web_Report/Metabolites_annotation/KEGG/All_kegg_map/ko04010.png
- Web_Report/Metabolites_annotation/KEGG/All_kegg_map/ko00760.html
- Web_Report/Metabolites_annotation/KEGG/All_kegg_map/ko00790.png
- Web_Report/Metabolites_annotation/KEGG/All_kegg_map/ko00524.html
- Web_Report/Metabolites_annotation/KEGG/All_kegg_map/ko00480.png
- Web_Report/Metabolites_annotation/KEGG/All_kegg_map/ko00740.html
- Web_Report/Metabolites_annotation/KEGG/All_kegg_map/ko04970.html
- Web_Report/Metabolites_annotation/KEGG/All_kegg_map/ko05235.html
- Web_Report/Metabolites_annotation/KEGG/All_kegg_map/ko00830.png
- Web_Report/Metabolites_annotation/KEGG/All_kegg_map/ko04935.png
- Web_Report/Metabolites_annotation/KEGG/All_kegg_map/ko04664.html
- Web_Report/Metabolites_annotation/KEGG/All_kegg_map/ko00970.png
- Web_Report/Metabolites_annotation/KEGG/All_kegg_map/ko00300.html
[truncated: 391 more entries]
