# Supplementary material for: Multi-omics analyses reveal that the gut microbiome and its metabolites promote milk fat synthesis in Zhongdian yak cows
Source: PeerJ. 2022 Dec 2;10:e14444. doi: 10.7717/peerj.14444 (PMC9744170; doi:10.7717/peerj.14444)
Supplement: Supplemental Information 13 [file peerj-10-14444-s013.zip › Web_Report/Data_assess/group_info.txt]

Sample	Group
L1	L
L5	L
L4	L
L2	L
L6	L
L3	L
H5	H
H4	H
H2	H
H6	H
H1	H
H3	H
