# Supplementary material for: Multi-omics analyses reveal that the gut microbiome and its metabolites promote milk fat synthesis in Zhongdian yak cows
Source: PeerJ. 2022 Dec 2;10:e14444. doi: 10.7717/peerj.14444 (PMC9744170; doi:10.7717/peerj.14444)
Supplement: Supplemental Information 13 [file peerj-10-14444-s013.zip › Web_Report/Quality_control/qc_data/diff_result.xls]

指标名称	评价标准	是否达标
<a href="#t2">差异数目最大值</a>	≥10	<font color="#00cc00">yes</font>
