# Supplementary material for: Multi-omics analyses reveal that the gut microbiome and its metabolites promote milk fat synthesis in Zhongdian yak cows
Source: PeerJ. 2022 Dec 2;10:e14444. doi: 10.7717/peerj.14444 (PMC9744170; doi:10.7717/peerj.14444)
Supplement: Supplemental Information 13 [file peerj-10-14444-s013.zip › Web_Report/Diff_analysis/H_vs_L/KEGG/Graph/H_vs_L_KEGG_pathway_enrich.list]

ID	Description	MetaboliteRatio	BgRatio	enrich_factor	pvalue	qvalue	metaboliteID
ko00740	Riboflavin metabolism	12.5%	0.48%	26	0.0384615384615385	0.283698312684341	pos_1370
ko00592	alpha-Linolenic acid metabolism	25%	5.77%	4.33	0.0704893191975529	0.283698312684341	pos_659;pos_83
ko00600	Sphingolipid metabolism	12.5%	1.44%	8.67	0.111520602656103	0.283698312684341	pos_1
ko04725	Cholinergic synapse	12.5%	1.44%	8.67	0.111520602656103	0.283698312684341	pos_39
ko04071	Sphingolipid signaling pathway	12.5%	1.92%	6.5	0.146192969381719	0.283698312684341	pos_1
ko00061	Fatty acid biosynthesis	12.5%	2.4%	5.2	0.179675598033416	0.283698312684341	pos_663
ko00260	Glycine, serine and threonine metabolism	12.5%	2.4%	5.2	0.179675598033416	0.283698312684341	pos_39
ko00860	Porphyrin and chlorophyll metabolism	12.5%	2.4%	5.2	0.179675598033416	0.283698312684341	pos_2218
ko00310	Lysine degradation	12.5%	3.37%	3.71	0.243211429390921	0.341349374583749	pos_529
ko05231	Choline metabolism in cancer	12.5%	4.33%	2.89	0.302399072823631	0.381977776198271	pos_39
ko04976	Bile secretion	12.5%	5.77%	2.17	0.38358765378364	0.430260359351904	pos_39
ko00564	Glycerophospholipid metabolism	12.5%	6.25%	2	0.408747341384308	0.430260359351904	pos_39
ko02010	ABC transporters	12.5%	11.06%	1.13	0.615046964691343	0.597616483910617	pos_39
