# Supplementary material for: Multi-omics analyses reveal that the gut microbiome and its metabolites promote milk fat synthesis in Zhongdian yak cows
Source: PeerJ. 2022 Dec 2;10:e14444. doi: 10.7717/peerj.14444 (PMC9744170; doi:10.7717/peerj.14444)
Supplement: Supplemental Information 14 [file peerj-10-14444-s014.xlsx]

## Sheet: Sheet1
Sample ID	Milk fat percentage（%）	Day 1	Day 2	Day 3	Day 4	Day 5	Day 6	Day 7	Day 8	Day 9	Day 10	Day 11	Day 12	Day 13	Day 14
H1	11.96±0.02b	11.95	11.98	11.92	12	12	11.95	11.98	11.96	11.95	11.95	11.97	11.95	11.97	11.96
H2	8.52±0.01 b	8.53	8.52	8.53	8.51	8.53	8.55	8.52	8.51	8.53	8.52	8.55	8.5	8.51	8.52
H3	8.11±0.05 b	8.07	8.14	8.05	8.12	8.15	8.14	8.18	8.13	8.15	8.02	8.06	8.13	8.12	8.17
H4	7.77±0.01 b	7.77	7.76	7.75	7.76	7.78	7.76	7.75	7.76	7.77	7.76	7.78	7.78	7.76	7.77
H5	7.14±0.01 b	7.13	7.14	7.13	7.12	7.14	7.15	7.16	7.15	7.16	7.16	7.15	7.15	7.15	7.16
L1	4.53±0.01a	4.53	4.53	4.52	4.55	4.53	4.52	4.51	4.52	4.51	4.53	4.55	4.53	4.52	4.53
L2	4.56±0.04 a	4.53	4.59	4.56	4.54	4.64	4.46	4.61	4.53	4.55	4.6	4.56	4.51	4.53	4.56
L3	3.70±0.01 a	3.7	3.7	3.72	3.71	3.69	3.68	3.7	3.72	3.71	3.72	3.7	3.7	3.7	3.68
L4	3.67±0.01 a	3.66	3.68	3.65	3.66	3.69	3.67	3.65	3.68	3.69	3.68	3.66	3.67	3.67	3.67
L5	4.13±0.01a	4.11	4.13	4.12	4.15	4.13	4.13	4.12	4.11	4.12	4.13	4.13	4.12	4.14	4.13
